# Supplementary material for: Frequency of change determines effectiveness of microbial response strategies
Source: ISME J. 2023 Sep 18;17(11):2047–57. doi: 10.1038/s41396-023-01515-9 (PMC10579261; doi:10.1038/s41396-023-01515-9)
Supplement: Supplementary file 1 — Supplementary Tables [file 41396_2023_1515_MOESM1_ESM.xlsx]

## Sheet: Table_of_Contents
Supplementary Tables
1	Sample ID and calculations
2	Nutrient and DNA concentrations in the chemostats
3	Relative abundances of the populations affiliated with ASVs
4	Richness and diversity of the amplicon sequencing samples
5	Characteristics of MAGs and relative abundance of each population affiliated with a MAG
6	Annotations and gene expression of Pseudomonas A
7	Annotations and gene expression of Pseudomonas B
8	Annotations and gene expression of Pseudomonas C
9	Annotations and gene expression of Allorhizobium A
10	Annotations and gene expression of Rhizobiaceae
11	Annotations and gene expression of Thiobacillus A
12	Annotations and gene expression of Thiobacillus B
13	Annotations and gene expression of Weeksellaceae A
14	Annotations and gene expression of Thiobacillus C
15	Annotations and gene expression of Arenimonas A
16	Annotations and gene expression of Stenotrophomonas
17	Annotations and gene expression of Weeksellaceae B
18	Annotations and gene expression of Thiobacillus D
19	Annotations and gene expression of Acidovorax
20	Annotations and gene expression of Prolixibacteraceae A
21	Annotations and gene expression of Allorhizobium B
22	Annotations and gene expression of Thiobacillus E
23	Annotations and gene expression of Sphingopyxis
24	Annotations and gene expression of Paracaedibacteraceae
25	Annotations and gene expression of Prolixibacteraceae B
26	Annotations and gene expression of Burkholderiales A
27	Annotations and gene expression of Allorhizobium C
28	Annotations and gene expression of Youngiibacter
29	Annotations and gene expression of Burkholderiales B
30	Annotations and gene expression of Arenimonas B
31	Annotations and gene expression of Brevundimonas
32	iRep values of each population affiliated with a MAG
33	Codon usage bias and predicted minimum doubling time of each population affiliated with a MAG by gRodon
34	Characteristics of MAGs and predicted minimum doubling time of each population in permeable sandy sediments
35	Percent of the transcriptome and proteome of MAGs dedicated to aerobic respiration
36	Percent of the transcriptome and proteome of MAGs dedicated to denitrification
37	Percent of the transcriptome and proteome of MAGs dedicated to sulfide oxidation
38	Percent of the transcriptome and proteome of MAGs dedicated to cysteine metabolism
39	Percent of the transcriptome and proteome of MAGs dedicated to hydrogen oxidation
40	Percent of the transcriptome and proteome of MAGs dedicated to the TCA cycle
41	Percent of the transcriptome and proteome of MAGs dedicated to the Calvin cycle
42	Percent of the transcriptome and proteome of MAGs dedicated to ROS defense
43	Turnover of transcripts and proteins across replicates and phases
44	Pearson correlation coefficients of transcriptome differences and proteome differences between phases
45	Phosphorylation events in proteomes
46	Acetylation events in proteomes

## Sheet: S1
Sample ID			Calculations
ID	Sample		Value	Calculation Equation
S1	Sampling Site 1		Transcriptome - Normalized sequencing depth (a value of 1 indicates average transcription)	= (Transcriptome - sequencing depth) / (Average transcriptome sequencing depth of that sample)
S2	Sampling Site 2		Proteomes - Normalized # of peptide-spectral matches (a value of 1 indicates average expression)	= (Proteome - # of peptide-spectral matches) / (Average proteome - # of peptide-spectral matches of that sample)
S3	Sampling Site 3		Differences between experimentally derived relative abundances and theoretical relative abundances assuming no growth (%)	= (Experimentally derived relative abundance during the final anoxic phase) - (Expected relative abundance during the final anoxic phase assuming no growth)
S4	Sampling Site 4		Transcriptome turnover	=(Sum of the absolute differences in normalized transcriptome sequencing depth) / (# of genes) /2
S5	Sampling Site 5		Proteome turnover	=(Sum of the absolute differences in normalized proteome sequencing depth) / (# of genes) /2
S6	Sampling Site 6
H1	High Frequency Replicate 1
H2	High Frequency Replicate 2
H3	High Frequency Replicate 3
M1	Medium Frequency Replicate 1
M2	Medium Frequency Replicate 2
M3	Medium Frequency Replicate 3
L1	Low Frequency Replicate 1
L2	Low Frequency Replicate 2
L3	Low Frequency Replicate 3
HO1	High Frequency Oxic Phase Replicate 1
HO2	High Frequency Oxic Phase Replicate 2
HO3	High Frequency Oxic Phase Replicate 3
HA1	High Frequency Anoxic Phase Replicate 1
HA2	High Frequency Anoxic Phase Replicate 2
HA3	High Frequency Anoxic Phase Replicate 3
MO1	Medium Frequency Oxic Phase Replicate 1
MO2	Medium Frequency Oxic Phase Replicate 2
MO3	Medium Frequency Oxic Phase Replicate 3
MA1	Medium Frequency Anoxic Phase Replicate 1
MA2	Medium Frequency Anoxic Phase Replicate 2
MA3	Medium Frequency Anoxic Phase Replicate 3
LO1	Low Frequency Oxic Phase Replicate 1
LO2	Low Frequency Oxic Phase Replicate 2
LO3	Low Frequency Oxic Phase Replicate 3
LA1	Low Frequency Anoxic Phase Replicate 1
LA2	Low Frequency Anoxic Phase Replicate 2
LA3	Low Frequency Anoxic Phase Replicate 3

## Sheet: S2
Chemostat	Time (days)	Phase	Nitrate (mM)	Nitrite (mM)	Acetate (mM)	Ammonia (mM)	Sulfate (mM)	Sulfide (μM)	Fe(II) (mM)	DNA (ng/ml)
High-Frequency	0	Start	1.54±0.03	0.03±0.00	5.42±0.30	0.68±0.06	4.65±0.15	0.24±0.03	2.53±0.06	45.0±0.9
	0.5	Oxic	1.37±0.27	0.04±0.00	4.88±0.98	0.59±0.14	4.23±0.69	0.17±0.09	0.62±0.05	35.8±6.8
	1	Anoxic	1.37±0.08	0.26±0.05	5.63±0.15	0.60±0.13	4.83±0.08	0.04±0.04	0.88±0.04	48.1±5.5
	1.5	Oxic	0.00±0.00	0.33±0.35	1.61±0.11	0.44±0.02	4.84±0.17	0.00±0.00	0.40±0.10	725.3±180.4
	2	Anoxic	0.00±0.00	0.03±0.01	1.86±0.29	0.39±0.07	4.92±0.09	0.23±0.03	0.73±0.09	477.0±75.3
	2.5	Oxic	0.37±0.52	0.01±0.01	0.19±0.27	0.35±0.06	4.91±0.05	0.00±0.00	0.56±0.22	592.0±252.1
	3	Anoxic	0.00±0.00	0.03±0.00	1.04±0.20	0.45±0.04	4.91±0.01	0.14±0.07	0.81±0.21	637.0±146.2
	3.5	Oxic	0.00±0.00	0.00±0.00	0.92±0.21	0.36±0.05	4.90±0.08	0.00±0.00	0.89±0.25	552.0±95.0
	4	Anoxic	0.00±0.00	0.03±0.00	1.37±0.07	0.43±0.05	4.80±0.09	0.18±0.04	0.97±0.20	508.0±45.1
	4.5	Oxic	0.00±0.00	0.00±0.00	0.00±0.00	0.26±0.03	4.93±0.02	0.00±0.00	0.80±0.21	781.7±133.7
	5	Anoxic	0.00±0.00	0.03±0.00	0.78±0.14	0.40±0.03	4.96±0.03	0.14±0.04	0.98±0.28	650.3±137.3
	5.5	Oxic	0.00±0.00	0.12±0.07	0.00±0.00	0.39±0.07	4.88±0.10	0.00±0.00	0.92±0.33	780.0±148.1
	6	Anoxic	0.00±0.00	0.03±0.01	0.69±0.06	0.43±0.11	4.83±0.11	0.15±0.07	1.01±0.27	613.7±69.9
	6.5	Oxic	0.00±0.00	0.06±0.05	0.00±0.00	0.50±0.12	4.46±0.48	0.00±0.00	0.93±0.17	677.3±258.6
	7	Anoxic	0.00±0.00	0.03±0.01	0.56±0.28	0.42±0.09	4.89±0.17	0.15±0.08	0.86±0.46	391.3±48.3
	7.5	Oxic	0.11±0.10	0.04±0.05	0.00±0.00	0.37±0.16	4.97±0.17	0.00±0.00	0.69±0.38	1093.0±229.1
	8	Anoxic	0.00±0.00	0.02±0.00	0.70±0.25	0.47±0.10	5.01±0.21	0.19±0.05	1.00±0.47	972.3±332.2
	8.5	Oxic	0.10±0.07	0.16±0.16	0.00±0.00	0.37±0.13	5.15±0.38	0.00±0.00	0.41±0.26	1129.7±201.1
	9	Anoxic	0.00±0.00	0.07±0.05	0.60±0.16	0.37±0.01	5.10±0.42	0.14±0.03	0.67±0.33	914.7±294.7
	9.5	Oxic	0.11±0.08	0.16±0.17	0.00±0.00	0.38±0.03	5.33±0.54	0.00±0.00	0.57±0.35	1011.1±247.6
	10	Anoxic	0.00±0.00	0.20±0.22	0.92±0.28	0.46±0.11	4.84±0.15	0.09±0.03	0.79±0.33	756.2±105.3
Medium-Frequency	0	Start	1.61±0.02	0.00±0.00	5.44±0.14	0.80±0.03	4.82±0.08	0.00±0.00	1.20±0.03	29.8±0.7
	2	Oxic	0.12±0.17	0.02±0.02	1.23±0.84	0.45±0.19	4.77±0.07	0.00±0.00	0.37±0.15	489.3±201.0
	4	Anoxic	0.18±0.25	0.67±0.43	3.55±0.47	0.40±0.03	4.70±0.08	0.00±0.00	0.47±0.20	229.0±21.2
	6	Oxic	0.07±0.10	0.83±0.55	0.84±0.59	0.27±0.06	4.77±0.07	0.00±0.00	0.63±0.38	290.0±25.8
	8	Anoxic	0.02±0.00	1.26±0.12	3.35±0.16	0.30±0.06	3.62±0.65	0.30±0.10	0.53±0.13	190.0±27.4
	10	Oxic	0.00±0.00	1.02±0.29	0.00±0.00	0.36±0.04	3.94±0.66	0.00±0.00	0.33±0.30	670.3±210.3
	12	Anoxic	0.00±0.00	1.20±0.15	3.08±0.17	0.35±0.04	4.32±0.13	0.37±0.04	0.53±0.14	134.7±11.4
	14	Oxic	0.00±0.00	0.74±0.09	0.00±0.00	0.46±0.06	4.66±0.14	0.00±0.00	0.26±0.25	282.3±130.0
	16	Anoxic	0.00±0.00	0.45±0.63	3.15±0.01	0.40±0.08	4.92±0.08	0.14±0.02	0.53±0.15	181.3±37.7
	18	Oxic	0.00±0.00	0.74±0.40	0.00±0.00	0.54±0.14	5.33±0.13	0.00±0.00	0.32±0.34	1020.0±298.1
	20	Anoxic	0.00±0.00	0.54±0.48	2.33±0.67	0.57±0.10	5.20±0.18	0.53±0.20	0.42±0.12	385.7±93.2
Low-Frequency	0	Start	1.49±0.15	0.00±0.00	5.47±0.10	0.93±0.16	4.53±0.59	0.00±0.00	1.20±0.03	109.2±12.6
	8	Oxic	0.00±0.00	0.60±0.38	0.00±0.00	1.14±0.18	7.11±0.38	0.00±0.00	0.02±0.01	552.0±21.6
	16	Anoxic	0.00±0.00	0.35±0.47	4.89±0.29	0.42±0.06	5.08±0.07	1.27±0.19	0.00±0.00	115.7±10.9
	24	Oxic	0.00±0.00	0.40±0.35	0.00±0.00	1.47±0.38	9.05±0.72	0.00±0.00	0.01±0.00	385.1±118.3
	32	Anoxic	0.00±0.00	0.13±0.16	3.55±1.12	0.47±0.02	4.45±0.74	0.99±0.47	0.03±0.01	306.4±80.7

## Sheet: S3
			Relative abundance (%)
			In-situ sediments						Pre-incubation						High-Frequency
Time (days) for chemostats															0			0.5			1			1.5			2			2.5			3			3.5			4			4.5			5			5.5
Phase for chemostats															Start			Oxic			Anoxic			Oxic			Anoxic			Oxic			Anoxic			Oxic			Anoxic			Oxic			Anoxic			Oxic
asv_ID	Taxonomy	ID	S1	S2	S3	S4	S5	S6	Replicate1	Replicate2	Replicate3	Replicate4	Replicate5	Replicate6	Replicate1	Replicate2	Replicate3	Replicate1	Replicate2	Replicate3	Replicate1	Replicate2	Replicate3	Replicate1	Replicate2	Replicate3	Replicate1	Replicate2	Replicate3	Replicate1	Replicate2	Replicate3	Replicate1	Replicate2	Replicate3	Replicate1	Replicate2	Replicate3	Replicate1	Replicate2	Replicate3	Replicate1	Replicate2	Replicate3	Replicate1	Replicate2	Replicate3	Replicate1	Replicate2
asv_1	Bacteria(100);Proteobacteria(100);Gammaproteobacteria(100);Pseudomonadales(100);Pseudomonadaceae(100);Pseudomonas(95);	1 Pseudomonas	0	0	0	0	0	0	0	0	0	0	0	0	0.0777	0.0455	2.9819	1.1856	1.132	4.1637	32.1643	21.3663	40.0514	86.4057	83.1437	81.6936	90.2824	89.7903	86.3683	89.4102	92.5719	87.893	90.7405	93.126	88.0835	86.7635	89.4696	87.0537	82.5292	90.7056	89.582	75.6556	94.0122	93.6971	73.6522	94.8042	93.8786	61.6305	95.8986
asv_2	Bacteria(100);Proteobacteria(100);Alphaproteobacteria(100);Rhizobiales(100);Rhizobiaceae(100);Allorhizobium-Neorhizobium-Pararhizobium-Rhizobium(95);	2 Allorhizobium	0	0	0	0	0	0	2.6404	7.2881	5.2823	6.3985	7.4231	10.1016	5.9155	5.8183	5.9983	9.0878	9.4309	9.5042	17.4339	19.9576	12.0348	5.9786	8.7881	9.8843	3.5719	4.7935	6.4495	8.0627	3.7355	6.354	6.2652	3.1098	5.7567	10.7809	5.312	6.6035	13.7286	4.3336	5.1167	22.7797	3.0511	2.9188	23.7019	2.5252	3.0239	36.2311	2.119
asv_3	Bacteria(100);Proteobacteria(100);Gammaproteobacteria(100);Burkholderiales(100);Hydrogenophilaceae(100);Thiobacillus(100);	3 Thiobacillus	0.1114	0	1.6734	0	0.0156	0.0736	31.945	2.3305	29.0335	25.7019	42.6643	35.2451	41.4942	46.3124	42.3159	48.1519	46.2368	45.7608	23.9056	26.9679	22.6851	3.1723	2.7487	3.975	2.1294	1.8798	3.1174	0.9965	1.3257	2.6865	1.1417	1.1734	3.0476	0.9131	1.6635	3.0328	1.8081	2.0527	2.6639	0.6294	1.2967	1.819	1.4286	0.9251	1.6905	1.0627	0.77
asv_4	Bacteria(100);Proteobacteria(100);Alphaproteobacteria(100);Rhizobiales(100);Rhizobiaceae(100);Rhizobiaceae(100);	4 Rhizobiaceae	0	0	0	0	0	0	0	0	0	0	0	0.1019	0.073	0.0538	0.1061	0.1551	0	0.5733	0.0574	0.1133	0.1817	0	0.0268	0	0	0	0.056	0	0	0	0	0	0	0.034	0.0569	0.0662	0	0	0	0.0437	0	0.0508	0	0	0	0.041	0.026
asv_5	Bacteria(100);Proteobacteria(100);Gammaproteobacteria(100);Pseudomonadales(100);Pseudomonadaceae(99);Pseudomonas(97);	5 Pseudomonas	0	0	0	0	0	0	0	0.5508	0	1.1609	1.0497	0.0102	0.1367	0.1158	0.1199	0.1288	0.2142	0.2917	0.087	0.1467	0.1566	0	0.1285	0	0	0.1234	0.056	0.0334	0.0507	0.036	0.0186	0.0426	0	0.034	0.061	0	0	0.1426	0	0	0	0.0423	0	0.0427	0	0	0.0325
asv_6	Bacteria(100);Proteobacteria(100);Gammaproteobacteria(100);Burkholderiales(100);Hydrogenophilaceae(100);Thiobacillus(100);	6 Thiobacillus	0	0	0	0	0	0	13.016	33.0932	3.0622	7.2084	2.5494	4.553	5.872	5.8389	5.8946	5.8386	5.6601	5.2298	2.9905	3.4594	2.7941	0.3254	0.3321	0.3351	0.2828	0.1469	0.3033	0.0811	0.1482	0.1952	0.1207	0.1317	0.2258	0	0.1993	0.1903	0	0	0.2374	0	0	0	0	0.0776	0	0.0541	0.0629
asv_7	Bacteria(100);Proteobacteria(100);Gammaproteobacteria(100);Burkholderiales(100);Comamonadaceae(100);Comamonadaceae(100);	7 Burkholderiales	0	0	0	0	0	0	7.5493	7.9661	13.244	4.2927	2.0495	9.9623	3.925	4.0008	4.3587	2.7129	3.136	2.9066	5.5829	6.0677	4.5107	2.0336	2.9361	1.6601	1.9799	1.9092	1.316	0.596	1.1152	0.8732	0.8502	1.2044	1.0804	0.8563	1.6432	1.1171	1.1878	1.6679	1.0022	0.4196	1.106	0.6684	0.7702	1.0318	0.672	0.3561	0.5943
asv_8	Bacteria(100);Desulfobacterota(100);Desulfobulbia(100);Desulfobulbales(100);Desulfurivibrionaceae(100);Desulfurivibrio(100);	8 Desulfurivibrio	0	0	0	0	0	0	21.3834	14.7881	14.5263	9.4222	13.4966	10.1933	12.176	10.6027	10.041	8.0599	9.9816	9.1723	3.5608	5.2123	4.304	0.4881	0.3867	0.6549	0.3717	0.3172	0.4993	0.2718	0.3236	0.4212	0.1745	0.3214	0.3306	0.1701	0.423	0.3807	0.1997	0.3564	0.2374	0.0874	0.1907	0.22	0.0745	0.1299	0.1995	0.0447	0.115
asv_9	Bacteria(100);Proteobacteria(100);Gammaproteobacteria(100);Xanthomonadales(100);Xanthomonadaceae(97);Arenimonas(95);	9 Arenimonas	0	0.1187	0	0.1736	0	0.3679	0	0	8.5742	27.8618	6.7233	6.8329	6.0787	5.657	5.9038	5.1183	4.7728	4.6364	2.785	3.5059	3.3016	0.4474	0.2539	0.6853	0.4081	0.2585	0.5973	0.1812	0.1131	0.4983	0.1912	0.1781	0.5241	0.1475	0.2359	0.4344	0.2523	0.1853	0.4352	0.271	0.1526	0.2284	0.2733	0.1164	0.2415	0.4437	0.0846
asv_10	Bacteria(100);Proteobacteria(100);Alphaproteobacteria(100);Caulobacterales(100);Caulobacteraceae(100);Brevundimonas(100);	10 Brevundimonas	0	0.3004	0.191	0.0744	0.0312	0.1748	2.566	0	1.4545	4.7516	3.0242	2.6639	1.9579	1.9084	1.9003	1.6535	1.8587	1.9712	1.1129	1.204	0.946	0	0.135	0.2132	0.2142	0.1821	0.2193	0	0	0.1541	0.078	0.1278	0	0	0	0	0	0	0	0	0	0.1354	0	0.0834	0	0.0354	0
asv_11	Bacteria(100);Proteobacteria(100);Gammaproteobacteria(100);Burkholderiales(100);Comamonadaceae(100);Rhodoferax(80);	11 Rhodoferax	17.6905	3.6602	0.3821	20.5289	0.2153	0.8814	0	0	0	0	0	0.0985	0.0482	0.0517	0.06	0.0315	0	0	0.0222	0.0276	0	0	0	0	0	0	0	0	0	0	0	0	0	0	0	0	0	0	0	0	0	0	0	0	0	0	0
asv_12	Bacteria(100);Proteobacteria(100);Gammaproteobacteria(100);Burkholderiales(100);Hydrogenophilaceae(100);Thiobacillus(100);	12 Thiobacillus	0	0	0	0	0	0	0	0	0.8421	0	0	0	0	0	0	0	0	0	0	0	0	0	0	0	0	0	0	0	0	0	0	0	0	0	0	0	0	0	0	0	0	0	0	0	0	0	0
asv_13	Bacteria(100);Proteobacteria(100);Gammaproteobacteria(100);Halothiobacillales(100);Halothiobacillaceae(100);uncultured(100);	13 Halothiobacillaceae	17.0149	8.3683	5.792	1.5868	0	0.1288	0.0744	0	0	0.135	0	0	0.0528	0.0393	0.0392	0.0473	0	0	0	0.029	0	0	0	0	0	0	0	0	0	0	0	0	0	0	0	0	0	0	0	0	0	0	0	0	0	0	0
asv_14	Bacteria(100);Desulfobacterota(100);Desulfobulbia(100);Desulfobulbales(100);Desulfocapsaceae(100);Desulfocapsa(90);	14 Desulfocapsa	0	0	0.512	1.1901	0	2.8022	0	1.822	2.9665	1.0799	2.4494	1.9503	1.2213	1.1951	1.3168	0.9017	0.9408	0.875	0.424	0.4836	0.3759	0.0305	0.0353	0.0761	0	0.0235	0.1027	0.0524	0.039	0.0565	0.0297	0.0581	0.0323	0	0.0529	0.0869	0.021	0.0428	0	0	0	0	0	0	0	0	0.026
asv_15	Bacteria(100);Acidobacteriota(100);Holophagae(100);Subgroup_7(100);Subgroup_7_fa(100);Subgroup_7_ge(100);	15 Holophagae	0	0	0	0	0	0	0.3719	0.339	0.3254	0.9989	1.6996	1.5732	1.7108	1.5218	1.6212	1.9611	1.7745	1.4684	1.6017	1.4116	1.3094	0.1729	0.1125	0.2589	0.1172	0.0999	0.1167	0.0668	0.0585	0.0822	0.0557	0.0503	0.129	0.051	0.1139	0.0952	0.042	0.0713	0	0	0	0.0338	0.0373	0.0349	0.0315	0.0242	0.026
asv_16	Bacteria(100);Chloroflexi(100);Anaerolineae(100);Anaerolineales(100);Anaerolineaceae(100);uncultured(85);	16 Anaerolineaceae	0	0	0	0	0	0	2.7148	4.1525	2.3541	1.3769	1.8495	1.179	1.1514	0.9118	0.9271	0.9963	1.0708	1.0661	0.4203	0.5809	0.5513	0.061	0.045	0.1066	0.0727	0.0587	0.154	0.0429	0.0585	0.1181	0.0408	0.0542	0.0806	0.0397	0.0976	0.1448	0.0631	0.0285	0.0396	0	0	0	0	0.0155	0	0	0.0239
asv_17	Bacteria(100);Chloroflexi(100);Anaerolineae(100);Anaerolineales(100);Anaerolineaceae(100);Anaerolineaceae(100);	17 Anaerolineaceae	0	0	0	0	0	0	2.8635	4.322	2.9282	1.2689	0.5749	1.879	1.2229	0.918	1.0539	0.9963	1.0326	0.9353	0.4055	0.501	0.4761	0.0203	0.0353	0.0609	0.0606	0.0587	0.0793	0.0381	0.0234	0.1079	0.039	0.062	0.0564	0.0567	0.0773	0.0993	0	0.0428	0.0396	0	0	0	0	0.0233	0.063	0.0075	0.0152
asv_18	Bacteria(100);Proteobacteria(100);Alphaproteobacteria(100);Caulobacterales(100);Caulobacteraceae(100);Brevundimonas(100);	18 Brevundimonas	0	0.4191	0	0	0	0	1.8594	3.4322	1.5694	0	1.5246	0.7271	1.2742	1.1289	1.1208	0.9621	1.1626	1.1666	0.9629	0.9193	0.8771	0.305	0.1103	0	0	0	0	0	0.0702	0	0	0	0.2661	0.051	0.183	0.1862	0.1261	0.1996	0.2242	0.0612	0.1144	0	0	0	0.126	0	0.0564
asv_19	Bacteria(100);Proteobacteria(100);Gammaproteobacteria(100);Burkholderiales(100);Sulfuricellaceae(85);Ferritrophicum(85);	19 Ferritrophicum	0	0	0	0	0	0	0.1116	5.2119	2.6029	0.324	1.2747	0.0781	0.9308	0.9118	0.9524	0.7229	0.9026	0.7945	0.3296	0.44	0.4072	0.122	0.0643	0.0914	0.0283	0.0117	0.0747	0	0.039	0.077	0.0278	0.0232	0.0806	0	0.0691	0.0745	0.042	0	0.0791	0	0	0.0761	0	0.0233	0.021	0.0093	0.013
asv_20	Bacteria(100);Desulfobacterota(100);Desulfuromonadia(100);Geobacterales(100);Geobacteraceae(100);Geobacter(97);	20 Geobacter	2.5491	2.2492	3.5684	3.6529	0.3603	5.1124	0	0.8475	0.7464	0.459	0	0.4383	0.3123	0.2729	0.2906	0.1866	0.1759	0.2011	0.1148	0.1568	0.1378	0	0	0	0.0202	0	0	0	0	0	0.013	0.0194	0.0403	0	0	0	0	0	0	0	0	0	0	0	0	0	0
asv_21	Bacteria(100);Bacteroidota(100);Bacteroidia(100);Bacteroidetes_VC2.1_Bac22(100);Bacteroidetes_VC2.1_Bac22_fa(100);Bacteroidetes_VC2.1_Bac22_ge(100);	21 Bacteroidetes	9.5348	8.3543	0.0611	2.9421	0.0047	2.422	0	0	0	0	0	0	0.014	0	0.0138	0.0131	0	0	0.0037	0	0	0	0	0	0	0	0	0	0	0	0	0	0	0	0	0	0	0	0	0	0	0	0	0	0	0	0
asv_22	Bacteria(100);Proteobacteria(100);Gammaproteobacteria(100);Burkholderiales(100);Hydrogenophilaceae(100);Thiobacillus(100);	22 Thiobacillus	3.1411	13.7189	0.3897	0.3471	0	1.2877	0	0.6356	0.4402	0.189	0	0.5233	0.1445	0.1592	0.1107	0.1183	0	0.2414	0.0741	0.0915	0	0	0	0	0	0	0	0	0	0	0	0	0	0	0	0.0372	0	0	0	0	0	0	0	0	0	0	0
asv_23	Bacteria(100);Proteobacteria(100);Gammaproteobacteria(100);Xanthomonadales(100);Xanthomonadaceae(100);Arenimonas(99);	23 Arenimonas	0	0	0.3286	0	0.0374	0.1165	0	0	0	0	0	0	0	0	0	0	0	0.0402	0	0	0	0	0	0	0	0	0	0	0	0	0	0	0	0	0	0	0	0	0	0	0	0	0	0	0	0	0
asv_24	Bacteria(100);Proteobacteria(100);Gammaproteobacteria(100);Burkholderiales(100);Comamonadaceae(100);Hydrogenophaga(98);	24 Hydrogenophaga	0	0	0.2827	0.6281	0	0.6852	0.5578	0	0.3254	0	2.3994	0.0272	0.2983	0.3225	0.3067	0.2944	0.2677	0.3319	0.4259	0.4981	0.3696	0.1729	0.2217	0.1523	0.1333	0.1351	0.112	0.0858	0.1638	0.1387	0.0557	0.1239	0	0.0907	0.1383	0.1034	0	0.1711	0.1055	0	0	0	0	0.0504	0	0.0224	0.0781
asv_25	Bacteria(100);Proteobacteria(100);Gammaproteobacteria(100);Xanthomonadales(100);Xanthomonadaceae(100);Stenotrophomonas(81);	25 Stenotrophomonas	0	0	0	0	0	0	0	0	0	0	0	0	0	0	0	0	0	0.0805	0	0.0073	0	0	0	0	0	0	0	0	0	0	0	0	0	0	0	0	0	0	0	0	0	0	0	0	0	0.0056	0
asv_26	Bacteria(100);Myxococcota(100);Polyangia(100);Polyangiales(100);Phaselicystidaceae(100);Phaselicystis(100);	26 Phaselicystis	0	0	0	0	0	0	2.566	2.1186	0.1531	0	0	0	0.8251	0.6968	0.7887	0.8176	0.9408	0.7141	0.4259	0.3849	0.2757	0	0.0214	0	0.0202	0	0.028	0	0.0117	0.036	0.0111	0.0116	0.0484	0	0.0122	0.0248	0	0	0	0	0	0.0169	0	0.0097	0	0	0
asv_27	Bacteria(100);Campylobacterota(100);Campylobacteria(100);Campylobacterales(100);Sulfurovaceae(100);Sulfurovum(100);	27 Sulfurovum	6.6931	1.9139	0.0917	0.8347	0.0062	2.6827	0	0.2966	0.1531	0	0.15	0.1121	0.0808	0.1075	0.1153	0.071	0.0994	0.0704	0.0389	0.0421	0	0	0	0	0	0	0	0	0	0	0	0	0	0	0	0	0	0	0	0	0	0	0	0	0	0	0
asv_28	Bacteria(100);Cyanobacteria(100);Cyanobacteriia(100);Chloroplast(100);Chloroplast_fa(100);Chloroplast_ge(100);	28 Chloroplast	0	0	11.8973	0	0.9296	0.3955	0	0	0	0	0	0	0	0	0	0	0	0	0	0	0	0	0	0	0	0	0	0	0	0	0	0	0	0	0	0	0	0	0	0	0	0	0	0	0	0	0
asv_29	Bacteria(100);Bacteroidota(100);Bacteroidia(100);Bacteroidetes_VC2.1_Bac22(100);Bacteroidetes_VC2.1_Bac22_fa(100);Bacteroidetes_VC2.1_Bac22_ge(100);	29 Bacteroidetes	6.2822	4.6661	0	1.6116	0	0.3618	0	0	0	0	0	0	0	0	0	0	0	0.0302	0	0.0102	0	0	0	0	0	0	0	0	0	0	0	0	0	0	0	0	0	0	0	0	0	0	0	0	0	0	0
asv_30	Bacteria(100);Proteobacteria(100);Gammaproteobacteria(100);Burkholderiales(100);Hydrogenophilaceae(100);Thiobacillus(100);	30 Thiobacillus	0.7592	1.3551	4.8216	0.3636	0.039	3.0628	0	0	0	0	0.4499	0.2718	0.1492	0.2006	0.1338	0.1998	0.3289	0	0.1185	0.1118	0.1692	0	0.0236	0	0	0	0	0	0	0	0	0.0232	0	0	0	0	0	0	0	0	0	0	0	0	0	0	0
asv_31	Bacteria(100);Chloroflexi(100);Anaerolineae(100);Anaerolineales(100);Anaerolineaceae(100);Leptolinea(100);	31 Leptolinea	0	0	0	0	0	0	1.0041	1.4831	0.9187	0.6479	0.7498	0.5742	0.3418	0.2977	0.3136	0.2787	0.2754	0.4124	0.1778	0.1568	0.1378	0.0407	0.0204	0	0.0485	0	0.042	0.0238	0.0351	0.0565	0.0149	0.0194	0	0.0113	0.0285	0.0372	0	0	0	0	0	0	0	0.0097	0	0.0056	0.0108
asv_32	Bacteria(100);Desulfobacterota(100);Desulfobulbia(100);Desulfobulbales(100);Desulfocapsaceae(100);Desulfocapsa(86);	32 Desulfocapsa	0	0	0	0	0	0.3694	0	0	0	1.1339	1.0497	0.9718	0.5936	0.581	0.5581	0.2576	0.2983	0	0.1463	0.1728	0.2255	0	0	0	0	0	0	0	0	0	0	0	0	0	0	0	0	0	0	0	0	0	0	0	0	0	0
asv_33	Bacteria(100);Bacteroidota(100);Bacteroidia(100);Flavobacteriales(100);Weeksellaceae(100);Chryseobacterium(97);	33 Weeksellaceae	0	0	0	0	0	0	0	0	0	0	0	0	0	0	0	0	0	0	0	0	0	0	0	0	0	0	0	0	0	0	0	0	0	0	0	0	0	0	0	0	0	0	0	0	0	0	0
asv_34	Bacteria(100);Bacteroidota(100);Bacteroidia(100);Flavobacteriales(100);Flavobacteriaceae(100);uncultured(98);	34 Flavobacteriaceae	1.8596	4.5753	0.0535	2.4876	0	0	0	0	0	0	0	0	0	0	0	0	0	0	0	0	0	0	0	0	0	0	0	0	0	0	0	0	0	0	0	0	0	0	0	0	0	0	0	0	0	0	0
asv_35	Bacteria(100);Chloroflexi(100);Anaerolineae(100);Anaerolineales(100);Anaerolineaceae(100);Anaerolineaceae(100);	35 Anaerolineaceae	0.0488	0.021	0	0	0	0	0.4463	1.1017	0.6124	0.513	0.6998	0.4383	0.3962	0.246	0.2468	0.2077	0.2524	0.2414	0.15	0.1351	0.1253	0	0.015	0	0.0202	0	0.0467	0	0	0	0.0167	0.0387	0	0	0.0244	0	0	0	0	0	0	0	0	0	0	0	0
asv_36	Bacteria(100);Proteobacteria(100);Gammaproteobacteria(100);Burkholderiales(100);Hydrogenophilaceae(99);Thiobacillus(99);	36 Thiobacillus	0	0	6.7166	0.1405	0	0.2177	0	0	0	0	0	0.0883	0.0513	0.0331	0.0692	0	0	0	0	0.0378	0	0	0	0	0	0	0	0	0	0	0	0	0	0	0	0	0	0	0	0	0	0	0	0	0	0	0
asv_37	Bacteria(100);Campylobacterota(100);Campylobacteria(100);Campylobacterales(100);Sulfurovaceae(100);Sulfurovum(99);	37 Sulfurovum	0.0905	0	0	0.438	0	0	0	0	0.2488	0.486	0	1.4135	0.3589	0.2895	0.2952	0.1367	0.153	0.181	0.0796	0.106	0.1253	0	0.0032	0	0	0.0176	0	0	0	0	0	0	0	0	0	0	0	0	0	0	0	0	0	0	0	0.0056	0
asv_38	Bacteria(100);Desulfobacterota(100);Desulfobulbia(100);Desulfobulbales(100);Desulfocapsaceae(100);Desulfocapsa(99);	38 Desulfocapsa	0.6756	6.4054	0	0	0	0	0	0	0	0	0	0	0	0	0	0	0	0	0	0	0	0	0	0	0	0	0	0	0	0	0	0	0	0	0	0	0	0	0	0	0	0	0	0	0	0	0
asv_39	Bacteria(100);Cyanobacteria(100);Cyanobacteriia(100);Chloroplast(100);Chloroplast_fa(100);Chloroplast_ge(100);	39 Chloroplast	0	0	5.28	0	0.1107	0.1242	0	0	0	0	0.2249	0.1631	0.1165	0.1117	0.1268	0	0.1606	0	0.0759	0.0668	0	0	0	0	0	0	0	0	0	0	0	0	0	0	0	0	0	0	0	0	0	0	0	0	0	0	0
asv_40	Bacteria(100);Cyanobacteria(100);Cyanobacteriia(100);Chloroplast(100);Chloroplast_fa(100);Chloroplast_ge(100);	40 Chloroplast	0	0	4.9056	0	0.4757	0.0613	0	0	0.1148	0	0	0	0.1103	0.062	0	0.1551	0	0	0	0	0	0	0	0	0	0	0	0	0	0	0	0	0.0161	0	0	0	0	0	0	0	0	0	0	0	0	0	0
asv_41	Bacteria(100);Proteobacteria(100);Alphaproteobacteria(100);Rhizobiales(100);Rhizobiaceae(100);Rhizobiaceae(100);	41 Rhizobiaceae	0	0	0	0	0	0	0.3347	0.7627	0.4402	0	0	0	0.1834	0.1861	0.1407	0.0999	0.1683	0	0.0685	0.0959	0	0	0	0	0	0	0	0	0	0	0	0	0	0	0	0	0	0	0	0	0	0	0	0	0	0	0
asv_42	Bacteria(100);Proteobacteria(100);Gammaproteobacteria(100);Pseudomonadales(100);Pseudomonadaceae(100);Pseudomonas(98);	42 Pseudomonas	0	0	0	0	0	0	0	0	0	0	0	0	0	0	0	0	0	0	0	0	0	0	0	0	0	0	0	0	0	0	0	0	0	0	0	0	0	0	0	0	0	0	0	0	0	0	0
asv_43	Bacteria(100);Proteobacteria(100);Gammaproteobacteria(100);Thiotrichales(100);Thiotrichaceae(100);Thiothrix(100);	43 Thiothrix	0	0	0.6342	3.2066	0	2.1967	0	0	0	0	0	0.0068	0.0062	0.0083	0.0346	0	0	0.0201	0	0	0.0125	0	0	0	0	0	0	0	0	0	0	0	0	0	0	0	0	0	0	0	0	0	0	0	0	0	0
asv_44	Bacteria(100);Bacteroidota(100);Bacteroidia(100);Flavobacteriales(100);Flavobacteriaceae(100);Flavobacterium(100);	44 Flavobacterium	1.8248	1.5787	0.3362	0.4298	0	1.6311	0	0	0.0574	0	0	0	0.0839	0	0.1291	0	0	0	0	0	0	0	0	0	0	0	0	0	0	0	0	0	0	0	0	0	0	0	0	0	0	0	0	0	0	0	0
asv_45	Bacteria(100);Proteobacteria(100);Gammaproteobacteria(100);Burkholderiales(100);Sulfuricellaceae(100);Sulfuriferula(100);	45 Sulfuriferula	0.5711	4.4705	0	0.5124	0	0.4415	0	0	0	0	0	0.0102	0.0109	0.0062	0.0161	0.0079	0	0.0302	0	0	0	0	0	0	0	0	0	0	0	0	0	0	0	0	0	0	0	0	0	0	0	0	0	0	0	0	0
asv_46	Bacteria(100);Desulfobacterota(100);Desulfovibrionia(100);Desulfovibrionales(100);Desulfomicrobiaceae(100);Desulfomicrobium(100);	46 Desulfomicrobium	0	0	0	0.0661	0	0	0.4463	0.2542	0.1148	0.162	0.2749	0.2718	0.4056	0.3122	0.279	0.2813	0.3136	0.2112	0.1074	0.1539	0.1065	0	0.0129	0	0	0	0.014	0	0	0.0154	0.013	0	0	0	0	0.0166	0	0	0	0	0.0763	0	0	0	0	0	0
asv_47	Bacteria(100);Proteobacteria(100);Gammaproteobacteria(100);Halothiobacillales(100);Halothiobacillaceae(100);Halothiobacillus(100);	47 Halothiobacillus	1.6437	3.4437	0	0.5289	0	0	0	0	0	0	0	0.051	0.0311	0.0165	0.0231	0.0158	0	0	0	0	0	0	0	0	0	0	0	0	0	0	0	0	0	0	0	0	0	0	0	0	0	0	0	0	0	0	0
asv_48	Bacteria(100);Desulfobacterota(100);Desulfuromonadia(100);Geobacterales(100);Geobacteraceae(100);Geobacter(98);	48 Geobacter	0	0	0	0.1983	0.0593	0.1288	0.595	0	0	0	0.7498	0.1121	0.3652	0.2171	0.3159	0.2182	0.2295	0.2414	0.1333	0.1859	0.1065	0.0203	0.0107	0	0	0	0	0	0	0.0103	0	0	0	0	0	0.0248	0	0	0	0	0	0	0	0.0097	0	0	0.0043
asv_49	Bacteria(100);Proteobacteria(100);Gammaproteobacteria(100);Burkholderiales(100);Comamonadaceae(100);Rhodoferax(92);	49 Rhodoferax	0.1672	1.3132	0.107	0.9421	0.0905	2.7102	0	0	0	0	0	0	0.0186	0.0269	0.0323	0	0	0	0	0	0	0	0	0	0	0	0	0	0	0	0	0	0	0	0	0	0	0	0	0	0	0	0	0	0	0	0
asv_50	Bacteria(100);Bacteroidota(100);Bacteroidia(100);Sphingobacteriales(100);Lentimicrobiaceae(100);Lentimicrobiaceae_ge(100);	50 Lentimicrobiaceae	0.3064	1.3691	0.2904	3.0248	0.0172	0.4844	0	0	0	0	0	0	0	0	0.0115	0	0	0	0	0	0	0	0	0	0	0	0	0	0	0	0	0	0	0	0	0	0	0	0	0	0	0	0	0	0	0	0
asv_51	Bacteria(100);Proteobacteria(100);Gammaproteobacteria(100);Burkholderiales(100);Comamonadaceae(100);Comamonadaceae(100);	51 Comamonadaceae	0	0	0	0	0	0	0	0	0	0	0	0	0	0	0	0	0	0	0	0	0	0	0	0	0	0	0	0	0	0	0	0	0	0	0	0	0	0	0	0	0	0	0	0	0	0	0
asv_52	Bacteria(100);Desulfobacterota(100);Desulfobulbia(100);Desulfobulbales(100);Desulfocapsaceae(100);Desulfocapsaceae(100);	52 Desulfocapsaceae	0	0	0	0.2479	0	0	0.4091	0.7627	0.2297	0	0	0.2107	0.2175	0.2502	0.2214	0.2603	0.3212	0.1106	0.0778	0.1351	0.0626	0	0.0075	0	0	0	0	0	0	0	0	0	0	0	0	0	0	0	0	0	0	0	0	0	0	0	0
asv_53	Bacteria(100);Proteobacteria(100);Alphaproteobacteria(100);Caulobacterales(100);Caulobacteraceae(100);Brevundimonas(100);	53 Brevundimonas	0	0	0	0	0	0	0	0.7203	0	0	0	0	0.16	0.1344	0.1384	0.2629	0.2754	0.3319	0.1963	0.228	0.1566	0	0.0375	0	0.0323	0	0	0	0.0195	0	0	0	0	0	0	0	0	0	0	0	0	0	0	0	0	0	0
asv_54	Bacteria(100);Proteobacteria(100);Gammaproteobacteria(100);Thiomicrospirales(100);Thiomicrospiraceae(100);Thiomicrorhabdus(100);	54 Thiomicrorhabdus	0.0139	0	0.0611	4.6529	0	0.0537	0	0	0	0	0	0.0612	0.0218	0.0103	0.0415	0.0131	0.0153	0	0	0.0044	0	0	0	0	0	0	0	0	0	0	0	0	0	0	0	0	0	0	0	0	0	0	0	0	0	0	0
asv_55	Bacteria(100);Campylobacterota(100);Campylobacteria(100);Campylobacterales(100);Sulfurimonadaceae(100);Sulfuricurvum(100);	55 Sulfuricurvum	0	0.014	0.0611	3.405	0	0.9704	0	0	0	0	0	0.0476	0.0249	0	0.0392	0	0	0	0	0	0	0	0	0	0	0	0	0	0	0	0	0	0	0	0	0	0	0	0	0	0	0	0	0	0	0	0
asv_56	Bacteria(100);Firmicutes(100);Bacilli(100);Acholeplasmatales(100);Acholeplasmataceae(100);Acholeplasmataceae(100);	56 Acholeplasmataceae	0	0	0	0	0	0	0.2603	0.1695	0.1531	0	0.3749	0.1767	0.2937	0.2481	0.1845	0.2103	0.1912	0.2213	0.0963	0.122	0.0689	0	0.0086	0	0	0.0235	0	0	0.0117	0	0.0074	0	0.0242	0	0.0122	0.0083	0	0	0	0	0	0	0	0	0	0	0
asv_57	Bacteria(100);Hydrogenedentes(91);Hydrogenedentia(91);Hydrogenedentiales(91);Hydrogenedensaceae(91);Hydrogenedensaceae(91);	57 Hydrogenedensaceae	0	0	0	0.0248	0	0	0.5578	0.3814	0.2871	0.108	0.2	0.1563	0.2206	0.1737	0.1891	0.1919	0.1606	0.2213	0.0944	0.1147	0.0752	0	0.0054	0	0.0121	0.0235	0	0	0	0	0	0	0	0	0	0	0	0	0	0	0	0	0	0	0	0	0
asv_58	Bacteria(100);Proteobacteria(100);Alphaproteobacteria(100);Rhizobiales(100);Beijerinckiaceae(100);Bosea(100);	58 Bosea	0	0	0.0382	0.0496	0	0.0506	0.1116	0	0.0957	0.243	0.05	0.1427	0.1771	0.1716	0.1684	0.2182	0.306	0.1609	0.1481	0.1699	0.1566	0.0305	0.0214	0.0609	0	0	0.028	0	0	0.0154	0.013	0.0194	0.0242	0	0.0244	0.029	0	0	0.0264	0.0524	0	0.0338	0.0621	0.0116	0	0.0056	0.013
asv_59	Bacteria(100);Cyanobacteria(100);Cyanobacteriia(100);Cyanobacteriales(100);Phormidiaceae(100);Tychonema_CCAP_1459-11B(100);	59 Tychonema	0	0	0	0	0	4.3367	0	0	0	0	0	0	0	0	0	0	0	0	0	0	0	0	0	0	0	0	0	0	0	0	0	0	0	0	0	0	0	0	0	0	0	0	0	0	0	0	0
asv_60	Bacteria(100);Desulfobacterota(100);Syntrophia(100);Syntrophales(100);Syntrophaceae(100);Syntrophus(100);	60 Syntrophus	2.1451	1.7882	0	0.3306	0	0.0153	0	0	0	0	0	0	0	0	0	0	0	0	0	0	0	0	0	0	0	0	0	0	0	0	0	0	0	0	0	0	0	0	0	0	0	0	0	0	0	0	0
asv_61	Bacteria(100);Proteobacteria(100);Alphaproteobacteria(100);Caulobacterales(100);Caulobacteraceae(100);Caulobacteraceae(100);	61 Caulobacteraceae	0	0	0	0	0	0	0.4091	0.2542	0.3062	0.243	0.125	0.299	0.202	0.1902	0.1822	0.1183	0.1453	0.181	0.0852	0.0726	0.0814	0	0.0064	0	0.0081	0	0.0187	0	0	0	0.0056	0.0077	0	0	0	0	0	0	0	0	0	0	0	0	0	0	0
asv_62	Bacteria(100);Bacteroidota(100);Bacteroidia(100);Flavobacteriales(100);Weeksellaceae(100);Chryseobacterium(95);	62 Weeksellaceae	0	0	0	0	0	0	0	0	0	0	0	0	0	0	0.0069	0	0	0	0	0	0	0	0	0	0	0	0	0	0	0	0	0	0	0	0	0	0	0	0	0	0	0	0	0	0	0	0
asv_63	Bacteria(100);Bacteroidota(100);Bacteroidia(100);Flavobacteriales(100);Flavobacteriaceae(100);Lutibacter(99);	63 Lutibacter	0.0279	0.1048	0	0.2479	0	3.8661	0	0	0	0	0	0	0.0047	0	0	0	0	0	0	0	0	0	0	0	0	0	0	0	0	0	0	0	0	0	0	0	0	0	0	0	0	0	0	0	0	0	0
asv_64	Bacteria(100);Bacteroidota(100);Bacteroidia(100);Flavobacteriales(100);Flavobacteriaceae(100);Flavobacterium(100);	64 Flavobacterium	0	0	0.2827	3.0165	0	0.5304	0	0	0	0	0	0	0	0	0	0	0	0	0	0	0	0	0	0	0	0	0	0	0	0	0	0	0	0	0	0	0	0	0	0	0	0	0	0	0	0	0
asv_65	Bacteria(100);Proteobacteria(100);Alphaproteobacteria(100);Rhizobiales(100);Rhizobiaceae(100);Mesorhizobium(86);	65 Mesorhizobium	0.0627	0.0349	0	0	0	0	0	0.1695	0	0	0.125	0.0374	0.1973	0.1468	0.1983	0.4653	0.4436	0.2514	0.1796	0.1743	0.1441	0	0.0289	0.0609	0.0202	0.0117	0.0187	0.0191	0	0.0205	0.0167	0.0116	0	0	0.0163	0	0	0	0	0	0	0	0	0.0058	0	0	0.0065
asv_66	Bacteria(100);Proteobacteria(100);Alphaproteobacteria(100);Rhodobacterales(100);Rhodobacteraceae(100);Rhodobacteraceae(100);	66 Rhodobacteraceae	0	0	0	0	0	0	0	0	0	0.297	0.3749	0.1631	0.0932	0.0744	0.1199	0.1393	0	0.171	0.1889	0.1641	0.1316	0.0712	0.0503	0	0.0566	0.0352	0.056	0	0.0195	0.0462	0	0.0271	0.0484	0	0.0366	0.0331	0	0	0	0	0	0	0	0.0175	0	0	0
asv_67	Bacteria(100);Proteobacteria(100);Alphaproteobacteria(100);Rhizobiales(100);Devosiaceae(100);Devosia(96);	67 Devosia	0	0.0559	0	0.0248	0	0.1134	0.1859	0.1695	0.0766	0.108	0.05	0.0102	0.2144	0.1923	0.2006	0.1893	0.283	0.2816	0.1055	0.1118	0.094	0	0.0054	0	0.0162	0	0	0.0143	0	0.0205	0	0	0	0	0.0081	0	0	0	0	0	0	0	0	0	0	0	0.0043
asv_68	Bacteria(100);Proteobacteria(100);Gammaproteobacteria(100);Halothiobacillales(100);Halothiobacillaceae(100);uncultured(100);	68 Halothiobacillaceae	0	0	2.7814	0	0	0.072	0	0	0	0	0.175	0.0917	0.0497	0.0455	0.0484	0.0578	0	0	0.0333	0.0218	0	0	0	0	0	0	0	0	0	0	0	0	0	0	0	0	0	0	0	0	0	0	0	0	0	0	0
asv_69	Bacteria(100);Firmicutes(100);Clostridia(100);Clostridiales(100);Clostridiaceae(100);Youngiibacter(98);	69 Youngiibacter	0	0	0	0	0	0	0.2603	0	0	0	0	0	0.0559	0.0434	0.0669	0.0394	0.0535	0.0302	0.0278	0.0363	0	0	0	0	0	0.0117	0	0	0	0	0	0	0	0	0	0	0	0	0	0	0	0	0	0	0	0	0
asv_70	Bacteria(100);Proteobacteria(100);Gammaproteobacteria(100);Burkholderiales(100);Burkholderiaceae(96);Ralstonia(96);	70 Ralstonia	0	0	0	0	0	0	0.1488	0.2542	0.1531	0.189	0	0.1325	0.1103	0.1716	0.173	0.1025	0.0841	0.0302	0.0407	0.0523	0.0752	0	0.0075	0	0	0	0	0	0	0	0	0	0	0	0	0.0248	0	0	0	0	0	0	0	0.0194	0	0	0
asv_71	Bacteria(100);Chloroflexi(100);KD4-96(100);KD4-96_or(100);KD4-96_fa(100);KD4-96_ge(100);	71 Chloroflexi	0	0	0.6571	0	0.0359	0.0184	0	0	0.2297	0.243	0.2	0.0951	0.0901	0.1013	0.1107	0.0841	0.0841	0.2011	0.0463	0.0407	0	0	0	0	0	0	0.0233	0	0	0	0	0	0.0161	0	0	0	0	0	0	0	0	0	0	0	0	0	0
asv_72	Bacteria(100);Bacteroidota(100);Bacteroidia(100);Bacteroidales(100);Prolixibacteraceae(100);WCHB1-32(100);	72 Prolixibacteraceae	0	0.2724	0.214	0	0	0.8079	0	0	0	0	0	0	0	0	0	0	0	0	0	0	0	0	0	0	0	0	0	0	0	0	0	0	0	0	0	0	0	0	0	0	0	0	0	0	0	0	0
asv_73	Bacteria(100);Proteobacteria(100);Gammaproteobacteria(100);Burkholderiales(100);Comamonadaceae(100);Comamonadaceae(100);	73 Comamonadaceae	0	0	0	0.5455	0	0.161	0.3719	0.5508	0	0	0	0	0.0653	0.0414	0.0484	0.0736	0.0841	0	0.0574	0.1118	0.1002	0	0.0236	0	0.0121	0	0	0	0.0156	0	0.0223	0.0155	0	0	0	0	0	0	0	0	0	0	0	0	0	0	0
asv_74	Bacteria(100);Desulfobacterota(100);Desulfobulbia(100);Desulfobulbales(100);Desulfurivibrionaceae(100);Desulfurivibrio(100);	74 Desulfurivibrio	0	0	0	0	0	0.0659	0	0	0.8804	0	0	0	0.2812	0.2605	0.2029	0.2103	0	0	0	0.1293	0	0	0	0	0	0	0	0	0	0	0	0	0	0	0	0	0	0	0	0	0	0	0	0	0	0	0
asv_75	Bacteria(100);WS1(100);WS1_cl(100);WS1_or(100);WS1_fa(100);WS1_ge(100);	75 WS1	0.2995	0.8522	0	0	0	0	0.1859	0.4237	0.0957	0	0.125	0.0476	0.1026	0.0786	0.0669	0.0762	0.0306	0.0402	0.0148	0.0334	0.0439	0	0	0	0	0	0	0	0	0	0	0	0	0	0	0	0	0	0	0	0	0	0	0	0	0	0
asv_76	Bacteria(100);Proteobacteria(100);Alphaproteobacteria(100);Sphingomonadales(100);Sphingomonadaceae(100);Polymorphobacter(100);	76 Polymorphobacter	0.5433	2.2143	0	0	0	0	0	0	0	0	0	0	0	0	0	0	0	0	0	0	0	0	0	0	0	0	0	0	0	0	0	0	0	0	0	0	0	0	0	0	0	0	0	0	0	0	0
asv_77	Bacteria(100);Bacteroidota(100);Bacteroidia(100);Bacteroidales(100);Prolixibacteraceae(100);Prolixibacteraceae_ge(100);	77 Prolixibacteraceae	0	0.0279	0	0	0	0	0	0	0.0957	0.054	0.2	0.1529	0.1802	0.1406	0.0992	0.1814	0.1683	0.2213	0.1685	0.1627	0.1441	0.061	0.0236	0	0.0121	0.0117	0	0	0	0	0	0	0.0242	0	0	0	0	0	0	0	0	0	0	0	0	0	0
asv_78	Bacteria(100);Proteobacteria(100);Alphaproteobacteria(100);Sphingomonadales(100);Sphingomonadaceae(100);Sphingopyxis(100);	78 Sphingopyxis	0	0	0	0	0	0	0	0	0	0	0	0	0	0	0	0	0	0	0	0	0	0	0	0	0	0	0	0	0	0	0	0	0	0	0	0	0	0	0	0	0	0	0	0	0	0	0
asv_79	Bacteria(100);Proteobacteria(100);Gammaproteobacteria(100);Halothiobacillales(100);Halothiobacillaceae(100);uncultured(100);	79 Halothiobacillaceae	0	0	0.3973	0.2149	0	0	0	0	0	0	0	0.615	0.0963	0.1054	0.0969	0.092	0.1453	0	0.0333	0.0465	0.0439	0	0	0	0	0	0	0	0	0	0	0	0	0	0	0	0	0	0	0	0	0	0	0	0	0	0
asv_80	Bacteria(100);Proteobacteria(100);Gammaproteobacteria(100);Burkholderiales(100);Gallionellaceae(90);Gallionella(84);	80 Gallionella	0	0	0	0	0	0	0	0	0	0.351	0.5749	0.3194	0.0746	0.1054	0.0669	0.0289	0	0	0.0241	0.029	0	0	0	0	0	0	0	0	0	0	0	0	0	0	0	0	0	0	0	0	0	0	0	0	0	0	0
asv_81	Bacteria(100);Proteobacteria(100);Alphaproteobacteria(100);Rhizobiales(98);Xanthobacteraceae(93);Pseudoxanthobacter(93);	81 Pseudoxanthobacter	0	0	0	0	0	0	0	0.339	0.0383	0	0.075	0	0.1228	0.1592	0.1361	0.1209	0.13	0.0805	0.0444	0.0581	0.0564	0	0	0	0	0	0	0	0	0	0	0	0.0161	0	0	0.0124	0	0	0	0	0	0	0	0	0	0	0
asv_82	Bacteria(100);Bacteroidota(100);Bacteroidia(100);Bacteroidales(100);Prolixibacteraceae(100);WCHB1-32(100);	82 Prolixibacteraceae	1.0935	1.4809	0	0	0	0	0	0	0	0	0	0	0	0	0	0	0	0	0	0	0	0	0	0	0	0	0	0	0	0	0	0	0	0	0	0	0	0	0	0	0	0	0	0	0	0	0
asv_83	Bacteria(100);Bacteroidota(100);Bacteroidia(100);Flavobacteriales(100);Flavobacteriaceae(100);Flavobacterium(100);	83 Flavobacterium	0.3204	0.2794	0.2522	0.4463	0.0998	1.1681	0	0	0	0	0	0	0	0	0	0	0	0	0	0	0	0	0	0	0	0	0	0	0	0	0	0	0	0	0	0	0	0	0	0	0	0	0	0	0	0	0
asv_84	Bacteria(100);Campylobacterota(100);Campylobacteria(100);Campylobacterales(100);Sulfurovaceae(100);Sulfurovum(100);	84 Sulfurovum	1.6228	0.5868	0	0	0	0.092	0	0	0	0	0	0	0.0404	0.0331	0.0392	0.0263	0	0	0	0	0	0	0	0	0	0	0	0	0	0	0	0	0	0	0	0	0	0	0	0	0	0	0	0	0	0	0
asv_85	Bacteria(100);Bacteroidota(100);Bacteroidia(100);Flavobacteriales(100);Flavobacteriaceae(100);Flavobacterium(100);	85 Flavobacterium	1.1074	0.5518	0	0	0.1435	0.6975	0	0	0	0	0	0	0	0.0269	0	0	0	0	0	0	0	0	0	0	0	0	0	0	0	0	0	0	0	0	0	0	0	0	0	0	0	0	0	0	0	0	0
asv_86	Bacteria(100);Actinobacteriota(100);Coriobacteriia(100);OPB41(100);OPB41_fa(100);OPB41_ge(100);	86 Coriobacteriia	0	0	0	0	0	0.0077	0.2231	0	0.0766	0.216	0.2499	0.1087	0.1026	0.0951	0.0969	0.0894	0.0918	0.1106	0.0463	0.061	0.0501	0	0.0075	0	0	0	0	0	0	0	0	0	0	0	0	0	0	0	0	0	0	0	0	0	0	0	0
asv_87	Bacteria(100);Acidobacteriota(100);Holophagae(100);Subgroup_7(100);Subgroup_7_fa(100);Subgroup_7_ge(100);	87 Holophagae	0	0	0	0	0	0	0	0	0	0	0	0	0.2766	0.2481	0.2837	0.2576	0	0.3118	0.1815	0.2048	0	0	0	0	0	0	0	0	0	0	0	0	0	0	0	0	0	0	0	0	0	0	0	0	0	0	0
asv_88	Bacteria(100);Campylobacterota(100);Campylobacteria(100);Campylobacterales(100);Sulfurovaceae(100);Sulfurovum(100);	88 Sulfurovum	0.1463	0	0	0.4215	0	1.8503	0	0	0	0	0	0	0	0	0	0	0	0	0	0	0	0	0	0	0	0	0	0	0	0	0	0	0	0	0	0	0	0	0	0	0	0	0	0	0	0	0
asv_89	Bacteria(100);Actinobacteriota(100);Coriobacteriia(100);OPB41(100);OPB41_fa(100);OPB41_ge(100);	89 Coriobacteriia	0.0627	0	0	0	0	0	0	0	0.134	0	0.075	0.1495	0.16	0.1365	0.1153	0.163	0.153	0.1307	0.0518	0.0712	0.0439	0	0	0	0.0162	0	0	0	0.0078	0	0	0	0	0	0	0	0	0	0	0	0	0	0	0	0	0	0
asv_90	Bacteria(100);Proteobacteria(100);Gammaproteobacteria(100);Burkholderiales(100);Comamonadaceae(100);Polaromonas(92);	90 Polaromonas	0.3064	0.8243	0	0.5455	0.053	0.1119	0	0	0	0.27	0	0.0272	0.0544	0.0289	0.0231	0.0184	0	0	0.013	0	0	0	0	0	0	0	0	0	0	0	0	0	0	0	0	0	0	0	0	0	0	0	0	0	0	0	0
asv_91	Bacteria(100);Campylobacterota(100);Campylobacteria(100);Campylobacterales(100);Sulfurospirillaceae(100);Sulfurospirillum(100);	91 Sulfurospirillum	0	0	0.1834	0.1901	0.0062	0	0	0.2542	0.0766	0.27	0	0.1325	0.0932	0.0806	0.0946	0.0447	0.0612	0.0603	0.0167	0.0305	0.0376	0	0	0	0	0	0	0	0	0	0	0	0	0	0	0	0	0	0	0	0	0	0	0	0	0	0
asv_92	Bacteria(100);Proteobacteria(100);Gammaproteobacteria(100);Burkholderiales(100);Comamonadaceae(100);Comamonadaceae(100);	92 Comamonadaceae	1.1631	0	0	1.2149	0	0	0	0	0	0	0	0	0	0	0	0	0	0	0	0	0	0	0	0	0	0	0	0	0	0	0	0	0	0	0	0	0	0	0	0	0	0	0	0	0	0	0
asv_93	Bacteria(100);Proteobacteria(100);Gammaproteobacteria(100);Pseudomonadales(100);Moraxellaceae(100);Acinetobacter(100);	93 Acinetobacter	0	0	0	0	0	0	0	0	0	0	0	0	0	0	0.0277	0	0.0918	0.0402	0	0.0407	0.0188	0	0.0118	0	0	0.0117	0.0187	0	0.0117	0.0257	0	0	0.0484	0	0.0081	0.0331	0	0	0.1055	0	0	0.0592	0	0.0116	0	0	0.0065
asv_94	Bacteria(100);Bacteroidota(100);Bacteroidia(100);Bacteroidales(100);Prolixibacteraceae(100);WCHB1-32(100);	94 Prolixibacteraceae	0.8427	1.3621	0	0	0	0.1303	0	0	0	0	0	0	0	0	0	0	0	0	0	0	0	0	0	0	0	0	0	0	0	0	0	0	0	0	0	0	0	0	0	0	0	0	0	0	0	0	0
asv_95	Bacteria(100);Bacteroidota(100);Ignavibacteria(100);Ignavibacteriales(100);Ignavibacteriaceae(100);Ignavibacterium(100);	95 Ignavibacterium	0	0	0	0	0	0	0.3347	0.1695	0.0574	0.189	0	0	0.1507	0.0848	0.1245	0.1025	0.1224	0.1509	0.0741	0.0712	0.0752	0	0.0054	0	0	0	0	0	0.0078	0.0103	0	0	0	0	0	0	0	0	0	0	0	0	0	0	0	0	0
asv_96	Bacteria(100);Actinobacteriota(100);Actinobacteria(100);Micrococcales(100);Microbacteriaceae(100);Cryobacterium(100);	96 Cryobacterium	0.4736	0.7544	0.1375	0	0	0.5703	0	0	0	0	0.125	0.034	0.028	0.0186	0.0323	0	0	0.0503	0	0	0.0376	0	0	0	0	0	0	0	0	0	0	0	0	0	0	0	0	0	0	0	0	0	0	0	0	0	0
asv_97	Bacteria(100);Proteobacteria(100);Gammaproteobacteria(100);Burkholderiales(100);Comamonadaceae(100);Rhodoferax(99);	97 Rhodoferax	0	0.0699	0.1987	0.1983	0.7175	0.9443	0	0	0	0	0	0.0442	0.0202	0	0	0.0315	0	0	0	0.0058	0	0	0	0	0	0	0	0	0	0	0	0	0	0	0	0	0	0	0	0	0	0	0	0	0	0	0
asv_98	Bacteria(100);Proteobacteria(100);Gammaproteobacteria(100);Xanthomonadales(100);Rhodanobacteraceae(100);Aquimonas(100);	98 Aquimonas	0	0	0	0	0	0	0	0	0.1148	0.054	0.4249	0.299	0.0963	0.0682	0.0715	0.0578	0.0765	0.1006	0.0241	0.0276	0.0251	0	0	0	0	0	0	0	0	0	0	0	0	0	0	0	0	0	0	0	0	0	0	0	0	0	0
asv_99	Bacteria(100);Campylobacterota(100);Campylobacteria(100);Campylobacterales(100);Sulfurimonadaceae(100);Sulfuricurvum(100);	99 Sulfuricurvum	0	0	0	1.0165	0	1.1206	0	0	0	0	0	0	0	0	0	0	0	0	0	0	0	0	0	0	0	0	0	0	0	0	0	0	0	0	0	0	0	0	0	0	0	0	0	0	0	0	0
asv_100	Bacteria(100);Desulfobacterota(100);Desulfobacteria(100);Desulfobacterales(100);Desulfosarcinaceae(100);Desulfosarcinaceae(100);	100 Desulfosarcinaceae	0.0766	0	0	0.0661	0	0	0	0.0847	0.3828	0	0	0.0238	0.0979	0.0972	0.1015	0.1025	0.1147	0.0805	0.05	0.0523	0.0501	0	0.0032	0	0	0	0	0	0	0	0	0	0	0	0	0	0	0	0	0	0	0	0	0	0	0	0.0043
asv_101	Bacteria(100);Bacteroidota(100);Bacteroidia(100);Bacteroidales(100);Prolixibacteraceae(100);WCHB1-32(100);	101 Prolixibacteraceae	0	0	0.214	0.6777	0.2854	0.8738	0	0	0	0	0	0	0	0	0	0	0	0	0	0	0	0	0	0	0	0	0	0	0	0	0	0	0	0	0	0	0	0	0	0	0	0	0	0	0	0	0
asv_102	Bacteria(100);Firmicutes(100);Clostridia(100);Clostridiales(100);Clostridiaceae(100);Proteiniclasticum(96);	102 Proteiniclasticum	0.4388	0.1746	0	0	0	0	0	0	0.0766	0	0.125	0.0815	0.1026	0.0992	0.0946	0.0683	0.0841	0	0.0259	0.0334	0.0376	0	0.0043	0	0	0	0.0187	0	0	0	0	0	0	0	0	0.0083	0	0	0	0	0	0	0	0	0	0	0
asv_103	Bacteria(100);Desulfobacterota(100);Desulfobacteria(100);Desulfobacterales(100);Desulfobacteraceae(100);Desulfobacteraceae(100);	103 Desulfobacteraceae	0	0	0	0	0	0	0.2231	0.2966	0.1531	0	0.075	0	0.1088	0.0827	0.0992	0.0815	0.0841	0.1307	0.0426	0.0479	0.0376	0	0.0043	0	0.0202	0	0	0	0	0	0	0	0	0	0	0	0	0	0	0	0	0	0	0	0	0	0
asv_104	Bacteria(100);Campylobacterota(100);Campylobacteria(100);Campylobacterales(100);Sulfurimonadaceae(100);Sulfuricurvum(100);	104 Sulfuricurvum	0	0	0	0	0.0686	1.185	0	0	0.134	0.108	0.075	0	0.0388	0.0331	0.0415	0.0368	0.0382	0	0.0111	0.0247	0.0313	0	0.0064	0	0	0	0	0	0	0	0	0	0	0	0	0	0	0	0	0	0	0	0	0	0	0	0
asv_105	Bacteria(100);Bacteroidota(100);Bacteroidia(100);Bacteroidales(100);Prolixibacteraceae(100);WCHB1-32(100);	105 Prolixibacteraceae	0	0	0	0	0	0.0797	0	0	0	0	0	0	0	0	0	0	0	0	0	0	0	0	0	0	0	0	0	0	0	0	0	0	0	0	0	0	0	0	0	0	0	0	0	0	0	0	0
asv_106	Bacteria(100);Bacteroidota(100);Bacteroidia(100);Bacteroidales(100);Prolixibacteraceae(100);WCHB1-32(100);	106 Prolixibacteraceae	0	0.6217	0	0	0	0	0	0	0	0	0	0	0.1134	0.1117	0.0876	0.1893	0.1606	0.171	0.1259	0.1351	0.1002	0.0407	0.0193	0	0	0	0	0	0	0	0	0	0	0	0	0	0	0	0	0	0	0	0	0	0	0	0
asv_107	Bacteria(100);Bacteroidota(100);Bacteroidia(100);Bacteroidales(100);Bacteroidetes_vadinHA17(100);Bacteroidetes_vadinHA17_ge(100);	107 Bacteroidetes	0	0	0	0	0	0	0.1488	0.1271	0	0.081	0.175	0.1121	0.1134	0.1261	0.1245	0.0815	0.1224	0.1106	0.0518	0.0479	0.0376	0	0.0043	0.0305	0.0162	0	0	0	0	0	0	0	0	0	0	0.0124	0	0	0	0	0	0	0	0	0	0	0
asv_108	Bacteria(100);Proteobacteria(100);Gammaproteobacteria(100);Burkholderiales(100);Comamonadaceae(100);Comamonadaceae(100);	108 Comamonadaceae	0	0	0.4355	1.2397	0	0.2269	0	0	0	0	0	0	0	0	0	0	0	0	0	0	0	0	0	0	0	0	0	0	0	0	0	0	0	0	0	0	0	0	0	0	0	0	0	0	0	0	0
asv_109	Bacteria(100);Acidobacteriota(100);Acidobacteriae(100);Acidobacteriae_or(100);Acidobacteriae_fa(100);Paludibaculum(100);	109 Paludibaculum	0	0	0	0	0	0	0.0744	0.1271	0.1914	0	0	0.0408	0.101	0.0703	0.0992	0.0973	0.0841	0.0704	0.0352	0.0639	0.0501	0	0.0054	0	0	0.0235	0	0	0	0	0	0	0	0	0.0081	0.0124	0	0	0	0	0	0	0	0.0039	0	0	0
asv_110	Bacteria(100);Bacteroidota(100);Bacteroidia(100);Bacteroidales(100);Paludibacteraceae(100);Paludibacter(100);	110 Paludibacter	0	0	0	0.2397	0.0577	1.5268	0	0	0	0	0	0	0	0	0	0	0	0	0	0	0	0	0	0	0	0	0	0	0	0	0	0	0	0	0	0	0	0	0	0	0	0	0	0	0	0	0
asv_111	Bacteria(100);Firmicutes(98);Clostridia(83);Clostridia(83);Clostridia(83);Clostridia(83);	111 Clostridia	0	0	0	0	0	0	0.1859	0.2966	0.2871	0	0	0.0849	0.087	0.0703	0.0738	0.0421	0	0.0503	0.0389	0.0276	0.0251	0	0	0	0	0	0	0	0.0078	0	0	0	0	0	0	0.0083	0	0	0	0	0	0	0	0	0	0	0
asv_112	Bacteria(100);Proteobacteria(100);Alphaproteobacteria(100);Paracaedibacterales(100);Paracaedibacteraceae(100);Candidatus_Odyssella(99);	112 Paracaedibacteraceae	0	0	0	0	0	0	0	0	0	0	0	0	0	0	0	0	0	0	0	0	0	0	0	0	0	0	0	0	0	0	0	0	0	0	0	0	0	0	0	0	0	0	0	0	0	0	0
asv_113	Bacteria(100);Proteobacteria(100);Gammaproteobacteria(100);Burkholderiales(100);Comamonadaceae(100);Comamonadaceae(100);	113 Comamonadaceae	0	0	0.0841	0.4876	0.053	1.0654	0	0	0	0	0	0	0	0	0	0	0	0	0	0	0	0	0	0	0	0	0	0	0	0	0	0	0	0	0	0	0	0	0	0	0	0	0	0	0	0	0
asv_114	Bacteria(100);Desulfobacterota(100);Desulfobulbia(100);Desulfobulbales(100);Desulfurivibrionaceae(83);MSBL7(82);	114 Desulfurivibrionaceae	0	0	0	0	0	0	0.2603	0	0.1914	0	0	0.0272	0.1041	0.0992	0.1015	0.1104	0.0535	0.1408	0.0315	0.0465	0.0376	0	0	0	0	0	0	0	0	0	0	0	0	0	0	0	0	0	0	0	0	0	0	0	0	0	0
asv_115	Bacteria(100);Proteobacteria(100);Alphaproteobacteria(100);Sphingomonadales(100);Sphingomonadaceae(100);Altererythrobacter(94);	115 Altererythrobacter	0	0	0	0	0	0	0	0.0847	0	0.162	0	0.0917	0.0917	0.1054	0.1199	0.0841	0.0612	0	0.037	0.0508	0.0376	0	0.0054	0	0	0	0	0	0	0	0	0	0	0	0	0	0	0	0	0	0	0	0	0	0	0	0
asv_116	Bacteria(100);Chloroflexi(100);Anaerolineae(100);Anaerolineales(99);Anaerolineaceae(99);uncultured(99);	116 Anaerolineaceae	0	0	0	0	0	0	0.2231	0.2966	0.0574	0.108	0	0.0985	0.0544	0.0414	0.0507	0.0473	0.0229	0.0302	0.0204	0.016	0	0	0	0	0	0	0	0	0.0078	0	0.0056	0	0	0	0	0	0	0	0	0	0	0	0	0	0	0	0
asv_117	Bacteria(100);Desulfobacterota(100);Desulfobulbia(100);Desulfobulbales(100);Desulfocapsaceae(100);Desulfocapsaceae(100);	117 Desulfocapsaceae	0.1672	0.0838	0	0	0	0.5749	0	0	0	0	0	0.1597	0.1243	0.1158	0.1799	0	0	0	0	0.0523	0	0	0	0	0	0	0	0	0	0	0	0	0	0	0	0	0	0	0	0	0	0	0	0	0	0	0
asv_118	Bacteria(100);Chloroflexi(100);Anaerolineae(100);Anaerolineales(100);Anaerolineaceae(100);Anaerolineaceae(100);	118 Anaerolineaceae	0.0139	0	0	0	0	0	0.1488	0.0847	0.1531	0	0.125	0.1053	0.0746	0.0558	0.0507	0.0473	0.0459	0.0402	0.0148	0.0305	0	0	0	0	0	0	0	0	0	0.0103	0	0	0	0	0	0	0	0	0	0	0	0	0	0	0	0	0
asv_119	Bacteria(100);Proteobacteria(100);Gammaproteobacteria(100);Burkholderiales(100);Comamonadaceae(100);Rhodoferax(84);	119 Rhodoferax	0	0	0	1.595	0	0	0	0	0	0	0	0	0	0	0	0	0	0	0	0	0	0	0	0	0	0	0	0	0	0	0	0	0	0	0	0	0	0	0	0	0	0	0	0	0	0	0
asv_120	Bacteria(100);Proteobacteria(100);Gammaproteobacteria(100);Burkholderiales(100);Hydrogenophilaceae(92);Hydrogenophilaceae(92);	120 Hydrogenophilaceae	0	0	1.5664	0	0	0.0153	0	0	0	0	0	0	0	0	0	0	0	0	0	0	0	0	0	0	0	0	0	0	0	0	0	0	0	0	0	0	0	0	0	0	0	0	0	0	0	0	0
asv_121	Bacteria(100);Bacteroidota(100);Kryptonia(100);Kryptoniales(100);MSB-3C8(100);MSB-3C8_ge(100);	121 Kryptoniales	0	0	0	0	0	0	0.1116	0.1271	0.0957	0	0	0	0.1181	0.0972	0.0715	0.1078	0.0765	0.1408	0.0426	0.0813	0.0313	0	0.0064	0	0	0	0.014	0	0	0	0	0	0	0	0	0	0	0	0	0	0	0	0	0	0	0	0
asv_122	Bacteria(100);Proteobacteria(100);Gammaproteobacteria(100);Burkholderiales(100);Comamonadaceae(100);Comamonadaceae(100);	122 Comamonadaceae	0	0	0	1.3884	0	0.164	0	0	0	0	0	0	0	0	0	0	0	0	0	0	0	0	0	0	0	0	0	0	0	0	0	0	0	0	0	0	0	0	0	0	0	0	0	0	0	0	0
asv_123	Bacteria(98);Bacteria(98);Bacteria(98);Bacteria(98);Bacteria(98);Bacteria(98);	123 Bacteria	0.7104	0.8382	0	0	0	0	0	0	0	0	0	0	0	0	0	0	0	0	0	0	0	0	0	0	0	0	0	0	0	0	0	0	0	0	0	0	0	0	0	0	0	0	0	0	0	0	0
asv_124	Bacteria(100);Bacteroidota(100);Bacteroidia(100);Flavobacteriales(100);Flavobacteriaceae(100);Flavobacterium(100);	124 Flavobacterium	0	0	0.107	1.2149	0	0.2161	0	0	0	0	0	0	0	0	0	0	0	0	0	0	0	0	0	0	0	0	0	0	0	0	0	0	0	0	0	0	0	0	0	0	0	0	0	0	0	0	0
asv_125	Bacteria(100);Verrucomicrobiota(100);Verrucomicrobiae(100);Verrucomicrobiales(100);Rubritaleaceae(100);Luteolibacter(100);	125 Luteolibacter	0	0	0.7259	0.2397	0.0811	0.4032	0	0	0	0	0	0	0.0062	0.0165	0	0	0	0	0	0	0	0	0	0	0	0	0	0	0	0	0	0	0	0	0	0	0	0	0	0	0	0	0	0	0	0	0
asv_126	Bacteria(100);Bacteroidota(100);Bacteroidia(100);Sphingobacteriales(100);Lentimicrobiaceae(100);Lentimicrobiaceae_ge(100);	126 Lentimicrobiaceae	0.3273	1.0408	0	0	0	0.0858	0	0	0	0	0	0	0	0	0	0	0	0	0	0	0	0	0	0	0	0	0	0	0	0	0	0	0	0	0	0	0	0	0	0	0	0	0	0	0	0	0
asv_127	Bacteria(100);Bacteroidota(100);Bacteroidia(100);Bacteroidales(100);Marinifilaceae(100);uncultured(100);	127 Marinifilaceae	0.4109	0.5658	0	0.4628	0	0	0	0	0	0	0	0	0	0	0	0	0	0	0	0	0	0	0	0	0	0	0	0	0	0	0	0	0	0	0	0	0	0	0	0	0	0	0	0	0	0	0
asv_128	Bacteria(100);Verrucomicrobiota(100);Verrucomicrobiae(100);Verrucomicrobiales(100);Rubritaleaceae(100);Luteolibacter(100);	128 Luteolibacter	0	0.1676	0.3821	0.3719	0.0546	0.4507	0	0	0	0	0	0	0	0	0	0	0	0	0	0	0	0	0	0	0	0	0	0	0	0	0	0	0	0	0	0	0	0	0	0	0	0	0	0	0	0	0
asv_129	Bacteria(100);Desulfobacterota(100);Desulfobulbia(100);Desulfobulbales(100);Desulfocapsaceae(100);Desulfocapsa(97);	129 Desulfocapsa	0	0	0	1.3967	0	0	0	0	0	0	0	0	0	0	0	0	0	0	0	0	0	0	0	0	0	0	0	0	0	0	0	0	0	0	0	0	0	0	0	0	0	0	0	0	0	0	0
asv_130	Bacteria(100);Bacteroidota(100);Bacteroidia(100);Cytophagales(100);Cyclobacteriaceae(100);Algoriphagus(100);	130 Algoriphagus	0.0836	1.3062	0	0	0	0	0	0	0	0	0	0	0	0	0	0	0	0	0	0	0	0	0	0	0	0	0	0	0	0	0	0	0	0	0	0	0	0	0	0	0	0	0	0	0	0	0
asv_131	Bacteria(100);Firmicutes(100);Clostridia(100);Clostridiales(100);Clostridiaceae(100);Clostridium_sensu_stricto_13(100);	131 Clostridium_sensu_stricto_13	0	0	0.5272	0.0579	0.2308	0.0858	0	0	0.0383	0	0	0.0136	0.0373	0.0331	0.0277	0	0.0459	0.0201	0.0185	0.0203	0.0125	0	0	0	0	0	0	0	0	0	0	0	0	0	0	0	0	0	0	0	0	0	0	0	0	0	0
asv_132	Bacteria(100);Proteobacteria(100);Alphaproteobacteria(100);Rhodobacterales(100);Rhodobacteraceae(100);Pseudorhodobacter(95);	132 Pseudorhodobacter	0.1323	0.7614	0.1375	0.1405	0.025	0.0904	0	0	0	0	0	0	0	0.0103	0	0	0	0	0	0	0	0	0	0	0	0	0	0	0	0	0	0	0	0	0	0	0	0	0	0	0	0	0	0	0	0	0
asv_133	Bacteria(100);Proteobacteria(100);Alphaproteobacteria(100);Rhizobiales(100);Pleomorphomonadaceae(100);Pleomorphomonas(96);	133 Pleomorphomonas	0	0	0	0	0	0	0	0	0	0.108	0	0.0985	0.0808	0.0682	0.0876	0.0946	0.0994	0.0805	0.037	0.0392	0.0376	0	0	0	0	0	0	0	0	0	0	0	0	0	0	0	0	0	0	0	0	0	0	0	0	0.0093	0
asv_134	Bacteria(100);Proteobacteria(100);Alphaproteobacteria(100);Acetobacterales(100);Acetobacteraceae(100);Roseomonas(100);	134 Roseomonas	0	0	0	0	0	0	0	0	0.0383	0.081	0	0.0781	0.1041	0.1096	0.083	0.1025	0.0994	0	0.063	0.0697	0.0752	0	0.0107	0	0	0	0.014	0	0	0	0	0	0	0	0	0	0	0	0	0	0	0	0	0	0	0	0
asv_135	Bacteria(100);Chloroflexi(100);Anaerolineae(100);Anaerolineales(100);Anaerolineaceae(100);uncultured(98);	135 Anaerolineaceae	0	0	0	0	0	0	0.1116	0.1271	0.0766	0	0	0.017	0.0575	0.0579	0.0438	0.0447	0.0994	0.0704	0.0241	0.0378	0	0	0	0	0	0	0.014	0	0	0	0	0	0	0	0.0122	0	0	0	0	0	0	0	0	0	0	0	0
asv_136	Bacteria(100);Armatimonadota(100);Fimbriimonadia(100);Fimbriimonadales(100);Fimbriimonadaceae(100);Fimbriimonadaceae_ge(100);	136 Fimbriimonadaceae	0	0	0	0	0	0	0.1488	0.2119	0.1148	0	0	0	0.0528	0.0538	0.0577	0.0526	0.0688	0.0302	0.0222	0.0378	0.0376	0	0.0043	0	0	0	0	0	0	0	0	0	0	0	0	0	0	0	0	0	0	0	0	0	0	0	0
asv_137	Bacteria(100);Dependentiae(100);Babeliae(100);Babeliales(100);Babeliaceae(87);Babeliaceae_ge(87);	137 Babeliaceae	0	0	0	0	0	0	0	0.2119	0	0.054	0.075	0.0204	0.0948	0.1158	0.0946	0.021	0	0	0.0111	0.016	0	0	0	0	0	0	0	0	0	0	0	0	0	0	0	0	0	0	0	0	0	0	0	0	0	0	0
asv_138	Bacteria(100);Bacteroidota(99);Bacteroidia(99);Bacteroidales(85);Bacteroidales(85);Bacteroidales(85);	138 Bacteroidales	0.6547	0.6007	0	0	0	0	0	0	0	0	0	0	0	0	0	0	0	0	0	0	0	0	0	0	0	0	0	0	0	0	0	0	0	0	0	0	0	0	0	0	0	0	0	0	0	0	0
asv_139	Archaea(100);Nanoarchaeota(100);Nanoarchaeia(100);Woesearchaeales(100);SCGC_AAA286-E23(100);SCGC_AAA286-E23_ge(100);	139 Woesearchaeales	1.2467	0	0	0	0	0	0	0	0	0	0	0	0	0	0	0	0	0	0	0	0	0	0	0	0	0	0	0	0	0	0	0	0	0	0	0	0	0	0	0	0	0	0	0	0	0	0
asv_140	Bacteria(100);Patescibacteria(99);Gracilibacteria(99);Candidatus_Peregrinibacteria(85);Candidatus_Peregrinibacteria_fa(85);Candidatus_Peregrinibacteria_ge(85);	140 Candidatus Peregrinibacteria	0	0	0	0	0	0	0	0.2119	0.134	0.108	0.05	0.0238	0.0668	0.1013	0.083	0.0473	0.0306	0	0.0148	0.0247	0.0251	0	0	0	0	0	0	0	0	0	0	0	0	0	0	0	0	0	0.0264	0	0	0	0	0	0	0	0
asv_141	Bacteria(100);Patescibacteria(100);Gracilibacteria(100);JGI_0000069-P22(100);JGI_0000069-P22_fa(100);JGI_0000069-P22_ge(100);	141 Gracilibacteria	0.6617	0.5448	0	0	0	0	0	0	0	0	0	0	0	0.0041	0	0	0	0	0	0	0	0	0	0	0	0	0	0	0	0	0	0	0	0	0	0	0	0	0	0	0	0	0	0	0	0	0
asv_142	Bacteria(100);Desulfobacterota(100);Syntrophia(100);Syntrophales(100);Syntrophaceae(100);Syntrophus(100);	142 Syntrophus	0	0	0	0	0	0	0	0	0.0766	0.135	0	0.051	0.0715	0.0682	0.0484	0.0499	0.0612	0.0402	0.0259	0.0436	0	0	0.0054	0	0	0	0	0	0	0	0.0037	0	0	0	0	0	0	0	0	0	0	0	0	0	0	0	0
asv_143	Bacteria(100);Proteobacteria(100);Gammaproteobacteria(100);Burkholderiales(100);Comamonadaceae(100);Rhodoferax(84);	143 Rhodoferax	0	0	0	0	0.1326	1.0225	0	0	0	0	0	0	0	0	0	0	0	0	0	0	0	0	0	0	0	0	0	0	0	0	0	0	0	0	0	0	0	0	0	0	0	0	0	0	0	0	0
asv_144	Bacteria(100);Bacteroidota(100);Bacteroidia(100);Flavobacteriales(100);Flavobacteriaceae(100);Flavobacterium(100);	144 Flavobacterium	0	0	0	0.3471	0	0.7818	0	0	0	0	0	0	0	0	0	0	0	0	0.0111	0	0	0	0	0	0	0	0	0	0	0	0	0	0	0	0	0	0	0	0	0	0	0	0	0	0	0	0
asv_145	Bacteria(100);Proteobacteria(100);Alphaproteobacteria(100);Rhizobiales(100);Rhizobiales_Incertae_Sedis(99);uncultured(98);	145 Rhizobiales_Incertae_Sedis	0	0	0	0	0.7955	0	0	0	0	0.108	0	0.051	0.0218	0	0	0.0105	0.0459	0	0	0.0174	0	0	0	0	0	0	0	0	0	0	0	0	0	0	0	0	0	0	0	0	0	0	0	0	0	0	0
asv_146	Bacteria(100);Bacteroidota(100);Bacteroidia(100);Bacteroidales(100);Prolixibacteraceae(100);WCHB1-32(100);	146 Prolixibacteraceae	0	0	0	0.3471	0.2652	0.4645	0	0	0	0	0	0	0	0	0	0	0	0	0	0	0	0	0	0	0	0	0	0	0	0	0	0	0	0	0	0	0	0	0	0	0	0	0	0	0	0	0
asv_147	Bacteria(100);Patescibacteria(99);Gracilibacteria(99);Absconditabacteriales_(SR1)(99);Absconditabacteriales_(SR1)_fa(99);Absconditabacteriales_(SR1)_ge(99);	147 Gracilibacteria	0.6547	0.4191	0	0	0	0	0	0	0	0	0	0	0	0	0	0	0	0	0	0	0	0	0	0	0	0	0	0	0	0	0	0	0	0	0	0	0	0	0	0	0	0	0	0	0	0	0
asv_148	Bacteria(100);Actinobacteriota(100);Actinobacteria(100);Micrococcales(100);Intrasporangiaceae(95);Intrasporangiaceae(95);	148 Intrasporangiaceae	0	0	0.5884	0	0	0.023	0	0	0	0	0	0.0272	0.0373	0.0455	0.0438	0.0263	0.0306	0.0402	0.0296	0.016	0	0	0	0	0	0	0	0	0	0	0	0	0	0	0	0	0	0	0	0	0	0	0	0	0	0	0
asv_149	Bacteria(100);Proteobacteria(100);Gammaproteobacteria(100);Burkholderiales(100);Gallionellaceae(96);Sideroxydans(87);	149 Sideroxydans	0	0	0	0	0.0515	1.0056	0	0	0	0	0	0	0	0	0	0	0	0	0	0	0	0	0	0	0	0	0	0	0	0	0	0	0	0	0	0	0	0	0	0	0	0	0	0	0	0	0
asv_150	Bacteria(100);Methylomirabilota(100);Methylomirabilia(100);Rokubacteriales(100);Rokubacteriales_fa(100);Rokubacteriales_ge(100);	150 Rokubacteriales	0	0	0	0	1.0357	0	0	0	0	0	0	0	0	0	0	0	0	0	0	0	0	0	0	0	0	0	0	0	0	0	0	0	0	0	0	0	0	0	0	0	0	0	0	0	0	0	0
asv_151	Bacteria(100);Bacteroidota(100);Bacteroidia(100);Flavobacteriales(100);Flavobacteriaceae(100);Flavobacterium(99);		0	0	0	0	0	1.0347	0	0	0	0	0	0	0	0	0	0	0	0	0	0	0	0	0	0	0	0	0	0	0	0	0	0	0	0	0	0	0	0	0	0	0	0	0	0	0	0	0
asv_152	Bacteria(100);Firmicutes(99);Bacilli(99);Erysipelotrichales(99);Erysipelotrichaceae(99);Erysipelothrix(97);		0.1393	0.014	0	0	0	0	0	0	0	0.135	0.075	0.1155	0.0497	0.0289	0.053	0.0263	0.0382	0.0603	0.0148	0.032	0.0251	0	0	0	0	0	0	0	0	0	0	0	0	0	0	0	0	0	0	0	0	0	0	0	0	0	0
asv_153	Bacteria(100);Proteobacteria(100);Alphaproteobacteria(100);Rhizobiales(100);Xanthobacteraceae(100);Xanthobacteraceae(100);		0	0	0	0	0	0	0	0	0	0	0	0.0748	0.059	0.0765	0.0277	0.071	0.1147	0.1307	0.0611	0.0232	0	0	0	0	0	0	0	0	0	0	0	0	0	0	0	0	0	0	0	0	0	0	0	0	0	0	0
asv_154	Archaea(100);Crenarchaeota(100);Nitrososphaeria(100);Nitrosopumilales(100);Nitrosopumilaceae(100);Nitrosopumilaceae_ge(98);		0	0	0	0	1.0201	0	0	0	0	0	0	0	0	0	0	0	0	0	0	0	0	0	0	0	0	0	0	0	0	0	0	0	0	0	0	0	0	0	0	0	0	0	0	0	0	0	0
asv_155	Bacteria(100);Campylobacterota(100);Campylobacteria(100);Campylobacterales(100);Sulfurovaceae(100);Sulfurovum(100);		0.3691	0	0	0.2562	0	0.4016	0	0	0	0	0	0	0	0	0	0	0	0	0	0	0	0	0	0	0	0	0	0	0	0	0	0	0	0	0	0	0	0	0	0	0	0	0	0	0	0	0
asv_156	Bacteria(100);Nitrospirota(100);Nitrospiria(100);Nitrospirales(100);Nitrospiraceae(100);Nitrospira(100);		0	0	0	0	0.978	0	0	0	0	0	0	0	0	0	0	0	0	0	0	0	0	0	0	0	0	0	0	0	0	0	0	0	0	0	0	0	0	0	0	0	0	0	0	0	0	0	0
asv_157	Bacteria(100);Proteobacteria(100);Alphaproteobacteria(100);Sphingomonadales(96);Sphingomonadaceae(96);Sphingomonadaceae(96);		0	0.0629	0	0	0	0	0	0	0	0	0	0	0.0699	0.0434	0.0784	0.0605	0.0765	0.1006	0.0241	0.0465	0.0689	0	0	0	0	0	0	0	0	0	0	0	0	0	0	0	0	0	0	0	0	0	0	0	0	0	0
asv_158	Bacteria(100);Proteobacteria(100);Alphaproteobacteria(100);Rhodobacterales(100);Rhodobacteraceae(100);Pseudorhodobacter(97);		0	0	0	0.1074	0	0	0	0	0.3062	0	0	0	0.0622	0	0	0	0	0	0	0	0	0	0	0	0	0	0	0.0238	0	0	0	0	0	0	0	0	0	0	0	0	0	0	0	0	0	0	0
asv_159	Bacteria(100);Proteobacteria(100);Alphaproteobacteria(100);Sphingomonadales(100);Sphingomonadaceae(100);Novosphingobium(99);		0	0	0	0	0	0.9305	0	0	0	0	0	0	0	0	0	0	0	0	0	0	0	0	0	0	0	0	0	0	0	0	0	0	0	0	0	0	0	0	0	0	0	0	0	0	0	0	0
asv_160	Bacteria(100);Bacteroidota(100);Bacteroidia(100);Bacteroidales(99);Prolixibacteraceae(99);BSV13(99);		0.0279	0.0349	0.5578	0.2975	0	0.0521	0	0	0	0	0	0	0	0	0	0	0	0	0	0	0	0	0	0	0	0	0	0	0	0	0	0	0	0	0	0	0	0	0	0	0	0	0	0	0	0	0
asv_161	Bacteria(100);Proteobacteria(100);Gammaproteobacteria(100);1013-28-CG33(100);1013-28-CG33_fa(100);1013-28-CG33_ge(100);		0.0279	0	0.894	0	0	0	0	0	0	0	0	0	0.0047	0.0083	0	0	0	0	0	0	0	0	0	0	0	0	0	0	0	0	0	0	0	0	0	0	0	0	0	0	0	0	0	0	0	0	0
asv_162	Bacteria(100);Desulfobacterota(100);Desulfuromonadia(100);Geobacterales(100);Geobacteraceae(100);Geobacter(98);		0	0	0.3056	0.0496	0.0499	0.5028	0	0	0	0	0	0	0	0	0	0	0	0	0	0	0	0	0	0	0	0	0	0	0	0	0	0	0	0	0	0	0	0	0	0	0	0	0	0	0	0	0
asv_163	Bacteria(100);Firmicutes(100);Desulfitobacteriia(100);Desulfitobacteriales(100);Desulfitobacteriaceae(100);Desulfosporosinus(100);		0	0	0.4661	0	0.2418	0.1012	0	0	0	0	0	0	0.0109	0.0165	0.0208	0.0158	0	0	0	0	0	0	0	0	0	0	0	0	0	0	0	0	0	0	0	0	0	0	0	0	0	0	0	0	0	0	0
asv_164	Bacteria(100);Chloroflexi(100);Anaerolineae(100);Anaerolineales(100);Anaerolineaceae(100);Leptolinea(100);		0	0	0	0	0	0	0	0	0	0	0	0.2277	0.1228	0.1013	0.113	0	0	0	0	0	0	0	0	0	0	0.0411	0	0	0	0	0	0	0	0	0	0	0	0	0	0	0	0	0	0	0	0	0
asv_165	Bacteria(100);Desulfobacterota(100);Desulfuromonadia(100);Geobacterales(100);Geobacteraceae(100);Geobacter(100);		0	0	0	0.0661	0.1279	0.6714	0	0	0	0	0	0	0	0	0	0	0	0	0	0	0	0	0	0	0	0	0	0	0	0	0	0	0	0	0	0	0	0	0	0	0	0	0	0	0	0	0
asv_166	Bacteria(100);Cyanobacteria(100);Cyanobacteriia(100);Chloroplast(100);Chloroplast_fa(100);Chloroplast_ge(100);		0	0	0	0	0	0.8554	0	0	0	0	0	0	0	0	0	0	0	0	0	0	0	0	0	0	0	0	0	0	0	0	0	0	0	0	0	0	0	0	0	0	0	0	0	0	0	0	0
asv_167	Bacteria(100);Acidobacteriota(100);Vicinamibacteria(100);Vicinamibacterales(100);Vicinamibacteraceae(100);Vicinamibacteraceae_ge(99);		0	0	0	0	0.8501	0	0	0	0	0	0	0	0	0	0	0	0	0	0	0	0	0	0	0	0	0	0	0	0	0	0	0	0	0	0	0	0	0	0	0	0	0	0	0	0	0	0
asv_168	Bacteria(100);Proteobacteria(100);Gammaproteobacteria(100);Methylococcales(100);Methylomonadaceae(100);Crenothrix(99);		0	0	0.6953	0	0	0.141	0	0	0	0	0	0	0	0	0.0115	0	0	0	0	0	0	0	0	0	0	0	0	0	0	0	0	0	0	0	0	0	0	0	0	0	0	0	0	0	0	0	0
asv_169	Bacteria(100);Verrucomicrobiota(100);Verrucomicrobiae(100);Pedosphaerales(100);Pedosphaeraceae(100);uncultured(100);		0	0	0	0.0496	0	0	0	0	0	0	0.125	0	0.0792	0.0331	0.0646	0.0631	0.0841	0.1106	0.0574	0.0494	0.0188	0	0	0	0	0	0	0	0	0	0	0	0	0	0	0	0	0	0	0	0	0	0	0	0	0	0
asv_170	Bacteria(100);Proteobacteria(100);Alphaproteobacteria(100);Caulobacterales(100);Caulobacteraceae(100);Caulobacter(100);		0	0	0	0	0	0	0	0	0	0	0.125	0	0.0839	0.0765	0.0761	0.0683	0.0382	0	0.05	0.0261	0.0376	0	0	0	0	0	0	0	0	0	0	0	0	0	0	0	0	0	0	0	0	0	0	0	0	0	0
asv_171	Bacteria(100);Actinobacteriota(100);Actinobacteria(100);Micrococcales(100);Intrasporangiaceae(100);Intrasporangiaceae(100);		0	0	0.3056	0	0.0218	0.5043	0	0	0	0	0	0	0.014	0	0	0	0	0	0	0	0	0	0	0	0	0	0	0	0	0	0	0	0	0	0	0	0	0	0	0	0	0	0	0	0	0	0
asv_172	Bacteria(100);Proteobacteria(100);Alphaproteobacteria(100);Sphingomonadales(100);Sphingomonadaceae(100);Sphingomonadaceae(100);		0.195	0.0768	0	0.157	0	0.4139	0	0	0	0	0	0	0	0	0	0	0	0	0	0	0	0	0	0	0	0	0	0	0	0	0	0	0	0	0	0	0	0	0	0	0	0	0	0	0	0	0
asv_173	Bacteria(100);Firmicutes(100);Bacilli(100);Lactobacillales(100);Carnobacteriaceae(98);Trichococcus(94);		0.4388	0.0349	0	0	0	0	0	0	0	0	0	0.0306	0.0482	0.0186	0.0346	0.021	0.0535	0	0.0056	0.0102	0	0	0	0	0	0	0	0	0	0	0	0	0	0	0	0	0	0	0	0	0	0	0	0	0	0	0
asv_174	Bacteria(100);Bacteroidota(100);Bacteroidia(100);Sphingobacteriales(93);Lentimicrobiaceae(92);Lentimicrobiaceae_ge(92);		0.6547	0.1607	0	0	0	0	0	0	0	0	0	0	0	0	0	0	0	0	0	0	0	0	0	0	0	0	0	0	0	0	0	0	0	0	0	0	0	0	0	0	0	0	0	0	0	0	0
asv_175	Bacteria(100);Actinobacteriota(100);Actinobacteria(100);Micrococcales(100);Micrococcaceae(100);Pseudarthrobacter(100);		0.0766	0.4191	0	0	0.0515	0	0	0	0	0	0	0	0.0264	0.0227	0.0208	0.0158	0	0.0302	0.0074	0.0116	0	0	0	0	0	0	0	0	0	0	0	0	0	0	0	0	0	0	0	0	0	0	0	0	0	0	0
asv_176	Bacteria(100);Proteobacteria(100);Alphaproteobacteria(100);Sphingomonadales(100);Sphingomonadaceae(100);Polymorphobacter(100);		0	0	0.2751	0.4132	0.0109	0.0996	0	0	0	0	0	0	0	0	0	0	0	0	0	0	0	0	0	0	0	0	0	0	0	0	0	0	0	0	0	0	0	0	0	0	0	0	0	0	0	0	0
asv_177	Bacteria(100);Spirochaetota(100);Spirochaetia(100);Spirochaetales(100);Spirochaetaceae(100);Treponema(99);		0.4666	0.2654	0	0	0	0	0	0	0	0	0	0	0.0155	0.0124	0.0092	0	0	0	0	0	0	0	0	0	0	0	0	0	0	0	0	0	0	0	0	0	0	0	0	0	0	0	0	0	0	0	0
asv_178	Bacteria(100);Proteobacteria(100);Alphaproteobacteria(100);Rhodobacterales(100);Rhodobacteraceae(100);Rhodobacteraceae(100);		0.3831	0.3073	0	0	0	0.0736	0	0	0	0	0	0	0	0	0	0	0	0	0	0	0	0	0	0	0	0	0	0	0	0	0	0	0	0	0	0	0	0	0	0	0	0	0	0	0	0	0
asv_179	Bacteria(100);Proteobacteria(100);Gammaproteobacteria(100);Xanthomonadales(100);Rhodanobacteraceae(100);Rhodanobacteraceae(100);		0	0.7544	0	0	0	0	0	0	0	0	0	0	0	0	0	0	0	0	0	0	0	0	0	0	0	0	0	0	0	0	0	0	0	0	0	0	0	0	0	0	0	0	0	0	0	0	0
asv_180	Bacteria(100);Verrucomicrobiota(100);Verrucomicrobiae(100);Pedosphaerales(100);Pedosphaeraceae(100);uncultured(100);		0	0	0.2674	0	0.482	0	0	0	0	0	0	0	0	0	0	0	0	0	0	0	0	0	0	0	0	0	0	0	0	0	0	0	0	0	0	0	0	0	0	0	0	0	0	0	0	0	0
asv_181	Bacteria(100);Proteobacteria(100);Alphaproteobacteria(100);Caulobacterales(100);Caulobacteraceae(100);Brevundimonas(100);		0.2507	0.3213	0	0.0909	0	0.0858	0	0	0	0	0	0	0	0	0	0	0	0	0	0	0	0	0	0	0	0	0	0	0	0	0	0	0	0	0	0	0	0	0	0	0	0	0	0	0	0	0
asv_182	Bacteria(100);Proteobacteria(100);Alphaproteobacteria(100);Rhizobiales(100);Rhizobiaceae(100);Rhizobiaceae(100);		0	0	0	0	0	0	0	0	0	0	0	0	0	0	0	0	0	0	0	0	0	0	0	0	0	0	0	0	0	0	0	0	0	0	0	0	0	0	0	0	0	0	0	0	0	0	0
asv_183	Bacteria(100);Acidobacteriota(100);Blastocatellia(100);Pyrinomonadales(100);Pyrinomonadaceae(100);RB41(100);		0	0	0	0	0.7206	0	0	0	0	0	0	0	0	0	0	0	0	0	0	0	0	0	0	0	0	0	0	0	0	0	0	0	0	0	0	0	0	0	0	0	0	0	0	0	0	0	0
asv_184	Bacteria(100);Bacteroidota(100);Kryptonia(100);Kryptoniales(100);BSV26(100);BSV26_ge(100);		0	0	0	0	0	0	0.2231	0	0	0	0	0	0.0311	0.0393	0.0369	0.0342	0.0841	0.1006	0.0204	0.0203	0	0	0.0064	0	0	0	0	0	0	0	0	0	0	0	0	0	0	0	0	0	0	0	0	0	0	0	0
asv_185	Bacteria(100);Bacteroidota(100);Bacteroidia(100);Bacteroidales(96);Bacteroidales(96);Bacteroidales(96);		0.404	0.1187	0	0.1818	0	0.0138	0	0	0	0	0	0	0	0	0	0	0	0	0	0	0	0	0	0	0	0	0	0	0	0	0	0	0	0	0	0	0	0	0	0	0	0	0	0	0	0	0
asv_186	Bacteria(100);Desulfobacterota(100);Desulfobacteria(100);Desulfobacterales(100);Desulfosarcinaceae(100);Desulfatitalea(100);		0	0	0	0	0	0	0	0	0	0	0	0.0714	0.0482	0.06	0.0438	0.0368	0.0229	0.0201	0.0167	0.0131	0	0	0	0	0.0081	0	0	0	0	0	0	0	0	0	0	0	0	0	0	0	0	0	0	0	0	0	0
asv_187	Bacteria(100);Firmicutes(100);Negativicutes(100);Veillonellales-Selenomonadales(100);Sporomusaceae(100);uncultured(100);		0	0	0	0	0	0	0.1116	0	0.0766	0	0	0.034	0.0404	0.0393	0.0254	0	0.0382	0.0402	0.0148	0.0203	0.0125	0	0	0	0	0	0	0	0	0	0	0	0	0	0	0	0	0	0	0	0	0	0	0	0	0	0
asv_188	Bacteria(100);Proteobacteria(100);Gammaproteobacteria(100);Thiotrichales(100);Thiotrichaceae(100);Thiothrix(100);		0	0	0	0.7107	0	0	0	0	0	0	0	0	0	0	0	0	0	0	0	0	0	0	0	0	0	0	0	0	0	0	0	0	0	0	0	0	0	0	0	0	0	0	0	0	0	0	0
asv_189	Bacteria(100);Planctomycetota(100);Phycisphaerae(100);Tepidisphaerales(100);WD2101_soil_group(97);WD2101_soil_group_ge(97);		0	0.6845	0	0	0	0	0	0	0	0	0	0	0	0	0	0	0	0	0	0	0	0	0	0	0	0	0	0	0	0	0	0	0	0	0	0	0	0	0	0	0	0	0	0	0	0	0
asv_190	Bacteria(100);Proteobacteria(100);Gammaproteobacteria(100);Burkholderiales(100);Comamonadaceae(100);Comamonadaceae(100);		0	0	0	0	0	0	0	0	0	0	0	0	0.0622	0.0641	0.0692	0.0526	0.0994	0	0.0222	0.0566	0	0	0.0075	0	0	0	0	0	0	0	0	0	0	0	0	0	0	0	0	0	0	0	0	0	0	0	0
asv_191	Bacteria(100);Bacteroidota(100);Bacteroidia(100);Flavobacteriales(100);Flavobacteriaceae(100);Flavobacterium(100);		0	0	0.2598	0	0.2449	0.1579	0	0	0	0	0	0	0	0	0	0	0	0	0	0	0	0	0	0	0	0	0	0	0	0	0	0	0	0	0	0	0	0	0	0	0	0	0	0	0	0	0
asv_192	Bacteria(100);Bacteroidota(100);Bacteroidia(100);Bacteroidales(100);Paludibacteraceae(100);Paludibacter(100);		0	0	0	0	0	0.6592	0	0	0	0	0	0	0	0	0	0	0	0	0	0	0	0	0	0	0	0	0	0	0	0	0	0	0	0	0	0	0	0	0	0	0	0	0	0	0	0	0
asv_193	Bacteria(100);Firmicutes(99);BRH-c20a(99);BRH-c20a_or(99);BRH-c20a_fa(99);BRH-c20a_ge(99);		0	0	0	0	0	0	0	0	0.0957	0	0	0.0408	0.0482	0.0476	0.0438	0.0447	0.0229	0.0503	0.0352	0.0247	0	0	0.0021	0	0	0	0	0	0	0	0.0056	0	0	0	0	0.0083	0	0	0	0	0	0	0	0	0	0	0
asv_194	Bacteria(100);Acidobacteriota(100);Vicinamibacteria(100);Vicinamibacterales(100);Vicinamibacteraceae(100);Vicinamibacteraceae_ge(96);		0	0	0.2369	0	0.418	0	0	0	0	0	0	0	0	0	0	0	0	0	0	0	0	0	0	0	0	0	0	0	0	0	0	0	0	0	0	0	0	0	0	0	0	0	0	0	0	0	0
asv_195	Bacteria(98);LCP-89(97);LCP-89_cl(97);LCP-89_or(97);LCP-89_fa(97);LCP-89_ge(97);		0.39	0.0489	0	0.2149	0	0	0	0	0	0	0	0	0	0	0	0	0	0	0	0	0	0	0	0	0	0	0	0	0	0	0	0	0	0	0	0	0	0	0	0	0	0	0	0	0	0	0
asv_196	Bacteria(100);Halanaerobiaeota(100);Halanaerobiia(100);Halanaerobiales(100);Halobacteroidaceae(100);Halobacteroidaceae(100);		0.1463	0.0489	0.0306	0.0992	0	0	0	0	0	0	0	0	0	0	0	0	0	0	0	0	0	0	0	0	0	0	0	0	0	0	0	0	0	0	0	0	0	0	0	0	0	0	0	0	0	0	0
asv_197	Bacteria(100);Halanaerobiaeota(100);Halanaerobiia(100);Halanaerobiales(100);Halanaerobiaceae(100);Halanaerobium(100);		0	0	0	0.0331	0	0	0	0	0	0	0	0	0	0	0	0.0053	0	0	0	0	0	0	0	0	0	0	0	0	0	0	0	0	0	0	0	0	0	0	0	0	0	0	0	0	0	0	0
asv_198	Bacteria(100);Verrucomicrobiota(100);Verrucomicrobiae(100);Verrucomicrobiales(100);Verrucomicrobiaceae(100);uncultured(100);		0	0	0	0	0.0265	0.6116	0	0	0	0	0	0	0	0	0	0	0	0	0	0	0	0	0	0	0	0	0	0	0	0	0	0	0	0	0	0	0	0	0	0	0	0	0	0	0	0	0
asv_199	Bacteria(100);Bacteroidota(100);Bacteroidia(100);Bacteroidales(100);Paludibacteraceae(100);Paludibacter(100);		0	0	0	0.1405	0	0.4967	0	0	0	0	0	0	0	0	0	0	0	0	0	0	0	0	0	0	0	0	0	0	0	0	0	0	0	0	0	0	0	0	0	0	0	0	0	0	0	0	0
asv_200	Bacteria(100);Proteobacteria(100);Gammaproteobacteria(100);Burkholderiales(100);Nitrosomonadaceae(100);Ellin6067(100);		0	0	0.3286	0	0.1092	0.184	0	0	0	0	0	0	0	0	0	0	0	0	0	0	0	0	0	0	0	0	0	0	0	0	0	0	0	0	0	0	0	0	0	0	0	0	0	0	0	0	0
asv_201	Bacteria(100);Proteobacteria(100);Gammaproteobacteria(100);Burkholderiales(100);Comamonadaceae(100);Comamonadaceae(100);		0	0	0.5654	0	0.039	0.0276	0	0	0	0	0	0	0	0	0	0	0	0	0	0	0	0	0	0	0	0	0	0	0	0	0	0	0	0	0	0	0	0	0	0	0	0	0	0	0	0	0
asv_202	Bacteria(100);Proteobacteria(100);Gammaproteobacteria(100);Gammaproteobacteria(100);Gammaproteobacteria(100);Gammaproteobacteria(100);		0	0	0	0	0.613	0	0	0	0	0	0	0	0	0	0	0	0	0	0	0	0	0	0	0	0	0	0	0	0	0	0	0	0	0	0	0	0	0	0	0	0	0	0	0	0	0	0
asv_203	Bacteria(100);Proteobacteria(100);Alphaproteobacteria(100);Rhodobacterales(100);Rhodobacteraceae(100);Rhodobacter(82);		0	0	0.5807	0	0	0.0399	0	0	0	0	0	0	0	0	0	0	0	0	0	0	0	0	0	0	0	0	0	0	0	0	0	0	0	0	0	0	0	0	0	0	0	0	0	0	0	0	0
asv_204	Bacteria(100);Chloroflexi(100);Anaerolineae(100);Anaerolineales(100);Anaerolineaceae(100);Leptolinea(88);		0	0	0	0	0	0	0.2231	0	0	0	0	0.034	0.0435	0.031	0.0092	0.0131	0	0.0402	0.0074	0.016	0	0	0	0	0	0	0	0	0	0	0	0	0	0	0	0	0	0	0	0	0	0	0	0	0	0	0
asv_205	Bacteria(100);Bacteroidota(100);Bacteroidia(100);Bacteroidales(100);Prolixibacteraceae(97);Roseimarinus(96);		0.0905	0.4959	0	0	0	0	0	0	0	0	0	0	0.014	0.0062	0	0.0079	0	0	0	0.0029	0	0	0	0	0	0	0	0	0	0	0	0	0	0	0	0	0	0	0	0	0	0	0	0	0	0	0
asv_206	Bacteria(100);Desulfobacterota(100);Desulfobacteria(100);Desulfobacterales(100);Desulfosarcinaceae(100);Desulfatirhabdium(100);		0.0418	0	0.0153	0.0661	0	0.0184	0	0	0.0957	0	0	0.0374	0.0342	0.0207	0.0415	0.021	0.0229	0	0	0.0044	0	0	0	0	0	0	0	0	0	0	0	0	0	0	0	0	0	0	0	0	0	0	0	0	0	0	0
asv_207	Bacteria(100);Bacteroidota(100);Bacteroidia(100);Bacteroidales(85);Bacteroidales(85);Bacteroidales(85);		0.2438	0.3213	0	0.0413	0	0.0077	0	0	0	0	0	0	0	0	0	0	0	0	0	0	0	0	0	0	0	0	0	0	0	0	0	0	0	0	0	0	0	0	0	0	0	0	0	0	0	0	0
asv_208	Bacteria(100);Bacteroidota(100);Bacteroidia(100);Bacteroidales(100);Prolixibacteraceae(100);WCHB1-32(100);		0.2298	0.2515	0	0	0	0.1272	0	0	0	0	0	0	0	0	0	0	0	0	0	0	0	0	0	0	0	0	0	0	0	0	0	0	0	0	0	0	0	0	0	0	0	0	0	0	0	0	0
asv_209	Bacteria(100);Bacteroidota(100);Bacteroidia(100);Flavobacteriales(100);Flavobacteriaceae(100);Flavobacterium(100);		0	0	0	0.0579	0	0.5411	0	0	0	0	0	0	0	0	0	0	0	0	0	0	0	0	0	0	0	0	0	0	0	0	0	0	0	0	0	0	0	0	0	0	0	0	0	0	0	0	0
asv_210	Bacteria(100);Firmicutes(100);Desulfitobacteriia(100);Desulfitobacteriales(100);Desulfitobacteriaceae(100);Desulfitobacteriaceae(100);		0	0	0	0	0	0	0	0	0	0	0	0.1325	0.0497	0.0517	0.0392	0	0.0306	0.0201	0.0148	0.016	0	0	0	0	0	0	0	0	0	0	0	0	0	0	0	0	0	0	0	0	0	0	0	0	0	0	0
asv_211	Bacteria(100);Bacteroidota(100);Bacteroidia(100);Bacteroidales(100);Paludibacteraceae(100);Paludibacter(100);		0	0	0	0	0	0.5887	0	0	0	0	0	0	0	0	0	0	0	0	0	0	0	0	0	0	0	0	0	0	0	0	0	0	0	0	0	0	0	0	0	0	0	0	0	0	0	0	0
asv_212	Bacteria(100);Bacteroidota(100);Bacteroidia(100);Cytophagales(100);Microscillaceae(100);Microscillaceae(100);		0	0	0.2369	0	0.3104	0.0399	0	0	0	0	0	0	0	0	0	0	0	0	0	0	0	0	0	0	0	0	0	0	0	0	0	0	0	0	0	0	0	0	0	0	0	0	0	0	0	0	0
asv_213	Bacteria(100);Proteobacteria(100);Gammaproteobacteria(100);Steroidobacterales(100);Steroidobacteraceae(100);uncultured(100);		0	0	0.4432	0	0	0	0	0	0	0	0	0	0.0124	0.0124	0.0115	0	0	0.0402	0	0.0073	0.0188	0	0	0	0	0	0	0	0	0	0	0	0	0	0	0	0	0	0	0	0	0	0	0	0	0	0
asv_214	Bacteria(100);Proteobacteria(100);Gammaproteobacteria(100);Burkholderiales(100);Comamonadaceae(100);Comamonadaceae(100);		0	0	0	0.3388	0.0827	0.1625	0	0	0	0	0	0	0	0	0	0	0	0	0	0	0	0	0	0	0	0	0	0	0	0	0	0	0	0	0	0	0	0	0	0	0	0	0	0	0	0	0
asv_215	Bacteria(100);Proteobacteria(100);Gammaproteobacteria(100);Burkholderiales(100);Comamonadaceae(100);Comamonadaceae(100);		0	0	0	0.1983	0	0.3817	0	0	0	0	0	0	0	0	0	0	0	0	0	0	0	0	0	0	0	0	0	0	0	0	0	0	0	0	0	0	0	0	0	0	0	0	0	0	0	0	0
asv_216	Bacteria(100);Proteobacteria(100);Gammaproteobacteria(100);Burkholderiales(100);Comamonadaceae(100);Comamonadaceae(100);		0	0	0.3056	0.2727	0	0	0	0	0	0	0	0	0	0	0	0	0	0	0	0	0	0	0	0	0	0	0	0	0	0	0	0	0	0	0	0	0	0	0	0	0	0	0	0	0	0	0
asv_217	Bacteria(100);Bacteroidota(100);Bacteroidia(100);Bacteroidales(83);Bacteroidales(83);Bacteroidales(83);		0	0	0	0	0	0	0	0	0	0	0	0.0136	0.0388	0.031	0.0507	0.0473	0.0535	0.0302	0.0241	0.0174	0	0	0	0	0	0	0	0	0	0	0	0	0	0	0	0	0	0	0	0	0	0	0	0	0	0	0
asv_218	Bacteria(100);Bacteroidota(100);Bacteroidia(100);Bacteroidales(100);Prolixibacteraceae(100);WCHB1-32(100);		0	0	0	0.1653	0.0873	0.3097	0	0	0	0	0	0	0	0	0	0	0	0	0	0	0	0	0	0	0	0	0	0	0	0	0	0	0	0	0	0	0	0	0	0	0	0	0	0	0	0	0
asv_219	Bacteria(100);Verrucomicrobiota(100);Kiritimatiellae(100);Kiritimatiellales(100);Kiritimatiellaceae(100);MSBL3(100);		0.1114	0.4471	0	0	0	0	0	0	0	0	0	0	0	0	0	0	0	0	0	0	0	0	0	0	0	0	0	0	0	0	0	0	0	0	0	0	0	0	0	0	0	0	0	0	0	0	0
asv_220	Bacteria(100);Proteobacteria(100);Alphaproteobacteria(100);Rhodobacterales(100);Rhodobacteraceae(100);Rhodobacteraceae(100);		0	0.1257	0	0.281	0	0.1441	0	0	0	0	0	0	0	0	0	0	0	0	0	0	0	0	0	0	0	0	0	0	0	0	0	0	0	0	0	0	0	0	0	0	0	0	0	0	0	0	0
asv_221	Bacteria(100);Chloroflexi(100);KD4-96(100);KD4-96_or(100);KD4-96_fa(100);KD4-96_ge(100);		0	0	0.3133	0	0.1076	0	0	0	0	0	0	0.0646	0	0	0	0	0	0	0	0	0	0	0	0	0	0	0	0	0	0	0	0	0	0	0	0	0	0	0	0	0	0	0	0	0	0	0
asv_222	Bacteria(100);Acidobacteriota(100);Vicinamibacteria(100);Vicinamibacterales(100);uncultured(100);uncultured_ge(100);		0.1393	0	0	0	0.4087	0	0	0	0	0	0	0	0	0	0	0	0	0	0	0	0	0	0	0	0	0	0	0	0	0	0	0	0	0	0	0	0	0	0	0	0	0	0	0	0	0	0
asv_223	Bacteria(100);Proteobacteria(100);Gammaproteobacteria(100);Burkholderiales(100);Sulfuricellaceae(100);Sulfuriferula(100);		0	0.5448	0	0	0	0	0	0	0	0	0	0	0	0	0	0	0	0	0	0	0	0	0	0	0	0	0	0	0	0	0	0	0	0	0	0	0	0	0	0	0	0	0	0	0	0	0
asv_224	Bacteria(100);Bacteroidota(100);Ignavibacteria(100);Ignavibacteriales(100);SR-FBR-L83(93);SR-FBR-L83_ge(93);		0	0	0	0	0	0	0	0	0.0383	0	0	0	0.0342	0.031	0.0231	0.0447	0.0229	0.0402	0.0111	0.0349	0.0188	0	0	0	0	0	0	0	0	0	0	0	0	0	0	0	0	0	0	0	0	0	0	0	0	0	0
asv_225	Bacteria(100);Cyanobacteria(100);Cyanobacteriia(100);Chloroplast(100);Chloroplast_fa(100);Chloroplast_ge(100);		0	0	0.4432	0	0.0983	0	0	0	0	0	0	0	0	0	0	0	0	0	0	0	0	0	0	0	0	0	0	0	0	0	0	0	0	0	0	0	0	0	0	0	0	0	0	0	0	0	0
asv_226	Bacteria(100);Bacteroidota(100);Bacteroidia(100);Bacteroidales(100);Prolixibacteraceae(100);WCHB1-32(100);		0	0	0	0.438	0	0.1027	0	0	0	0	0	0	0	0	0	0	0	0	0	0	0	0	0	0	0	0	0	0	0	0	0	0	0	0	0	0	0	0	0	0	0	0	0	0	0	0	0
asv_227	Bacteria(100);Firmicutes(100);Clostridia(100);Oscillospirales(100);Hungateiclostridiaceae(100);Hungateiclostridiaceae(100);		0	0	0	0	0	0	0	0	0	0	0	0	0.0357	0.0289	0.0415	0.0394	0	0.1106	0.0204	0.0145	0	0	0	0	0	0	0.014	0	0	0	0	0	0	0	0	0	0	0	0	0	0	0	0	0	0	0	0
asv_228	Bacteria(100);Bacteroidota(100);Bacteroidia(100);Bacteroidales(100);Prolixibacteraceae(100);WCHB1-32(100);		0.3343	0	0	0	0	0.1977	0	0	0	0	0	0	0	0	0	0	0	0	0	0	0	0	0	0	0	0	0	0	0	0	0	0	0	0	0	0	0	0	0	0	0	0	0	0	0	0	0
asv_229	Bacteria(100);Bacteroidota(100);Bacteroidia(100);Bacteroidales(100);Williamwhitmaniaceae(100);Williamwhitmania(100);		0.0209	0	0.0917	0.314	0.064	0.0368	0	0	0	0	0	0	0	0	0	0	0	0	0	0	0	0	0	0	0	0	0	0	0	0	0	0	0	0	0	0	0	0	0	0	0	0	0	0	0	0	0
asv_230	Bacteria(100);WS1(99);WS1_cl(99);WS1_or(99);WS1_fa(99);WS1_ge(99);		0	0	0	0	0	0	0	0	0.0574	0	0	0.0306	0.0388	0.0372	0.0208	0.0263	0.0306	0	0.0093	0.0073	0	0	0	0	0	0	0	0	0	0	0	0	0	0	0	0	0	0	0	0	0	0	0	0	0	0	0
asv_231	Bacteria(100);Proteobacteria(100);Gammaproteobacteria(100);Burkholderiales(100);Nitrosomonadaceae(100);Ellin6067(100);		0	0	0.4279	0	0	0	0	0	0	0	0	0.0374	0.0078	0	0.0138	0.0184	0	0	0	0	0	0	0	0	0	0	0	0	0	0	0	0	0	0	0	0	0	0	0	0	0	0	0	0	0	0	0
asv_232	Bacteria(100);Proteobacteria(100);Alphaproteobacteria(100);Rhizobiales(100);Rhizobiales_Incertae_Sedis(99);uncultured(95);		0.0418	0	0.2674	0	0.0562	0.069	0	0	0	0	0	0	0	0	0.0277	0	0	0.0503	0.0093	0	0	0	0	0	0	0	0	0	0	0	0	0	0	0	0	0	0	0	0	0	0	0	0	0	0	0	0
asv_233	Bacteria(100);Proteobacteria(100);Gammaproteobacteria(100);Burkholderiales(100);Methylophilaceae(100);Methylophilaceae(100);		0	0	0	0.1074	0.0873	0.3265	0	0	0	0	0	0	0	0	0	0	0	0	0	0	0	0	0	0	0	0	0	0	0	0	0	0	0	0	0	0	0	0	0	0	0	0	0	0	0	0	0
asv_234	Bacteria(100);Bacteroidota(100);Bacteroidia(100);Bacteroidales(100);Prolixibacteraceae(100);WCHB1-32(100);		0	0	0	0.2314	0	0.2897	0	0	0	0	0	0	0	0	0	0	0	0	0	0	0	0	0	0	0	0	0	0	0	0	0	0	0	0	0	0	0	0	0	0	0	0	0	0	0	0	0
asv_235	Bacteria(100);Proteobacteria(100);Gammaproteobacteria(100);Pseudomonadales(100);Pseudomonadaceae(100);Pseudomonas(100);		0.0627	0.021	0	0	0.0795	0.0445	0	0	0	0	0	0	0	0.1654	0.0231	0.0342	0	0	0	0	0	0	0	0	0	0	0	0	0	0	0	0	0	0	0	0	0	0	0	0	0	0	0	0	0	0	0
asv_236	Bacteria(100);Chloroflexi(100);Anaerolineae(99);Caldilineales(99);Caldilineaceae(99);uncultured(98);		0.0348	0.0559	0	0	0	0	0	0	0	0	0	0.0306	0.042	0.0227	0.0323	0.0315	0.0229	0.0302	0.0185	0.0261	0.0125	0	0	0	0	0	0	0	0	0	0	0	0	0	0	0	0	0	0	0	0	0	0	0	0	0	0
asv_237	Bacteria(100);Proteobacteria(100);Gammaproteobacteria(100);Thiotrichales(100);Thiotrichaceae(100);Thiothrix(100);		0	0	0	0	0	0.512	0	0	0	0	0	0	0	0	0	0	0	0	0	0	0	0	0	0	0	0	0	0	0	0	0	0	0	0	0	0	0	0	0	0	0	0	0	0	0	0	0
asv_238	Bacteria(100);Planctomycetota(100);Phycisphaerae(100);Tepidisphaerales(100);WD2101_soil_group(99);WD2101_soil_group_ge(99);		0	0	0	0	0	0	0	0	0	0.054	0	0.017	0.0482	0.0331	0.0461	0.0473	0.0535	0.0302	0.0148	0.0189	0	0	0.0021	0	0	0	0	0	0	0	0	0	0	0	0	0	0	0	0	0	0	0	0	0	0	0	0
asv_239	Bacteria(100);Desulfobacterota(100);Desulfuromonadia(100);Geobacterales(100);Geobacteraceae(100);Geobacteraceae(100);		0	0	0	0	0.3244	0.1671	0	0	0	0	0	0	0	0	0	0	0	0	0	0	0	0	0	0	0	0	0	0	0	0	0	0	0	0	0	0	0	0	0	0	0	0	0	0	0	0	0
asv_240	Bacteria(100);Desulfobacterota(100);Desulfobulbia(100);Desulfobulbales(100);Desulfobulbaceae(100);Desulfobulbus(96);		0	0	0.2445	0.1653	0.0811	0	0	0	0	0	0	0	0	0	0	0	0	0	0	0	0	0	0	0	0	0	0	0	0	0	0	0	0	0	0	0	0	0	0	0	0	0	0	0	0	0	0
asv_241	Bacteria(100);MBNT15(100);MBNT15_cl(100);MBNT15_or(100);MBNT15_fa(100);MBNT15_ge(100);		0	0	0.0993	0	0.3853	0.0031	0	0	0	0	0	0	0	0	0	0	0	0	0	0	0	0	0	0	0	0	0	0	0	0	0	0	0	0	0	0	0	0	0	0	0	0	0	0	0	0	0
asv_242	Bacteria(100);Acidobacteriota(100);Vicinamibacteria(100);Vicinamibacterales(100);uncultured(100);uncultured_ge(100);		0	0	0	0	0.4867	0	0	0	0	0	0	0	0	0	0	0	0	0	0	0	0	0	0	0	0	0	0	0	0	0	0	0	0	0	0	0	0	0	0	0	0	0	0	0	0	0	0
asv_243	Bacteria(100);Bacteroidota(100);Bacteroidia(100);Bacteroidia(100);Bacteroidia(100);Bacteroidia(100);		0	0	0	0.4298	0	0.0552	0	0	0	0	0	0	0	0	0	0	0	0	0	0	0	0	0	0	0	0	0	0	0	0	0	0	0	0	0	0	0	0	0	0	0	0	0	0	0	0	0
asv_244	Bacteria(100);Actinobacteriota(100);Actinobacteria(100);Micrococcales(100);Demequinaceae(99);Demequina(97);		0.1323	0.3213	0	0	0	0.0307	0	0	0	0	0	0	0	0	0	0	0	0	0	0	0	0	0	0	0	0	0	0	0	0	0	0	0	0	0	0	0	0	0	0	0	0	0	0	0	0	0
asv_245	Bacteria(100);Actinobacteriota(100);Thermoleophilia(100);Gaiellales(100);Gaiellaceae(100);Gaiella(100);		0	0	0	0	0.0983	0	0	0.1271	0	0	0	0.0272	0.0435	0.0414	0	0	0	0	0	0	0	0	0	0	0	0	0	0	0	0	0	0	0	0	0	0	0	0	0	0	0	0	0	0	0	0	0
asv_246	Bacteria(100);Actinobacteriota(100);Actinobacteria(100);Frankiales(92);Frankiales_fa(91);Frankiales_ge(91);		0	0	0.2751	0	0.0265	0.0138	0	0	0	0	0.075	0	0.0264	0	0	0	0.0306	0	0	0.0232	0	0	0	0	0	0	0	0	0	0	0	0	0	0	0	0	0	0	0	0	0	0	0	0	0	0	0
asv_247	Bacteria(100);Desulfobacterota(100);Desulfobacteria(100);Desulfobacterales(100);Desulfobacteraceae(100);Desulfobacterium(100);		0	0	0.107	0.3719	0	0	0	0	0	0	0	0	0	0	0	0	0	0	0	0	0	0	0	0	0	0	0	0	0	0	0	0	0	0	0	0	0	0	0	0	0	0	0	0	0	0	0
asv_248	Bacteria(100);Bacteroidota(100);Bacteroidia(100);Cytophagales(100);Microscillaceae(100);Chryseolinea(100);		0.0627	0	0.1681	0	0.2464	0	0	0	0	0	0	0	0	0	0	0	0	0	0	0	0	0	0	0	0	0	0	0	0	0	0	0	0	0	0	0	0	0	0	0	0	0	0	0	0	0	0
asv_249	Bacteria(100);Firmicutes(82);Bacilli(81);Bacilli(81);Bacilli(81);Bacilli(81);		0	0	0	0	0	0	0	0	0	0	0.05	0.0815	0.0171	0.0207	0.0161	0	0.0306	0	0	0.0116	0	0	0	0	0	0	0	0	0	0	0	0	0	0	0	0	0	0	0	0	0	0	0	0	0	0	0
asv_250	Bacteria(100);Desulfobacterota(100);Syntrophia(100);Syntrophales(100);Syntrophaceae(100);Syntrophus(100);		0.4736	0	0	0	0	0	0	0	0	0	0	0	0	0	0	0	0	0	0	0	0	0	0	0	0	0	0	0	0	0	0	0	0	0	0	0	0	0	0	0	0	0	0	0	0	0	0
asv_251	Bacteria(100);Bacteroidota(100);Bacteroidia(100);Cytophagales(100);Spirosomaceae(100);Lacihabitans(100);		0	0	0.0841	0.0744	0	0.3143	0	0	0	0	0	0	0	0	0	0	0	0	0	0	0	0	0	0	0	0	0	0	0	0	0	0	0	0	0	0	0	0	0	0	0	0	0	0	0	0	0
asv_252	Bacteria(100);Proteobacteria(100);Gammaproteobacteria(100);Burkholderiales(100);Comamonadaceae(100);Polaromonas(83);		0	0	0	0	0	0.0077	0.2975	0	0	0	0	0	0.0155	0.0227	0.0392	0	0	0	0.0148	0.0102	0	0	0	0	0	0	0	0	0	0	0	0	0	0	0	0	0	0	0	0	0	0	0	0	0	0	0
asv_253	Bacteria(100);Patescibacteria(100);Gracilibacteria(100);Absconditabacteriales_(SR1)(100);Absconditabacteriales_(SR1)_fa(100);Absconditabacteriales_(SR1)_ge(100);	Absconditabacteriales_	0.2856	0.1816	0	0	0	0	0	0	0	0	0	0	0	0	0	0	0	0	0	0	0	0	0	0	0	0	0	0	0	0	0	0	0	0	0	0	0	0	0	0	0	0	0	0	0	0	0
asv_254	Bacteria(100);Firmicutes(100);Desulfitobacteriia(100);Desulfitobacteriales(100);Desulfitobacteriaceae(100);Desulfosporosinus(100);		0	0	0.2445	0.0413	0.1232	0.0552	0	0	0	0	0	0	0	0	0	0	0	0	0	0	0	0	0	0	0	0	0	0	0	0	0	0	0	0	0	0	0	0	0	0	0	0	0	0	0	0	0
asv_255	Bacteria(100);Campylobacterota(100);Campylobacteria(100);Campylobacterales(100);Sulfurospirillaceae(100);Sulfurospirillum(100);		0	0	0	0.4545	0	0	0	0	0	0	0	0	0	0	0	0	0	0	0	0	0	0	0	0	0	0	0	0	0	0	0	0	0	0	0	0	0	0	0	0	0	0	0	0	0	0	0
asv_256	Bacteria(100);Spirochaetota(100);Spirochaetia(100);Spirochaetales(100);Spirochaetaceae(100);uncultured(100);		0	0	0	0	0	0	0	0	0.1148	0	0	0.034	0.0497	0	0.0369	0.0421	0	0	0	0.0261	0.0313	0	0	0	0	0	0	0	0	0	0	0	0	0	0	0	0	0	0	0	0	0	0	0	0	0	0
asv_257	Bacteria(100);Acidobacteriota(100);Vicinamibacteria(100);Vicinamibacterales(100);Vicinamibacteraceae(100);Vicinamibacteraceae_ge(99);		0	0	0	0	0.4508	0	0	0	0	0	0	0	0	0	0	0	0	0	0	0	0	0	0	0	0	0	0	0	0	0	0	0	0	0	0	0	0	0	0	0	0	0	0	0	0	0	0
asv_258	Bacteria(100);Bacteroidota(100);Bacteroidia(100);Bacteroidales(100);Prolixibacteraceae(100);uncultured(99);		0	0	0.0611	0.3223	0.0109	0.0552	0	0	0	0	0	0	0	0	0	0	0	0	0	0	0	0	0	0	0	0	0	0	0	0	0	0	0	0	0	0	0	0	0	0	0	0	0	0	0	0	0
asv_259	Bacteria(100);Spirochaetota(100);Spirochaetia(100);Spirochaetales(100);Spirochaetaceae(100);Treponema(100);		0	0	0	0.3388	0	0	0	0	0	0	0	0.0102	0.0124	0.0145	0	0.0131	0	0	0	0	0	0	0	0	0	0	0	0	0	0	0	0	0	0	0	0	0	0	0	0	0	0	0	0	0	0	0
asv_260	Bacteria(100);Firmicutes(100);Clostridia(100);Peptostreptococcales-Tissierellales(100);Anaerovoracaceae(99);Anaerovorax(97);		0.0975	0	0.0764	0.2727	0	0	0	0	0	0	0	0	0	0	0	0	0	0	0	0	0	0	0	0	0	0	0	0	0	0	0	0	0	0	0	0	0	0	0	0	0	0	0	0	0	0	0
asv_261	Bacteria(100);Desulfobacterota(100);Desulfobulbia(100);Desulfobulbales(100);Desulfocapsaceae(100);Desulfocapsa(97);		0.2438	0.2026	0	0	0	0	0	0	0	0	0	0	0	0	0	0	0	0	0	0	0	0	0	0	0	0	0	0	0	0	0	0	0	0	0	0	0	0	0	0	0	0	0	0	0	0	0
asv_262	Bacteria(100);Bacteroidota(100);Bacteroidia(100);Bacteroidales(100);ML635J-40_aquatic_group(99);ML635J-40_aquatic_group_ge(99);		0.0209	0	0	0	0	0	0	0	0	0	0	0	0	0	0	0	0	0	0	0	0	0	0	0	0	0	0	0	0	0	0	0	0	0	0	0	0	0	0	0	0	0	0	0	0	0	0
asv_263	Bacteria(100);Bacteroidota(100);Bacteroidia(100);Sphingobacteriales(100);Lentimicrobiaceae(97);Lentimicrobium(97);		0	0	0	0	0	0	0.1488	0	0	0	0	0	0.028	0.0248	0.0346	0.0315	0.0382	0	0.0148	0.0131	0.0125	0	0	0	0	0	0	0	0	0	0	0	0	0	0	0	0	0	0	0	0	0	0	0	0	0	0
asv_264	Bacteria(100);Proteobacteria(100);Gammaproteobacteria(100);Burkholderiales(100);SC-I-84(100);SC-I-84_ge(100);		0.0348	0	0.2369	0	0.0172	0.0583	0	0	0	0	0	0	0.014	0.0103	0.0161	0.0289	0	0	0	0	0	0	0	0	0	0	0	0	0	0	0	0	0	0	0	0	0	0	0	0	0	0	0	0	0	0	0
asv_265	Bacteria(100);Bacteroidota(100);Bacteroidia(100);Chitinophagales(100);Chitinophagaceae(100);Ferruginibacter(100);		0	0	0.2522	0	0.0374	0.1502	0	0	0	0	0	0	0	0	0	0	0	0	0	0	0	0	0	0	0	0	0	0	0	0	0	0	0	0	0	0	0	0	0	0	0	0	0	0	0	0	0
asv_266	Bacteria(100);Proteobacteria(100);Alphaproteobacteria(100);Rhizobiales(100);Rhizobiales(100);Rhizobiales(100);		0	0	0	0	0.17	0	0	0	0	0	0	0	0.0233	0	0.0438	0.0473	0	0	0	0.0305	0	0	0	0	0	0	0	0	0	0	0	0	0	0	0	0	0	0	0	0	0	0	0	0	0	0	0
asv_267	Bacteria(100);Proteobacteria(100);Gammaproteobacteria(100);Pseudomonadales(100);Halomonadaceae(100);Halomonas(97);		0.0627	0.0349	0.0306	0.1818	0.0406	0.0828	0	0	0	0	0	0	0	0	0	0	0	0	0	0	0	0	0	0	0	0	0	0	0	0	0	0	0	0	0	0	0	0	0	0	0	0	0	0	0	0	0
asv_268	Bacteria(100);Bacteroidota(100);Bacteroidia(100);Chitinophagales(100);Chitinophagaceae(100);Ferruginibacter(100);		0	0.3353	0	0	0	0.0966	0	0	0	0	0	0	0	0	0	0	0	0	0	0	0	0	0	0	0	0	0	0	0	0	0	0	0	0	0	0	0	0	0	0	0	0	0	0	0	0	0
asv_269	Bacteria(100);Verrucomicrobiota(100);Kiritimatiellae(100);Kiritimatiellales(100);Kiritimatiellaceae(100);MSBL3(100);		0.0418	0.3213	0.0688	0	0	0	0	0	0	0	0	0	0	0	0	0	0	0	0	0	0	0	0	0	0	0	0	0	0	0	0	0	0	0	0	0	0	0	0	0	0	0	0	0	0	0	0
asv_270	Bacteria(100);Firmicutes(100);Desulfitobacteriia(100);Desulfitobacteriales(100);Desulfitobacteriales_fa(100);TC1(100);		0.0139	0	0	0.0413	0.0078	0.0107	0	0	0	0	0	0.051	0.0435	0.0351	0.03	0.0184	0	0.0302	0.0037	0.0131	0.0313	0	0	0	0	0	0	0	0	0	0	0	0	0	0	0	0	0	0	0	0	0	0	0	0	0	0
asv_271	Bacteria(100);Firmicutes(100);Clostridia(100);Oscillospirales(100);Hungateiclostridiaceae(100);Hungateiclostridiaceae(100);		0	0	0	0	0	0	0	0	0	0	0	0	0.0466	0.0393	0.0323	0.0657	0.1071	0	0	0.0261	0	0	0	0	0	0	0	0	0	0	0	0	0	0	0	0	0	0	0	0	0	0	0	0	0	0	0
asv_272	Bacteria(100);Patescibacteria(100);Gracilibacteria(100);Absconditabacteriales_(SR1)(100);Absconditabacteriales_(SR1)_fa(100);Absconditabacteriales_(SR1)_ge(100);	Absconditabacteriales_	0	0	0	0	0	0.4231	0	0	0	0	0	0	0	0	0	0	0	0	0	0	0	0	0	0	0	0	0	0	0	0	0	0	0	0	0	0	0	0	0	0	0	0	0	0	0	0	0
asv_273	Bacteria(100);Campylobacterota(100);Campylobacteria(100);Campylobacterales(100);Sulfurovaceae(100);Sulfurovum(100);		0	0	0.0458	0.0661	0	0.302	0	0	0	0	0	0	0	0.0062	0	0	0	0	0	0	0	0	0	0	0	0	0	0	0	0	0	0	0	0	0	0	0	0	0	0	0	0	0	0	0	0	0
asv_274	Bacteria(100);Proteobacteria(100);Gammaproteobacteria(100);Xanthomonadales(100);Xanthomonadaceae(100);Lysobacter(81);		0	0.0279	0	0	0	0.0199	0	0	0	0	0	0	0.059	0.0496	0.0507	0.0499	0.0229	0	0.0222	0.0349	0.0188	0	0	0	0	0	0	0	0	0	0.0037	0	0	0	0	0	0	0	0	0	0	0	0	0	0	0	0
asv_275	Bacteria(100);Proteobacteria(100);Gammaproteobacteria(100);Acidiferrobacterales(100);Acidiferrobacteraceae(100);Sulfurifustis(100);		0	0	0.3897	0	0.0296	0	0	0	0	0	0	0	0	0	0	0	0	0	0	0	0	0	0	0	0	0	0	0	0	0	0	0	0	0	0	0	0	0	0	0	0	0	0	0	0	0	0
asv_276	Bacteria(100);Proteobacteria(100);Alphaproteobacteria(100);Rhizobiales(100);Beijerinckiaceae(100);Beijerinckiaceae(100);		0	0	0	0	0	0	0	0	0	0	0	0.0374	0.0264	0.0517	0.03	0.0315	0	0	0.0185	0.0102	0.0251	0	0	0	0	0	0	0	0	0	0	0	0	0	0	0	0	0	0	0	0	0	0	0	0	0	0
asv_277	Bacteria(100);Bacteroidota(100);Bacteroidia(100);Bacteroidales(98);Marinifilaceae(98);uncultured(98);		0.4179	0	0	0	0	0	0	0	0	0	0	0	0	0	0	0	0	0	0	0	0	0	0	0	0	0	0	0	0	0	0	0	0	0	0	0	0	0	0	0	0	0	0	0	0	0	0
asv_278	Bacteria(100);Campylobacterota(100);Campylobacteria(100);Campylobacterales(100);Sulfurimonadaceae(99);Sulfuricurvum(97);		0	0	0	0.1074	0	0.3081	0	0	0	0	0	0	0	0	0	0	0	0	0	0	0	0	0	0	0	0	0	0	0	0	0	0	0	0	0	0	0	0	0	0	0	0	0	0	0	0	0
asv_279	Bacteria(100);Desulfobacterota(100);Desulfuromonadia(100);Geobacterales(100);Geobacteraceae(100);Trichlorobacter(98);		0	0	0.0917	0.3223	0	0	0	0	0	0	0	0	0	0	0	0	0	0	0	0	0	0	0	0	0	0	0	0	0	0	0	0	0	0	0	0	0	0	0	0	0	0	0	0	0	0	0
asv_280	Bacteria(100);Spirochaetota(100);MVP-15(100);MVP-15_or(100);MVP-15_fa(100);MVP-15_ge(100);		0	0	0.1223	0	0	0.2913	0	0	0	0	0	0	0	0	0	0	0	0	0	0	0	0	0	0	0	0	0	0	0	0	0	0	0	0	0	0	0	0	0	0	0	0	0	0	0	0	0
asv_281	Bacteria(100);Proteobacteria(100);Gammaproteobacteria(100);Halothiobacillales(100);Halothiobacillaceae(100);Thiovirga(100);		0.202	0.1886	0.0229	0	0	0	0	0	0	0	0	0	0	0	0	0	0	0	0	0	0	0	0	0	0	0	0	0	0	0	0	0	0	0	0	0	0	0	0	0	0	0	0	0	0	0	0
asv_282	Bacteria(100);Bacteroidota(100);Bacteroidia(100);Chitinophagales(100);Chitinophagaceae(100);Terrimonas(94);		0	0	0.2674	0	0.0593	0.0828	0	0	0	0	0	0	0	0	0	0	0	0	0	0	0	0	0	0	0	0	0	0	0	0	0	0	0	0	0	0	0	0	0	0	0	0	0	0	0	0	0
asv_283	Bacteria(100);Proteobacteria(100);Alphaproteobacteria(100);Sphingomonadales(100);Sphingomonadaceae(100);Porphyrobacter(100);		0.0488	0.0699	0	0.1901	0	0.0966	0	0	0	0	0	0	0	0	0	0	0	0	0	0	0	0	0	0	0	0	0	0	0	0	0	0	0	0	0	0	0	0	0	0	0	0	0	0	0	0	0
asv_284	Bacteria(100);Proteobacteria(100);Alphaproteobacteria(100);Sphingomonadales(100);Sphingomonadaceae(100);Sphingomonadaceae(100);		0	0	0.0611	0.1157	0	0.2269	0	0	0	0	0	0	0	0	0	0	0	0	0	0	0	0	0	0	0	0	0	0	0	0	0	0	0	0	0	0	0	0	0	0	0	0	0	0	0	0	0
asv_285	Bacteria(100);Proteobacteria(100);Gammaproteobacteria(100);Burkholderiales(100);Oxalobacteraceae(100);Massilia(97);		0	0.0699	0.0458	0	0.0437	0.2437	0	0	0	0	0	0	0	0	0	0	0	0	0	0	0	0	0	0	0	0	0	0	0	0	0	0	0	0	0	0	0	0	0	0	0	0	0	0	0	0	0
asv_286	Bacteria(100);Proteobacteria(100);Gammaproteobacteria(100);Burkholderiales(100);Nitrosomonadaceae(99);MND1(98);		0	0	0	0	0.3993	0	0	0	0	0	0	0	0	0	0	0	0	0	0	0	0	0	0	0	0	0	0	0	0	0	0	0	0	0	0	0	0	0	0	0	0	0	0	0	0	0	0
asv_287	Bacteria(100);Proteobacteria(100);Gammaproteobacteria(100);Burkholderiales(100);Nitrosomonadaceae(98);GOUTA6(98);		0	0	0	0	0.3993	0	0	0	0	0	0	0	0	0	0	0	0	0	0	0	0	0	0	0	0	0	0	0	0	0	0	0	0	0	0	0	0	0	0	0	0	0	0	0	0	0	0
asv_288	Bacteria(94);Bacteria(94);Bacteria(94);Bacteria(94);Bacteria(94);Bacteria(94);		0	0	0	0	0	0	0.1116	0	0	0	0	0	0.0233	0.0248	0.0184	0	0.0382	0.0805	0.0185	0.0087	0	0	0	0	0	0	0	0	0	0	0	0	0	0	0	0	0	0	0	0	0	0	0	0	0	0	0
asv_289	Bacteria(100);Desulfobacterota(100);Desulfuromonadia(100);Desulfuromonadales(100);Desulfuromonadaceae(96);Desulfuromonas(96);		0	0	0	0	0.0546	0.3434	0	0	0	0	0	0	0	0	0	0	0	0	0	0	0	0	0	0	0	0	0	0	0	0	0	0	0	0	0	0	0	0	0	0	0	0	0	0	0	0	0
asv_290	Bacteria(100);Spirochaetota(100);Leptospirae(100);Leptospirales(100);Leptospiraceae(100);RBG-16-49-21(100);		0.0348	0	0	0.3306	0.0312	0	0	0	0	0	0	0	0	0	0	0	0	0	0	0	0	0	0	0	0	0	0	0	0	0	0	0	0	0	0	0	0	0	0	0	0	0	0	0	0	0	0
asv_291	Bacteria(100);Spirochaetota(100);MVP-15(100);MVP-15_or(100);MVP-15_fa(100);MVP-15_ge(100);		0.0975	0.2445	0	0	0	0.0537	0	0	0	0	0	0	0	0	0	0	0	0	0	0	0	0	0	0	0	0	0	0	0	0	0	0	0	0	0	0	0	0	0	0	0	0	0	0	0	0	0
asv_292	Bacteria(100);Proteobacteria(100);Alphaproteobacteria(100);Sphingomonadales(100);Sphingomonadaceae(100);Blastomonas(100);		0	0	0	0	0	0	0	0	0.1722	0	0	0	0.0155	0.0186	0.0184	0	0.0459	0	0.0111	0.0116	0	0	0	0	0	0	0	0	0	0	0	0	0	0	0	0	0	0	0	0	0	0	0	0	0	0	0
asv_293	Bacteria(100);Cyanobacteria(100);Cyanobacteriia(100);Chloroplast(100);Chloroplast_fa(100);Chloroplast_ge(100);		0	0	0	0.2893	0	0.1012	0	0	0	0	0	0	0	0	0	0	0	0	0	0	0	0	0	0	0	0	0	0	0	0	0	0	0	0	0	0	0	0	0	0	0	0	0	0	0	0	0
asv_294	Bacteria(100);Proteobacteria(100);Gammaproteobacteria(100);Burkholderiales(100);Gallionellaceae(99);Gallionellaceae(99);		0	0	0	0	0	0.3894	0	0	0	0	0	0	0	0	0	0	0	0	0	0	0	0	0	0	0	0	0	0	0	0	0	0	0	0	0	0	0	0	0	0	0	0	0	0	0	0	0
asv_295	Bacteria(100);Firmicutes(100);Bacilli(100);Paenibacillales(100);Paenibacillaceae(100);Paenibacillus(100);		0	0	0	0	0	0	0	0	0	0	0	0	0	0	0	0	0	0	0	0	0	0	0	0	0	0	0	0	0	0	0	0	0	0	0	0	0	0	0	0	0	0	0	0	0	0	0
asv_296	Bacteria(100);Bacteroidota(100);Bacteroidia(100);Bacteroidales(100);Bacteroidetes_vadinHA17(100);Bacteroidetes_vadinHA17_ge(100);		0.0975	0	0	0	0	0	0	0	0	0	0	0.0238	0.0326	0.0186	0.03	0.0237	0	0	0.0111	0.0116	0	0	0	0	0	0	0	0	0	0	0	0	0	0	0	0	0	0	0	0	0	0	0	0	0	0	0
asv_297	Bacteria(100);Desulfobacterota(100);Desulfuromonadia(100);Geobacterales(99);Geobacteraceae(99);Geobacter(94);		0	0	0	0.3802	0	0	0	0	0	0	0	0	0	0	0	0	0	0	0	0	0	0	0	0	0	0	0	0	0	0	0	0	0	0	0	0	0	0	0	0	0	0	0	0	0	0	0
asv_298	Bacteria(100);Desulfobacterota(100);Desulfovibrionia(100);Desulfovibrionales(100);Desulfonatronovibrionaceae(100);Desulfonatronospira(86);		0	0	0	0	0	0	0	0	0	0	0	0	0	0	0	0	0	0	0	0	0	0	0	0	0	0	0	0	0	0	0	0	0	0	0	0	0	0	0	0	0	0	0	0	0	0	0
asv_299	Bacteria(100);Bacteroidota(100);Bacteroidia(100);Chitinophagales(100);Saprospiraceae(100);uncultured(100);		0	0	0.3133	0	0.0655	0	0	0	0	0	0	0	0	0	0	0	0	0	0	0	0	0	0	0	0	0	0	0	0	0	0	0	0	0	0	0	0	0	0	0	0	0	0	0	0	0	0
asv_300	Bacteria(100);Proteobacteria(100);Gammaproteobacteria(100);Thiotrichales(100);Thiotrichaceae(100);Thiothrix(100);		0	0	0	0.3554	0	0.0215	0	0	0	0	0	0	0	0	0	0	0	0	0	0	0	0	0	0	0	0	0	0	0	0	0	0	0	0	0	0	0	0	0	0	0	0	0	0	0	0	0
asv_301	Bacteria(100);Actinobacteriota(100);Actinobacteria(100);Micrococcales(100);Cellulomonadaceae(99);Actinotalea(99);		0.0836	0.1607	0	0.0331	0	0.0245	0	0	0	0	0	0	0.0093	0.0124	0.0115	0.0105	0	0	0	0.0102	0	0	0	0	0	0	0	0	0	0	0	0	0	0	0	0	0	0	0	0	0	0	0	0	0	0	0
asv_302	Bacteria(100);Bacteroidota(100);Bacteroidia(100);Bacteroidales(100);Bacteroidetes_vadinHA17(100);Bacteroidetes_vadinHA17_ge(100);		0	0	0	0	0	0	0	0	0.0574	0	0	0	0.042	0.0269	0.0254	0.0237	0	0	0.0222	0.0276	0	0	0	0	0	0	0	0	0	0	0	0	0	0	0	0	0	0	0	0	0	0	0	0	0	0	0
asv_303	Bacteria(100);Proteobacteria(100);Gammaproteobacteria(100);Burkholderiales(100);Comamonadaceae(100);Rhodoferax(85);		0	0	0	0.2562	0	0.118	0	0	0	0	0	0	0	0	0	0	0	0	0	0	0	0	0	0	0	0	0	0	0	0	0	0	0	0	0	0	0	0	0	0	0	0	0	0	0	0	0
asv_304	Bacteria(100);Campylobacterota(100);Campylobacteria(100);Campylobacterales(100);Arcobacteraceae(100);Pseudarcobacter(100);		0	0	0	0	0	0	0	0	0.0957	0.108	0	0	0.0202	0.0186	0.0138	0	0	0	0	0.0058	0	0	0	0	0	0	0	0	0	0	0	0	0	0	0	0	0	0	0	0	0	0	0	0	0	0	0
asv_305	Bacteria(100);Acidobacteriota(100);Holophagae(100);Holophagales(100);Holophagaceae(100);Geothrix(100);		0	0	0	0.1157	0	0.2453	0	0	0	0	0	0	0	0	0	0	0	0	0	0	0	0	0	0	0	0	0	0	0	0	0	0	0	0	0	0	0	0	0	0	0	0	0	0	0	0	0
asv_306	Bacteria(100);Chloroflexi(100);KD4-96(99);KD4-96_or(99);KD4-96_fa(99);KD4-96_ge(99);		0	0	0.0535	0	0	0	0	0	0	0	0	0.0374	0.0218	0.0269	0.0415	0.021	0	0.0201	0.0204	0.016	0	0	0	0	0	0	0	0	0	0	0	0	0	0	0	0	0	0	0	0	0	0	0	0	0	0	0
asv_307	Bacteria(100);Proteobacteria(100);Alphaproteobacteria(100);Rhizobiales(100);Xanthobacteraceae(100);Pseudorhodoplanes(100);		0	0	0	0	0	0	0	0	0	0.081	0	0	0.0342	0.031	0.0415	0.0447	0	0	0	0.0261	0.094	0	0	0	0	0	0	0	0	0	0	0	0	0	0	0	0	0	0	0	0	0	0	0	0	0	0
asv_308	Bacteria(99);Cyanobacteria(99);Cyanobacteriia(99);Chloroplast(99);Chloroplast_fa(99);Chloroplast_ge(99);		0	0	0	0.3636	0	0	0	0	0	0	0	0	0	0	0	0	0	0	0	0	0	0	0	0	0	0	0	0	0	0	0	0	0	0	0	0	0	0	0	0	0	0	0	0	0	0	0
asv_309	Bacteria(100);Bacteroidota(100);Bacteroidia(100);Sphingobacteriales(100);Lentimicrobiaceae(100);Lentimicrobium(100);		0	0	0	0.3636	0	0	0	0	0	0	0	0	0	0	0	0	0	0	0	0	0	0	0	0	0	0	0	0	0	0	0	0	0	0	0	0	0	0	0	0	0	0	0	0	0	0	0
asv_310	Bacteria(100);Bacteroidota(100);Bacteroidia(100);Chitinophagales(100);Saprospiraceae(100);uncultured(100);		0	0	0.191	0	0	0.1717	0	0	0	0	0	0	0	0	0	0	0	0	0	0	0	0	0	0	0	0	0	0	0	0	0	0	0	0	0	0	0	0	0	0	0	0	0	0	0	0	0
asv_311	Bacteria(100);Proteobacteria(100);Gammaproteobacteria(100);Burkholderiales(100);Gallionellaceae(97);Gallionella(89);		0	0	0	0	0	0.3618	0	0	0	0	0	0	0	0	0	0	0	0	0	0	0	0	0	0	0	0	0	0	0	0	0	0	0	0	0	0	0	0	0	0	0	0	0	0	0	0	0
asv_312	Bacteria(100);Verrucomicrobiota(100);Verrucomicrobiae(100);Opitutales(100);Opitutaceae(100);Lacunisphaera(100);		0	0	0.1299	0	0.2277	0	0	0	0	0	0	0	0	0	0	0	0	0	0	0	0	0	0	0	0	0	0	0	0	0	0	0	0	0	0	0	0	0	0	0	0	0	0	0	0	0	0
asv_313	Bacteria(100);Bacteroidota(100);Bacteroidia(100);Bacteroidales(100);Marinilabiliaceae(97);Marinilabiliaceae_ge(93);		0	0	0	0.3554	0	0	0	0	0	0	0	0	0	0	0	0	0	0	0	0	0	0	0	0	0	0	0	0	0	0	0	0	0	0	0	0	0	0	0	0	0	0	0	0	0	0	0
asv_314	Bacteria(100);Proteobacteria(100);Alphaproteobacteria(100);Caulobacterales(100);Caulobacteraceae(100);Caulobacteraceae(100);		0	0	0	0	0	0	0	0	0	0	0	0.051	0.0388	0.0227	0.0369	0.021	0	0	0.0148	0	0	0	0	0	0	0	0	0	0	0	0	0	0	0	0	0	0	0	0	0	0	0	0	0	0	0	0
asv_315	Bacteria(100);Proteobacteria(99);Gammaproteobacteria(99);MBMPE27(94);MBMPE27_fa(94);MBMPE27_ge(94);		0	0	0.3209	0	0	0.0046	0	0	0	0	0	0.0068	0.0062	0.0062	0.0092	0	0	0	0	0	0	0	0	0	0	0	0	0	0	0	0	0	0	0	0	0	0	0	0	0	0	0	0	0	0	0	0
asv_316	Bacteria(100);Proteobacteria(100);Gammaproteobacteria(100);Burkholderiales(100);Nitrosomonadaceae(100);IS-44(99);		0	0	0	0	0.3525	0	0	0	0	0	0	0	0	0	0	0	0	0	0	0	0	0	0	0	0	0	0	0	0	0	0	0	0	0	0	0	0	0	0	0	0	0	0	0	0	0	0
asv_317	Bacteria(100);Proteobacteria(100);Gammaproteobacteria(100);Burkholderiales(100);Burkholderiales(100);Burkholderiales(100);		0	0	0.3515	0	0	0	0	0	0	0	0	0	0	0	0	0	0	0	0	0	0	0	0	0	0	0	0	0	0	0	0	0	0	0	0	0	0	0	0	0	0	0	0	0	0	0	0
asv_318	Bacteria(100);Desulfobacterota(100);Desulfobulbia(100);Desulfobulbales(100);Desulfobulbales(100);Desulfobulbales(100);		0	0	0	0	0	0.3495	0	0	0	0	0	0	0	0	0	0	0	0	0	0	0	0	0	0	0	0	0	0	0	0	0	0	0	0	0	0	0	0	0	0	0	0	0	0	0	0	0
asv_319	Bacteria(100);Proteobacteria(100);Gammaproteobacteria(100);Burkholderiales(100);Oxalobacteraceae(100);Oxalobacteraceae(100);		0	0	0	0	0.3494	0	0	0	0	0	0	0	0	0	0	0	0	0	0	0	0	0	0	0	0	0	0	0	0	0	0	0	0	0	0	0	0	0	0	0	0	0	0	0	0	0	0
asv_320	Bacteria(100);Proteobacteria(100);Gammaproteobacteria(100);Burkholderiales(100);Comamonadaceae(100);Leptothrix(87);		0	0	0.1834	0.1488	0.0172	0	0	0	0	0	0	0	0	0	0	0	0	0	0	0	0	0	0	0	0	0	0	0	0	0	0	0	0	0	0	0	0	0	0	0	0	0	0	0	0	0	0
asv_321	Bacteria(100);Bacteroidota(100);Bacteroidia(100);Chitinophagales(100);Chitinophagaceae(100);Ferruginibacter(100);		0	0	0	0.2893	0	0.0598	0	0	0	0	0	0	0	0	0	0	0	0	0	0	0	0	0	0	0	0	0	0	0	0	0	0	0	0	0	0	0	0	0	0	0	0	0	0	0	0	0
asv_322	Bacteria(100);Firmicutes(100);Clostridia(100);Clostridiales(100);Clostridiaceae(100);Youngiibacter(100);		0	0	0	0	0	0	0	0	0	0	0	0	0	0	0	0	0	0	0	0	0	0	0	0	0	0	0	0	0	0	0	0	0	0	0	0	0	0	0	0	0	0	0	0	0	0	0
asv_323	Bacteria(100);Bacteroidota(100);Bacteroidia(100);Bacteroidales(100);Prolixibacteraceae(100);BSV13(100);		0	0	0.2598	0	0.0203	0.0659	0	0	0	0	0	0	0	0	0	0	0	0	0	0	0	0	0	0	0	0	0	0	0	0	0	0	0	0	0	0	0	0	0	0	0	0	0	0	0	0	0
asv_324	Bacteria(100);Desulfobacterota(100);Desulfobulbia(100);Desulfobulbales(100);Desulfobulbaceae(100);Desulfobulbus(96);		0	0	0	0	0	0	0	0	0	0	0	0	0.042	0.0351	0.0323	0	0.0688	0	0.0167	0.0203	0	0	0	0	0	0	0	0	0	0	0	0	0	0	0	0	0	0	0	0	0	0	0	0	0	0	0
asv_325	Bacteria(100);Bacteroidota(100);Bacteroidia(100);Bacteroidales(100);Prolixibacteraceae(100);uncultured(99);		0.1672	0.0908	0	0	0	0.0828	0	0	0	0	0	0	0	0	0	0	0	0	0	0	0	0	0	0	0	0	0	0	0	0	0	0	0	0	0	0	0	0	0	0	0	0	0	0	0	0	0
asv_326	Bacteria(100);Chloroflexi(100);Anaerolineae(100);SJA-15(100);SJA-15_fa(100);SJA-15_ge(100);		0	0	0	0	0	0	0	0	0	0	0	0.0204	0.0186	0.0248	0.0208	0.0421	0	0	0.0111	0.0116	0.0125	0	0	0	0	0	0	0	0	0	0	0	0	0	0	0	0	0	0	0	0	0	0	0	0	0	0
asv_327	Bacteria(100);Bacteroidota(100);Bacteroidia(100);Flavobacteriales(100);Flavobacteriaceae(100);Flavobacterium(100);		0	0	0	0.3388	0	0	0	0	0	0	0	0	0	0	0	0	0	0	0	0	0	0	0	0	0	0	0	0	0	0	0	0	0	0	0	0	0	0	0	0	0	0	0	0	0	0	0
asv_328	Bacteria(100);Desulfobacterota(100);Desulfobulbia(100);Desulfobulbales(100);uncultured(100);uncultured_ge(100);		0	0	0	0	0	0.3372	0	0	0	0	0	0	0	0	0	0	0	0	0	0	0	0	0	0	0	0	0	0	0	0	0	0	0	0	0	0	0	0	0	0	0	0	0	0	0	0	0
asv_329	Bacteria(100);Actinobacteriota(100);Coriobacteriia(100);OPB41(100);OPB41_fa(100);OPB41_ge(100);		0	0	0	0	0	0	0	0	0	0	0	0.0306	0.0311	0.0248	0.0346	0.0315	0.0382	0	0.0148	0.0203	0.0188	0	0	0	0	0	0	0	0	0	0	0	0	0	0	0	0	0	0	0	0	0	0	0	0	0	0
asv_330	Bacteria(100);Bacteroidota(100);Bacteroidia(100);Cytophagales(100);Microscillaceae(100);Hassallia(100);		0	0	0.3362	0	0	0	0	0	0	0	0	0	0	0	0	0	0	0	0	0	0	0	0	0	0	0	0	0	0	0	0	0	0	0	0	0	0	0	0	0	0	0	0	0	0	0	0
asv_331	Bacteria(100);Proteobacteria(100);Gammaproteobacteria(100);Burkholderiales(100);Comamonadaceae(100);Comamonadaceae(100);		0	0	0.3362	0	0	0	0	0	0	0	0	0	0	0	0	0	0	0	0	0	0	0	0	0	0	0	0	0	0	0	0	0	0	0	0	0	0	0	0	0	0	0	0	0	0	0	0
asv_332	Bacteria(100);Actinobacteriota(100);Actinobacteria(100);Micrococcales(98);Micrococcales(98);Micrococcales(98);		0	0	0.1146	0	0	0.2146	0	0	0	0	0	0	0	0	0.0069	0	0	0	0	0	0	0	0	0	0	0	0	0	0	0	0	0	0	0	0	0	0	0	0	0	0	0	0	0	0	0	0
asv_333	Bacteria(100);Desulfobacterota(100);Desulfuromonadia(100);Geobacterales(100);Geobacteraceae(100);Geobacter(99);		0	0	0	0.314	0.0218	0	0	0	0	0	0	0	0	0	0	0	0	0	0	0	0	0	0	0	0	0	0	0	0	0	0	0	0	0	0	0	0	0	0	0	0	0	0	0	0	0	0
asv_334	Bacteria(100);Desulfobacterota(100);Desulfuromonadia(100);Geobacterales(100);Geobacteraceae(100);Geobacteraceae(100);		0	0	0	0	0	0.3357	0	0	0	0	0	0	0	0	0	0	0	0	0	0	0	0	0	0	0	0	0	0	0	0	0	0	0	0	0	0	0	0	0	0	0	0	0	0	0	0	0
asv_335	Bacteria(100);Actinobacteriota(100);Actinobacteria(100);Micrococcales(100);Microbacteriaceae(100);Marisediminicola(84);		0.1254	0.1956	0	0	0	0	0	0	0	0	0	0	0.0109	0	0	0	0	0	0	0	0	0	0	0	0	0	0	0	0	0	0	0	0	0	0	0	0	0	0	0	0	0	0	0	0	0	0
asv_336	Bacteria(100);Proteobacteria(100);Alphaproteobacteria(100);Caulobacterales(100);Caulobacteraceae(100);Brevundimonas(100);		0.0766	0.1257	0	0	0	0.1288	0	0	0	0	0	0	0	0	0	0	0	0	0	0	0	0	0	0	0	0	0	0	0	0	0	0	0	0	0	0	0	0	0	0	0	0	0	0	0	0	0
asv_337	Bacteria(98);Patescibacteria(92);Gracilibacteria(82);Gracilibacteria_or(82);Gracilibacteria_fa(82);Gracilibacteria_ge(82);		0.1532	0.0279	0	0.1488	0	0	0	0	0	0	0	0	0	0	0	0	0	0	0	0	0	0	0	0	0	0	0	0	0	0	0	0	0	0	0	0	0	0	0	0	0	0	0	0	0	0	0
asv_338	Bacteria(100);Bacteroidota(100);Bacteroidia(100);Bacteroidales(100);Marinilabiliaceae(100);Marinilabiliaceae_ge(100);		0	0	0.0229	0	0.1763	0.1303	0	0	0	0	0	0	0	0	0	0	0	0	0	0	0	0	0	0	0	0	0	0	0	0	0	0	0	0	0	0	0	0	0	0	0	0	0	0	0	0	0
asv_339	Bacteria(100);Cyanobacteria(100);Cyanobacteriia(100);Chloroplast(100);Chloroplast_fa(100);Chloroplast_ge(100);		0	0	0.3286	0	0	0	0	0	0	0	0	0	0	0	0	0	0	0	0	0	0	0	0	0	0	0	0	0	0	0	0	0	0	0	0	0	0	0	0	0	0	0	0	0	0	0	0
asv_340	Bacteria(100);WS1(100);WS1_cl(100);WS1_or(100);WS1_fa(100);WS1_ge(100);		0	0	0	0	0	0	0.1116	0.0847	0	0	0	0	0.0124	0.0062	0.0161	0.0158	0	0	0.0074	0.0102	0	0	0	0	0	0	0	0	0	0	0	0	0	0	0	0	0	0	0	0	0	0	0	0	0	0	0
asv_341	Bacteria(100);Firmicutes(100);Clostridia(100);Peptostreptococcales-Tissierellales(100);Anaerovoracaceae(100);Anaerovoracaceae_ge(93);		0	0	0	0.1653	0	0	0	0	0	0	0	0.0408	0.0093	0.0103	0.0254	0	0	0	0	0	0	0	0	0	0	0	0	0	0	0	0	0	0	0	0	0	0	0	0	0	0	0	0	0	0	0	0
asv_342	Bacteria(100);Acidobacteriota(100);Vicinamibacteria(100);Vicinamibacterales(100);Vicinamibacteraceae(100);Vicinamibacteraceae_ge(98);		0	0	0	0	0.3198	0	0	0	0	0	0	0	0	0	0	0	0	0	0	0	0	0	0	0	0	0	0	0	0	0	0	0	0	0	0	0	0	0	0	0	0	0	0	0	0	0	0
asv_343	Archaea(100);Crenarchaeota(100);Nitrososphaeria(100);Nitrosopumilales(100);Nitrosopumilaceae(100);Nitrosarchaeum(100);		0	0	0	0	0.3151	0	0	0	0	0	0	0	0.0031	0	0	0	0	0	0	0	0	0	0	0	0	0	0	0	0	0	0	0	0	0	0	0	0	0	0	0	0	0	0	0	0	0	0
asv_344	Bacteria(100);Proteobacteria(100);Gammaproteobacteria(100);Burkholderiales(100);Nitrosomonadaceae(100);MND1(100);		0	0	0	0	0.3166	0	0	0	0	0	0	0	0	0	0	0	0	0	0	0	0	0	0	0	0	0	0	0	0	0	0	0	0	0	0	0	0	0	0	0	0	0	0	0	0	0	0
asv_345	Bacteria(100);Proteobacteria(100);Gammaproteobacteria(100);Burkholderiales(100);Comamonadaceae(100);Comamonadaceae(100);		0	0	0	0.2975	0	0.0184	0	0	0	0	0	0	0	0	0	0	0	0	0	0	0	0	0	0	0	0	0	0	0	0	0	0	0	0	0	0	0	0	0	0	0	0	0	0	0	0	0
asv_346	Bacteria(100);Firmicutes(100);Clostridia(100);Clostridiales(100);Clostridiaceae(100);Clostridium_sensu_stricto_2(99);		0	0	0	0	0	0	0	0	0	0	0	0.0883	0.0233	0.0269	0.0208	0	0	0.0201	0	0.0116	0	0	0	0	0	0	0	0	0	0	0	0	0	0	0	0	0	0	0.0264	0	0	0	0	0	0	0	0
asv_347	Bacteria(100);Bacteroidota(100);Ignavibacteria(100);Ignavibacteriales(100);SR-FBR-L83(100);SR-FBR-L83_ge(100);		0	0	0	0	0	0	0.1488	0	0	0	0	0.0068	0.0186	0.0103	0.0138	0	0	0	0.0056	0.0131	0	0	0	0	0	0	0	0	0	0	0	0	0	0	0	0	0	0	0	0	0	0	0	0	0	0	0
asv_348	Bacteria(100);Acidobacteriota(100);Blastocatellia(100);11-24(100);11-24_fa(100);11-24_ge(100);		0	0	0	0	0.312	0	0	0	0	0	0	0	0	0	0	0	0	0	0	0	0	0	0	0	0	0	0	0	0	0	0	0	0	0	0	0	0	0	0	0	0	0	0	0	0	0	0
asv_349	Bacteria(100);Desulfobacterota(100);Desulfobulbia(100);Desulfobulbales(100);Desulfocapsaceae(100);Desulforhopalus(93);		0	0	0	0.0826	0	0.0199	0	0	0	0	0	0.017	0.028	0.0331	0.0138	0.0158	0	0.0402	0	0.0058	0	0	0	0	0	0	0	0	0	0	0	0	0	0	0	0	0	0	0	0	0	0	0	0	0	0	0
asv_350	Bacteria(99);Firmicutes(94);Bacilli(94);Erysipelotrichales(92);Erysipelotrichaceae(89);Erysipelotrichaceae(89);		0.0348	0	0	0.2314	0	0.0123	0	0	0	0	0	0.0238	0.0062	0	0	0	0	0	0	0	0	0	0	0	0	0	0	0	0	0	0	0	0	0	0	0	0	0	0	0	0	0	0	0	0	0	0
asv_351	Bacteria(100);Bacteroidota(100);Bacteroidia(100);Bacteroidales(100);LKC2.127-25(100);LKC2.127-25_ge(100);		0	0.2165	0	0.0909	0	0	0	0	0	0	0	0	0	0	0	0	0	0	0	0	0	0	0	0	0	0	0	0	0	0	0	0	0	0	0	0	0	0	0	0	0	0	0	0	0	0	0
asv_352	Bacteria(100);Proteobacteria(100);Gammaproteobacteria(100);Burkholderiales(100);Comamonadaceae(100);Comamonadaceae(100);		0	0	0	0	0	0	0	0	0	0	0	0	0	0	0	0	0	0	0	0	0	0	0	0	0	0	0	0	0	0	0	0	0	0	0	0	0	0	0	0	0	0	0	0	0	0	0
asv_353	Bacteria(100);Proteobacteria(100);Gammaproteobacteria(100);CCD24(100);CCD24_fa(100);CCD24_ge(100);		0	0	0	0	0.301	0	0	0	0	0	0	0	0	0	0	0	0	0	0	0	0	0	0	0	0	0	0	0	0	0	0	0	0	0	0	0	0	0	0	0	0	0	0	0	0	0	0
asv_354	Bacteria(100);Proteobacteria(100);Gammaproteobacteria(100);Burkholderiales(100);Gallionellaceae(99);Candidatus_Nitrotoga(91);		0	0	0	0	0	0.3005	0	0	0	0	0	0	0	0	0	0	0	0	0	0	0	0	0	0	0	0	0	0	0	0	0	0	0	0	0	0	0	0	0	0	0	0	0	0	0	0	0
asv_355	Bacteria(100);Myxococcota(81);Myxococcota(81);Myxococcota(81);Myxococcota(81);Myxococcota(81);		0	0.1118	0	0.124	0.0062	0.0583	0	0	0	0	0	0	0	0	0	0	0	0	0	0	0	0	0	0	0	0	0	0	0	0	0	0	0	0	0	0	0	0	0	0	0	0	0	0	0	0	0
asv_356	Bacteria(100);Bacteroidota(100);Bacteroidia(100);Bacteroidales(100);Prolixibacteraceae(96);Roseimarinus(95);		0.195	0.1048	0	0	0	0	0	0	0	0	0	0	0	0	0	0	0	0	0	0	0	0	0	0	0	0	0	0	0	0	0	0	0	0	0	0	0	0	0	0	0	0	0	0	0	0	0
asv_357	Bacteria(100);Verrucomicrobiota(100);Verrucomicrobiae(100);Chthoniobacterales(100);Chthoniobacteraceae(100);Chthoniobacter(100);		0	0	0.298	0	0	0	0	0	0	0	0	0	0	0	0	0	0	0	0	0	0	0	0	0	0	0	0	0	0	0	0	0	0	0	0	0	0	0	0	0	0	0	0	0	0	0	0
asv_358	Bacteria(100);Verrucomicrobiota(100);Verrucomicrobiae(100);Pedosphaerales(100);Pedosphaeraceae(100);ADurb.Bin063-1(92);		0	0	0	0	0	0	0	0	0	0	0	0.0306	0.0171	0.0103	0.0115	0.021	0.0382	0	0.0074	0.0116	0	0	0	0	0	0	0	0	0	0	0	0	0	0	0	0	0	0	0	0	0	0	0	0	0	0	0
asv_359	Bacteria(100);Proteobacteria(100);Gammaproteobacteria(100);Burkholderiales(100);TRA3-20(100);TRA3-20_ge(100);		0	0	0	0	0.2948	0	0	0	0	0	0	0	0	0	0	0	0	0	0	0	0	0	0	0	0	0	0	0	0	0	0	0	0	0	0	0	0	0	0	0	0	0	0	0	0	0	0
asv_360	Bacteria(100);Proteobacteria(100);Gammaproteobacteria(100);CCM19a(100);CCM19a_fa(100);CCM19a_ge(100);		0	0	0.2674	0	0	0.0077	0	0	0	0	0	0	0	0	0.0069	0.0053	0	0	0	0.0029	0	0	0	0	0	0	0	0	0	0	0	0	0	0	0	0	0	0	0	0	0	0	0	0	0	0	0
asv_361	Bacteria(100);Proteobacteria(100);Alphaproteobacteria(100);Rhodobacterales(100);Rhodobacteraceae(100);Rhodobacteraceae(100);		0	0	0	0	0	0.2897	0	0	0	0	0	0	0	0	0	0	0	0	0	0	0	0	0	0	0	0	0	0	0	0	0	0	0	0	0	0	0	0	0	0	0	0	0	0	0	0	0
asv_362	Bacteria(100);Planctomycetota(100);Planctomycetes(100);Pirellulales(100);Pirellulaceae(100);Pirellula(99);		0	0	0.1375	0	0.0187	0.1334	0	0	0	0	0	0	0	0	0	0	0	0	0	0	0	0	0	0	0	0	0	0	0	0	0	0	0	0	0	0	0	0	0	0	0	0	0	0	0	0	0
asv_363	Bacteria(100);Bacteria(100);Bacteria(100);Bacteria(100);Bacteria(100);Bacteria(100);		0	0	0	0	0	0	0	0	0	0	0	0	0.0326	0.0269	0.0415	0.0394	0	0	0.0111	0	0.0439	0	0	0	0	0	0	0	0	0	0	0	0	0	0	0	0	0	0	0	0	0	0	0	0	0	0
asv_364	Bacteria(100);Proteobacteria(100);Gammaproteobacteria(100);Burkholderiales(100);Nitrosomonadaceae(100);IS-44(100);		0	0	0.1452	0	0.1435	0	0	0	0	0	0	0	0	0	0	0	0	0	0	0	0	0	0	0	0	0	0	0	0	0	0	0	0	0	0	0	0	0	0	0	0	0	0	0	0	0	0
asv_365	Bacteria(100);Verrucomicrobiota(100);Verrucomicrobiae(100);Verrucomicrobiales(100);Verrucomicrobiaceae(100);uncultured(100);		0	0	0.1375	0	0.0187	0.1318	0	0	0	0	0	0	0	0	0	0	0	0	0	0	0	0	0	0	0	0	0	0	0	0	0	0	0	0	0	0	0	0	0	0	0	0	0	0	0	0	0
asv_366	Bacteria(100);Spirochaetota(100);Spirochaetia(100);Spirochaetales(100);Spirochaetaceae(100);uncultured(100);		0	0	0	0	0	0	0.0744	0	0	0	0	0	0	0.0558	0	0	0	0.1006	0	0	0	0	0	0	0	0	0	0	0	0	0.0056	0	0	0	0	0	0	0	0	0	0	0	0	0	0	0	0
asv_367	Bacteria(100);Bacteroidota(100);Bacteroidia(100);Flavobacteriales(100);Flavobacteriaceae(100);Flavobacterium(100);		0	0	0	0.1653	0	0.1226	0	0	0	0	0	0	0	0	0	0	0	0	0	0	0	0	0	0	0	0	0	0	0	0	0	0	0	0	0	0	0	0	0	0	0	0	0	0	0	0	0
asv_368	Bacteria(100);Proteobacteria(100);Alphaproteobacteria(100);Caulobacterales(100);Caulobacteraceae(100);Caulobacter(100);		0	0	0	0.2066	0.0281	0.0521	0	0	0	0	0	0	0	0	0	0	0	0	0	0	0	0	0	0	0	0	0	0	0	0	0	0	0	0	0	0	0	0	0	0	0	0	0	0	0	0	0
asv_369	Bacteria(100);Bacteroidota(100);Bacteroidia(100);Bacteroidales(100);Bacteroidetes_vadinHA17(100);Bacteroidetes_vadinHA17_ge(100);		0	0	0	0.1736	0.0515	0.0199	0	0	0	0	0	0	0.0171	0	0	0	0	0	0	0	0	0	0	0	0	0	0	0	0	0	0	0	0	0	0	0	0	0	0	0	0	0	0	0	0	0	0
asv_370	Bacteria(100);Bacteroidota(100);Bacteroidia(100);Bacteroidales(99);Bacteroidales(99);Bacteroidales(99);		0	0	0.2827	0	0	0	0	0	0	0	0	0	0	0	0	0	0	0	0	0	0	0	0	0	0	0	0	0	0	0	0	0	0	0	0	0	0	0	0	0	0	0	0	0	0	0	0
asv_371	Bacteria(100);Bacteroidota(100);Bacteroidia(100);Chitinophagales(100);Chitinophagaceae(99);Chitinophagaceae(99);		0	0	0	0	0	0	0	0	0	0	0	0	0.0186	0.0248	0.0208	0.0499	0.0459	0	0.0204	0.0276	0.0125	0	0.0107	0	0.0081	0	0	0	0.0078	0	0	0	0	0	0	0	0	0	0	0	0	0	0	0	0	0	0
asv_372	Bacteria(100);Proteobacteria(100);Gammaproteobacteria(100);Burkholderiales(100);Rhodocyclaceae(89);Rhodocyclaceae(89);		0	0	0	0.1818	0.0577	0.0383	0	0	0	0	0	0	0	0	0	0	0	0	0	0	0	0	0	0	0	0	0	0	0	0	0	0	0	0	0	0	0	0	0	0	0	0	0	0	0	0	0
asv_373	Bacteria(100);Bacteroidota(100);Bacteroidia(100);Cytophagales(100);Microscillaceae(100);OLB12(95);		0	0	0.2063	0	0.0359	0.0322	0	0	0	0	0	0	0	0	0	0	0	0	0	0	0	0	0	0	0	0	0	0	0	0	0	0	0	0	0	0	0	0	0	0	0	0	0	0	0	0	0
asv_374	Bacteria(100);Firmicutes(100);Clostridia(100);Oscillospirales(100);Hungateiclostridiaceae(100);uncultured(98);		0	0	0	0	0	0	0	0	0	0	0	0	0.0186	0.0289	0.0231	0.0394	0.0229	0	0.0185	0.0247	0.0376	0	0.0054	0	0	0	0	0	0	0	0	0	0	0	0	0	0	0	0	0	0	0	0	0	0	0	0
asv_375	Bacteria(100);Proteobacteria(100);Gammaproteobacteria(100);Enterobacterales(100);Aeromonadaceae(99);Tolumonas(98);		0	0	0	0	0	0.2729	0	0	0	0	0	0	0	0	0	0	0	0	0	0	0	0	0	0	0	0	0	0	0	0	0	0	0	0	0	0	0	0	0	0	0	0	0	0	0	0	0
asv_376	Bacteria(100);Acidobacteriota(100);Vicinamibacteria(100);Vicinamibacterales(100);Vicinamibacteraceae(100);Vicinamibacteraceae_ge(100);		0	0	0.191	0	0.0795	0	0	0	0	0	0	0	0	0	0	0	0	0	0	0	0	0	0	0	0	0	0	0	0	0	0	0	0	0	0	0	0	0	0	0	0	0	0	0	0	0	0
asv_377	Bacteria(100);Proteobacteria(100);Gammaproteobacteria(100);Burkholderiales(100);Comamonadaceae(100);Comamonadaceae(100);		0	0	0	0	0.1154	0.1548	0	0	0	0	0	0	0	0	0	0	0	0	0	0	0	0	0	0	0	0	0	0	0	0	0	0	0	0	0	0	0	0	0	0	0	0	0	0	0	0	0
asv_378	Bacteria(100);Desulfobacterota(100);Desulfobulbia(100);Desulfobulbales(100);uncultured(99);uncultured_ge(99);		0	0	0	0	0	0.2698	0	0	0	0	0	0	0	0	0	0	0	0	0	0	0	0	0	0	0	0	0	0	0	0	0	0	0	0	0	0	0	0	0	0	0	0	0	0	0	0	0
asv_379	Bacteria(100);Proteobacteria(100);Alphaproteobacteria(100);Sphingomonadales(100);Sphingomonadaceae(100);Sphingomonadaceae(100);		0	0	0	0	0.0187	0.2499	0	0	0	0	0	0	0	0	0	0	0	0	0	0	0	0	0	0	0	0	0	0	0	0	0	0	0	0	0	0	0	0	0	0	0	0	0	0	0	0	0
asv_380	Bacteria(100);Myxococcota(100);Polyangia(100);Polyangiales(100);Phaselicystidaceae(100);Phaselicystis(100);		0	0	0	0	0	0	0.2603	0	0	0	0	0	0.0047	0	0	0	0	0	0	0.0029	0	0	0	0	0	0	0	0	0	0	0	0	0	0	0	0	0	0	0	0	0	0	0	0	0	0	0
asv_381	Bacteria(100);Chloroflexi(100);KD4-96(100);KD4-96_or(100);KD4-96_fa(100);KD4-96_ge(100);		0	0	0	0.0496	0	0.0276	0	0	0	0	0	0	0	0.0434	0	0	0.0612	0	0	0	0	0	0	0	0	0	0	0	0	0	0	0	0	0	0	0	0	0	0	0	0	0	0	0	0	0	0
asv_382	Bacteria(100);Verrucomicrobiota(100);Verrucomicrobiae(100);Chthoniobacterales(100);Chthoniobacteraceae(100);Chthoniobacter(100);		0	0	0.2598	0	0	0	0	0	0	0	0	0	0	0	0	0	0	0	0	0	0	0	0	0	0	0	0	0	0	0	0	0	0	0	0	0	0	0	0	0	0	0	0	0	0	0	0
asv_383	Bacteria(100);Proteobacteria(100);Gammaproteobacteria(100);Xanthomonadales(100);Xanthomonadaceae(100);Xanthomonadaceae(100);		0	0	0	0	0	0	0	0	0	0	0	0	0	0	0	0	0	0	0	0	0	0	0	0	0	0	0	0	0	0	0	0	0	0	0	0	0	0	0	0	0	0	0	0	0	0	0
asv_384	Bacteria(100);Proteobacteria(100);Gammaproteobacteria(100);Burkholderiales(100);Nitrosomonadaceae(100);MND1(100);		0	0	0	0	0.2652	0	0	0	0	0	0	0	0	0	0	0	0	0	0	0	0	0	0	0	0	0	0	0	0	0	0	0	0	0	0	0	0	0	0	0	0	0	0	0	0	0	0
asv_385	Bacteria(100);Bacteroidota(100);Bacteroidia(100);Bacteroidales(100);Paludibacteraceae(100);Paludibacter(100);		0.0418	0.0629	0.1605	0	0	0	0	0	0	0	0	0	0	0	0	0	0	0	0	0	0	0	0	0	0	0	0	0	0	0	0	0	0	0	0	0	0	0	0	0	0	0	0	0	0	0	0
asv_386	Bacteria(100);Proteobacteria(100);Gammaproteobacteria(100);Methylococcales(100);Methylomonadaceae(100);Crenothrix(92);		0	0	0.1987	0	0	0.0659	0	0	0	0	0	0	0	0	0	0	0	0	0	0	0	0	0	0	0	0	0	0	0	0	0	0	0	0	0	0	0	0	0	0	0	0	0	0	0	0	0
asv_387	Bacteria(100);Bacteroidota(100);Bacteroidia(100);Chitinophagales(100);Saprospiraceae(100);uncultured(100);		0	0	0	0.2645	0	0	0	0	0	0	0	0	0	0	0	0	0	0	0	0	0	0	0	0	0	0	0	0	0	0	0	0	0	0	0	0	0	0	0	0	0	0	0	0	0	0	0
asv_388	Bacteria(100);Proteobacteria(100);Alphaproteobacteria(100);Rhizobiales(100);A0839(100);A0839_ge(100);		0	0	0	0	0.2496	0	0	0	0	0	0	0	0.0078	0	0.0069	0	0	0	0	0	0	0	0	0	0	0	0	0	0	0	0	0	0	0	0	0	0	0	0	0	0	0	0	0	0	0	0
asv_389	Bacteria(100);Patescibacteria(100);Gracilibacteria(100);Absconditabacteriales_(SR1)(100);Absconditabacteriales_(SR1)_fa(100);Absconditabacteriales_(SR1)_ge(100);	Absconditabacteriales_	0.1393	0.0419	0	0.0826	0	0	0	0	0	0	0	0	0	0	0	0	0	0	0	0	0	0	0	0	0	0	0	0	0	0	0	0	0	0	0	0	0	0	0	0	0	0	0	0	0	0	0
asv_390	Bacteria(100);Proteobacteria(100);Gammaproteobacteria(100);Burkholderiales(100);Gallionellaceae(98);Gallionella(98);		0	0	0	0	0	0.2637	0	0	0	0	0	0	0	0	0	0	0	0	0	0	0	0	0	0	0	0	0	0	0	0	0	0	0	0	0	0	0	0	0	0	0	0	0	0	0	0	0
asv_391	Bacteria(100);Proteobacteria(100);Alphaproteobacteria(100);Acetobacterales(100);Acetobacteraceae(100);Roseomonas(98);		0	0.0349	0	0	0	0	0	0	0	0	0	0	0.0171	0.0145	0.0208	0.0237	0.0459	0	0.0167	0.0174	0.0188	0	0.0032	0	0	0	0	0	0	0	0	0	0	0	0	0	0	0	0	0	0	0	0	0	0	0	0
asv_392	Bacteria(100);Acidobacteriota(100);Holophagae(100);Subgroup_7(100);Subgroup_7_fa(100);Subgroup_7_ge(100);		0	0	0.1757	0.0248	0.0499	0.0107	0	0	0	0	0	0	0	0	0	0	0	0	0	0	0	0	0	0	0	0	0	0	0	0	0	0	0	0	0	0	0	0	0	0	0	0	0	0	0	0	0
asv_393	Bacteria(100);Proteobacteria(100);Alphaproteobacteria(100);Rhodobacterales(100);Rhodobacteraceae(100);Pseudorhodobacter(91);		0	0	0	0	0	0.2606	0	0	0	0	0	0	0	0	0	0	0	0	0	0	0	0	0	0	0	0	0	0	0	0	0	0	0	0	0	0	0	0	0	0	0	0	0	0	0	0	0
asv_394	Bacteria(100);Proteobacteria(100);Alphaproteobacteria(100);Sphingomonadales(100);Sphingomonadaceae(100);Polymorphobacter(100);		0	0	0	0	0	0.0828	0	0	0	0	0	0	0.0171	0.0289	0.03	0	0	0	0.0111	0.0073	0	0	0	0	0	0	0.0093	0	0	0	0	0	0	0	0	0	0	0	0	0	0	0	0	0	0	0	0
asv_395	Bacteria(100);Proteobacteria(100);Gammaproteobacteria(100);Burkholderiales(100);Comamonadaceae(100);Ideonella(81);		0	0	0.2598	0	0	0	0	0	0	0	0	0	0	0	0	0	0	0	0	0	0	0	0	0	0	0	0	0	0	0	0	0	0	0	0	0	0	0	0	0	0	0	0	0	0	0	0
asv_396	Bacteria(100);Bacteroidota(100);Bacteroidia(100);Bacteroidales(100);Paludibacteraceae(100);Paludibacter(100);		0	0	0.2598	0	0	0	0	0	0	0	0	0	0	0	0	0	0	0	0	0	0	0	0	0	0	0	0	0	0	0	0	0	0	0	0	0	0	0	0	0	0	0	0	0	0	0	0
asv_397	Bacteria(100);Verrucomicrobiota(100);Verrucomicrobiae(100);Opitutales(100);Opitutaceae(100);Cephaloticoccus(93);		0	0	0	0	0	0	0	0	0	0	0	0	0.0342	0.0165	0	0.021	0.0153	0.0603	0.013	0.0131	0.0376	0	0	0	0	0	0	0	0	0	0	0	0	0	0	0	0	0	0	0	0	0	0	0	0	0	0
asv_398	Bacteria(100);Bacteroidota(100);Bacteroidia(100);Sphingobacteriales(100);Lentimicrobiaceae(99);Lentimicrobium(92);		0.1602	0.0978	0	0	0	0	0	0	0	0	0	0	0	0	0	0	0	0	0	0	0	0	0	0	0	0	0	0	0	0	0	0	0	0	0	0	0	0	0	0	0	0	0	0	0	0	0
asv_399	Bacteria(100);Chloroflexi(100);KD4-96(100);KD4-96_or(100);KD4-96_fa(100);KD4-96_ge(100);		0	0	0	0	0.2293	0	0	0	0	0	0	0	0.028	0	0	0	0	0	0	0	0	0	0	0	0	0	0	0	0	0	0	0	0	0	0	0	0	0	0	0	0	0	0	0	0	0	0
asv_400	Bacteria(100);Actinobacteriota(100);Actinobacteria(100);Micrococcales(100);Microbacteriaceae(100);Galbitalea(94);		0	0	0.1375	0	0.0905	0	0	0	0	0	0	0	0.0078	0	0	0	0	0	0.0111	0.0102	0	0	0	0	0	0	0	0	0	0	0	0	0	0	0	0	0	0	0	0	0	0	0	0	0	0	0
asv_401	Bacteria(100);Proteobacteria(100);Gammaproteobacteria(100);Burkholderiales(100);Rhodocyclaceae(100);Candidatus_Accumulibacter(100);		0	0	0.1681	0	0	0.0889	0	0	0	0	0	0	0	0	0	0	0	0	0	0	0	0	0	0	0	0	0	0	0	0	0	0	0	0	0	0	0	0	0	0	0	0	0	0	0	0	0
asv_402	Archaea(100);Nanoarchaeota(100);Nanoarchaeia(100);Woesearchaeales(100);Woesearchaeales_fa(100);Woesearchaeales_ge(100);		0.1045	0.0699	0	0.0826	0	0	0	0	0	0	0	0	0	0	0	0	0	0	0	0	0	0	0	0	0	0	0	0	0	0	0	0	0	0	0	0	0	0	0	0	0	0	0	0	0	0	0
asv_403	Bacteria(100);Actinobacteriota(100);Actinobacteria(100);Micrococcales(100);Demequinaceae(100);Demequina(100);		0	0.2515	0	0	0	0	0	0	0	0	0	0	0	0	0	0.0053	0	0	0	0	0	0	0	0	0	0	0	0	0	0	0	0	0	0	0	0	0	0	0	0	0	0	0	0	0	0	0
asv_404	Bacteria(100);Bacteroidota(100);Bacteroidia(100);Sphingobacteriales(97);Sphingobacteriales(97);Sphingobacteriales(97);		0	0	0.0917	0.1322	0.0187	0.0138	0	0	0	0	0	0	0	0	0	0	0	0	0	0	0	0	0	0	0	0	0	0	0	0	0	0	0	0	0	0	0	0	0	0	0	0	0	0	0	0	0
asv_405	Bacteria(100);Bacteroidota(100);Bacteroidia(100);Flavobacteriales(100);Flavobacteriaceae(100);Maritimimonas(100);		0.1045	0.1118	0	0.0248	0	0.0153	0	0	0	0	0	0	0	0	0	0	0	0	0	0	0	0	0	0	0	0	0	0	0	0	0	0	0	0	0	0	0	0	0	0	0	0	0	0	0	0	0
asv_406	Bacteria(100);Firmicutes(100);Negativicutes(100);Veillonellales-Selenomonadales(100);Sporomusaceae(100);Pelosinus(100);		0	0	0.0535	0	0.1809	0	0	0	0	0	0	0	0	0.0062	0	0	0	0	0	0	0	0	0	0	0	0	0	0	0	0	0	0	0	0	0	0	0	0	0	0	0	0	0	0	0	0	0
asv_407	Bacteria(100);Acidobacteriota(100);Vicinamibacteria(100);Vicinamibacterales(100);uncultured(100);uncultured_ge(100);		0	0	0	0	0.2558	0	0	0	0	0	0	0	0	0	0	0	0	0	0	0	0	0	0	0	0	0	0	0	0	0	0	0	0	0	0	0	0	0	0	0	0	0	0	0	0	0	0
asv_408	Bacteria(100);Bacteroidota(100);Bacteroidia(100);Chitinophagales(100);Saprospiraceae(100);Haliscomenobacter(100);		0	0	0.0535	0.1157	0.0203	0.0659	0	0	0	0	0	0	0	0	0	0	0	0	0	0	0	0	0	0	0	0	0	0	0	0	0	0	0	0	0	0	0	0	0	0	0	0	0	0	0	0	0
asv_409	Bacteria(100);Actinobacteriota(100);Thermoleophilia(100);Gaiellales(100);Gaiellaceae(100);Gaiella(100);		0	0	0.2063	0	0	0	0	0	0	0	0	0	0	0	0	0.0315	0	0	0	0.0174	0	0	0	0	0	0	0	0	0	0	0	0	0	0	0	0	0	0	0	0	0	0	0	0	0	0	0
asv_410	Bacteria(100);Proteobacteria(100);Gammaproteobacteria(100);Burkholderiales(100);Nitrosomonadaceae(99);Ellin6067(89);		0	0	0.1452	0	0.0359	0.0429	0	0	0	0	0	0.0136	0	0.0165	0	0	0	0	0	0	0	0	0	0	0	0	0	0	0	0	0	0	0	0	0	0	0	0	0	0	0	0	0	0	0	0	0
asv_411	Bacteria(100);Proteobacteria(100);Gammaproteobacteria(100);Burkholderiales(100);Nitrosomonadaceae(97);GOUTA6(96);		0	0	0	0	0.2433	0.0107	0	0	0	0	0	0	0	0	0	0	0	0	0	0	0	0	0	0	0	0	0	0	0	0	0	0	0	0	0	0	0	0	0	0	0	0	0	0	0	0	0
asv_412	Bacteria(100);Acidobacteriota(100);Blastocatellia(100);Pyrinomonadales(100);Pyrinomonadaceae(100);RB41(100);		0	0	0	0	0.2527	0	0	0	0	0	0	0	0	0	0	0	0	0	0	0	0	0	0	0	0	0	0	0	0	0	0	0	0	0	0	0	0	0	0	0	0	0	0	0	0	0	0
asv_413	Bacteria(100);Fusobacteriota(100);Fusobacteriia(100);Fusobacteriales(100);Leptotrichiaceae(100);Hypnocyclicus(100);		0	0	0.0611	0	0.1607	0.0307	0	0	0	0	0	0	0	0	0	0	0	0	0	0	0	0	0	0	0	0	0	0	0	0	0	0	0	0	0	0	0	0	0	0	0	0	0	0	0	0	0
asv_414	Bacteria(100);Acidobacteriota(100);Blastocatellia(100);Blastocatellales(100);Blastocatellaceae(100);JGI_0001001-H03(99);		0	0	0.2522	0	0	0	0	0	0	0	0	0	0	0	0	0	0	0	0	0	0	0	0	0	0	0	0	0	0	0	0	0	0	0	0	0	0	0	0	0	0	0	0	0	0	0	0
asv_415	Bacteria(100);Verrucomicrobiota(100);Verrucomicrobiae(100);Opitutales(100);Opitutaceae(100);Lacunisphaera(100);		0	0	0	0	0.1544	0.0399	0	0	0	0	0	0	0.0109	0.0062	0.0115	0.0053	0	0	0.0056	0.0087	0	0	0	0	0	0	0	0	0	0	0	0	0	0	0	0	0	0	0	0	0	0	0	0	0	0	0
asv_416	Bacteria(100);Proteobacteria(100);Gammaproteobacteria(100);Burkholderiales(100);Rhodocyclaceae(98);Propionivibrio(84);		0	0	0	0.2149	0	0.0368	0	0	0	0	0	0	0	0	0	0	0	0	0	0	0	0	0	0	0	0	0	0	0	0	0	0	0	0	0	0	0	0	0	0	0	0	0	0	0	0	0
asv_417	Bacteria(100);Proteobacteria(100);Gammaproteobacteria(100);Burkholderiales(100);Burkholderiaceae(99);Burkholderia-Caballeronia-Paraburkholderia(97);		0	0	0	0	0	0	0	0	0	0	0	0.0272	0.0093	0.0207	0.0231	0.0237	0.0306	0	0	0.0087	0	0	0	0	0	0	0	0	0	0	0	0	0	0	0.0122	0	0	0	0	0	0	0	0	0	0	0	0
asv_418	Bacteria(100);Chloroflexi(100);Gitt-GS-136(100);Gitt-GS-136_or(100);Gitt-GS-136_fa(100);Gitt-GS-136_ge(100);		0	0	0.0458	0	0.1934	0	0	0	0	0	0	0	0.0078	0	0	0	0	0	0	0	0	0	0	0	0	0	0	0	0	0	0	0	0	0	0	0	0	0	0	0	0	0	0	0	0	0	0
asv_419	Bacteria(100);Firmicutes(100);Clostridia(100);Oscillospirales(100);Hungateiclostridiaceae(100);Hungateiclostridiaceae(100);		0	0	0	0	0	0	0	0	0.134	0	0	0	0	0.0372	0	0	0	0	0.0315	0	0	0	0.0064	0	0	0	0	0	0	0	0	0	0	0	0	0	0	0	0	0	0	0	0	0	0	0	0
asv_420	Bacteria(100);Proteobacteria(100);Gammaproteobacteria(100);Gammaproteobacteria(100);Gammaproteobacteria(100);Gammaproteobacteria(100);		0	0	0	0	0.2449	0	0	0	0	0	0	0	0	0	0	0	0	0	0	0	0	0	0	0	0	0	0	0	0	0	0	0	0	0	0	0	0	0	0	0	0	0	0	0	0	0	0
asv_421	Bacteria(100);Bacteroidota(100);Bacteroidia(100);Sphingobacteriales(100);NS11-12_marine_group(100);NS11-12_marine_group_ge(100);		0	0	0.1528	0	0.0515	0.0399	0	0	0	0	0	0	0	0	0	0	0	0	0	0	0	0	0	0	0	0	0	0	0	0	0	0	0	0	0	0	0	0	0	0	0	0	0	0	0	0	0
asv_422	Bacteria(100);Proteobacteria(100);Alphaproteobacteria(100);Sphingomonadales(100);Sphingomonadaceae(100);Sphingorhabdus(99);		0.1045	0.1187	0	0	0	0	0	0	0	0	0	0	0	0	0.0208	0	0	0	0	0	0	0	0	0	0	0	0	0	0	0	0	0	0	0	0	0	0	0	0	0	0	0	0	0	0	0	0
asv_423	Bacteria(100);Firmicutes(100);Clostridia(100);Oscillospirales(100);Hungateiclostridiaceae(100);uncultured(96);		0	0	0	0.2066	0.0218	0.0153	0	0	0	0	0	0	0	0	0	0	0	0	0	0	0	0	0	0	0	0	0	0	0	0	0	0	0	0	0	0	0	0	0	0	0	0	0	0	0	0	0
asv_424	Bacteria(100);Bacteroidota(100);Bacteroidia(100);Sphingobacteriales(100);Lentimicrobiaceae(100);Lentimicrobium(100);		0	0	0.107	0.124	0	0.0123	0	0	0	0	0	0	0	0	0	0	0	0	0	0	0	0	0	0	0	0	0	0	0	0	0	0	0	0	0	0	0	0	0	0	0	0	0	0	0	0	0
asv_425	Bacteria(100);Acidobacteriota(100);Vicinamibacteria(100);Vicinamibacterales(100);Vicinamibacteraceae(100);Vicinamibacteraceae_ge(100);		0	0	0	0	0.2433	0	0	0	0	0	0	0	0	0	0	0	0	0	0	0	0	0	0	0	0	0	0	0	0	0	0	0	0	0	0	0	0	0	0	0	0	0	0	0	0	0	0
asv_426	Bacteria(100);Chloroflexi(100);Anaerolineae(99);Ardenticatenales(99);uncultured(99);uncultured_ge(99);		0	0	0	0	0.2418	0	0	0	0	0	0	0	0	0	0	0	0	0	0	0	0	0	0	0	0	0	0	0	0	0	0	0	0	0	0	0	0	0	0	0	0	0	0	0	0	0	0
asv_427	Bacteria(100);Cyanobacteria(100);Cyanobacteriia(100);Chloroplast(100);Chloroplast_fa(100);Chloroplast_ge(100);		0	0	0	0	0.2418	0	0	0	0	0	0	0	0	0	0	0	0	0	0	0	0	0	0	0	0	0	0	0	0	0	0	0	0	0	0	0	0	0	0	0	0	0	0	0	0	0	0
asv_428	Bacteria(100);Verrucomicrobiota(100);Verrucomicrobiae(100);Verrucomicrobiales(100);Verrucomicrobiaceae(100);Prosthecobacter(100);		0	0	0	0	0	0.2407	0	0	0	0	0	0	0	0	0	0	0	0	0	0	0	0	0	0	0	0	0	0	0	0	0	0	0	0	0	0	0	0	0	0	0	0	0	0	0	0	0
asv_429	Bacteria(100);Proteobacteria(100);Gammaproteobacteria(100);Burkholderiales(100);Comamonadaceae(100);Comamonadaceae(100);		0	0	0	0.2066	0	0.0337	0	0	0	0	0	0	0	0	0	0	0	0	0	0	0	0	0	0	0	0	0	0	0	0	0	0	0	0	0	0	0	0	0	0	0	0	0	0	0	0	0
asv_430	Bacteria(100);Bacteroidota(100);Bacteroidia(100);Chitinophagales(100);Chitinophagaceae(100);Ferruginibacter(99);		0	0	0	0	0.0468	0.1932	0	0	0	0	0	0	0	0	0	0	0	0	0	0	0	0	0	0	0	0	0	0	0	0	0	0	0	0	0	0	0	0	0	0	0	0	0	0	0	0	0
asv_431	Bacteria(100);Bacteroidota(100);Bacteroidia(100);Chitinophagales(100);Saprospiraceae(100);uncultured(100);		0	0	0	0.0826	0	0.1564	0	0	0	0	0	0	0	0	0	0	0	0	0	0	0	0	0	0	0	0	0	0	0	0	0	0	0	0	0	0	0	0	0	0	0	0	0	0	0	0	0
asv_432	Bacteria(100);Proteobacteria(100);Alphaproteobacteria(100);Rhodobacterales(100);Rhodobacteraceae(100);Rhodobacteraceae(100);		0	0.2375	0	0	0	0	0	0	0	0	0	0	0	0	0	0	0	0	0	0	0	0	0	0	0	0	0	0	0	0	0	0	0	0	0	0	0	0	0	0	0	0	0	0	0	0	0
asv_433	Bacteria(100);Bacteroidota(100);Bacteroidia(100);Cytophagales(100);Microscillaceae(100);Hassallia(100);		0	0	0.214	0	0.0234	0	0	0	0	0	0	0	0	0	0	0	0	0	0	0	0	0	0	0	0	0	0	0	0	0	0	0	0	0	0	0	0	0	0	0	0	0	0	0	0	0	0
asv_434	Bacteria(100);Proteobacteria(100);Alphaproteobacteria(100);Sphingomonadales(100);Sphingomonadaceae(100);Sphingomonas(100);		0.0905	0.1467	0	0	0	0	0	0	0	0	0	0	0	0	0	0	0	0	0	0	0	0	0	0	0	0	0	0	0	0	0	0	0	0	0	0	0	0	0	0	0	0	0	0	0	0	0
asv_435	Bacteria(100);Acidobacteriota(100);Blastocatellia(100);Blastocatellales(100);Blastocatellaceae(100);uncultured(94);		0	0	0	0	0.1092	0.1272	0	0	0	0	0	0	0	0	0	0	0	0	0	0	0	0	0	0	0	0	0	0	0	0	0	0	0	0	0	0	0	0	0	0	0	0	0	0	0	0	0
asv_436	Bacteria(100);Proteobacteria(100);Gammaproteobacteria(100);Burkholderiales(100);Comamonadaceae(100);Comamonadaceae(100);		0	0	0	0	0.0842	0.1518	0	0	0	0	0	0	0	0	0	0	0	0	0	0	0	0	0	0	0	0	0	0	0	0	0	0	0	0	0	0	0	0	0	0	0	0	0	0	0	0	0
asv_437	Bacteria(100);Bacteroidota(100);Bacteroidia(100);Chitinophagales(100);Chitinophagaceae(100);Dinghuibacter(81);		0	0	0.191	0.0248	0	0.0199	0	0	0	0	0	0	0	0	0	0	0	0	0	0	0	0	0	0	0	0	0	0	0	0	0	0	0	0	0	0	0	0	0	0	0	0	0	0	0	0	0
asv_438	Bacteria(100);Proteobacteria(100);Alphaproteobacteria(100);Rhizobiales(100);uncultured(100);uncultured_ge(100);		0	0	0	0	0.2355	0	0	0	0	0	0	0	0	0	0	0	0	0	0	0	0	0	0	0	0	0	0	0	0	0	0	0	0	0	0	0	0	0	0	0	0	0	0	0	0	0	0
asv_439	Bacteria(100);Nitrospirota(100);Nitrospiria(100);Nitrospirales(100);Nitrospiraceae(100);Nitrospira(100);		0	0	0.1528	0	0.0827	0	0	0	0	0	0	0	0	0	0	0	0	0	0	0	0	0	0	0	0	0	0	0	0	0	0	0	0	0	0	0	0	0	0	0	0	0	0	0	0	0	0
asv_440	Bacteria(100);Verrucomicrobiota(100);Verrucomicrobiae(100);Pedosphaerales(100);Pedosphaeraceae(100);uncultured(100);		0	0	0	0	0.2168	0.0184	0	0	0	0	0	0	0	0	0	0	0	0	0	0	0	0	0	0	0	0	0	0	0	0	0	0	0	0	0	0	0	0	0	0	0	0	0	0	0	0	0
asv_441	Bacteria(100);Myxococcota(100);Polyangia(100);Polyangiales(100);BIrii41(100);BIrii41_ge(100);		0	0	0	0	0	0.2345	0	0	0	0	0	0	0	0	0	0	0	0	0	0	0	0	0	0	0	0	0	0	0	0	0	0	0	0	0	0	0	0	0	0	0	0	0	0	0	0	0
asv_442	Bacteria(100);Proteobacteria(100);Gammaproteobacteria(100);Xanthomonadales(100);Xanthomonadaceae(100);Stenotrophomonas(92);		0	0	0	0	0	0	0	0	0	0	0	0	0	0	0	0	0	0	0	0	0	0	0	0	0	0	0	0	0	0	0	0	0	0	0	0	0	0	0	0	0	0	0	0	0	0	0
asv_443	Bacteria(100);Acidobacteriota(100);Vicinamibacteria(100);Vicinamibacterales(100);uncultured(100);uncultured_ge(100);		0	0	0.0917	0	0.1419	0	0	0	0	0	0	0	0	0	0	0	0	0	0	0	0	0	0	0	0	0	0	0	0	0	0	0	0	0	0	0	0	0	0	0	0	0	0	0	0	0	0
asv_444	Bacteria(100);Latescibacterota(99);Latescibacterota_cl(99);Latescibacterota_or(99);Latescibacterota_fa(99);Latescibacterota_ge(99);		0	0	0	0	0.2324	0	0	0	0	0	0	0	0	0	0	0	0	0	0	0	0	0	0	0	0	0	0	0	0	0	0	0	0	0	0	0	0	0	0	0	0	0	0	0	0	0	0
asv_445	Bacteria(100);Desulfobacterota(100);Desulfobulbia(100);Desulfobulbales(100);Desulfocapsaceae(100);Desulfocapsa(92);		0	0	0	0.2314	0	0	0	0	0	0	0	0	0	0	0	0	0	0	0	0	0	0	0	0	0	0	0	0	0	0	0	0	0	0	0	0	0	0	0	0	0	0	0	0	0	0	0
asv_446	Bacteria(100);Proteobacteria(100);Gammaproteobacteria(100);Burkholderiales(100);Nitrosomonadaceae(100);mle1-7(99);		0	0	0	0	0.2293	0	0	0	0	0	0	0	0	0	0	0	0	0	0	0	0	0	0	0	0	0	0	0	0	0	0	0	0	0	0	0	0	0	0	0	0	0	0	0	0	0	0
asv_447	Bacteria(100);Acidobacteriota(100);Vicinamibacteria(100);Vicinamibacterales(100);Vicinamibacteraceae(100);Vicinamibacteraceae_ge(100);		0	0	0	0	0.2293	0	0	0	0	0	0	0	0	0	0	0	0	0	0	0	0	0	0	0	0	0	0	0	0	0	0	0	0	0	0	0	0	0	0	0	0	0	0	0	0	0	0
asv_448	Bacteria(100);Bacteroidota(100);Bacteroidia(100);Chitinophagales(100);Saprospiraceae(100);uncultured(100);		0	0	0.2292	0	0	0	0	0	0	0	0	0	0	0	0	0	0	0	0	0	0	0	0	0	0	0	0	0	0	0	0	0	0	0	0	0	0	0	0	0	0	0	0	0	0	0	0
asv_449	Bacteria(100);Cyanobacteria(100);Cyanobacteriia(100);Chloroplast(100);Chloroplast_fa(100);Chloroplast_ge(100);		0	0	0	0.1157	0	0.1134	0	0	0	0	0	0	0	0	0	0	0	0	0	0	0	0	0	0	0	0	0	0	0	0	0	0	0	0	0	0	0	0	0	0	0	0	0	0	0	0	0
asv_450	Bacteria(100);Bacteroidota(100);Bacteroidia(100);Bacteroidales(100);FTLpost3(100);FTLpost3_ge(100);		0	0	0.0306	0.1983	0	0	0	0	0	0	0	0	0	0	0	0	0	0	0	0	0	0	0	0	0	0	0	0	0	0	0	0	0	0	0	0	0	0	0	0	0	0	0	0	0	0	0
asv_451	Bacteria(100);Verrucomicrobiota(100);Verrucomicrobiae(100);Verrucomicrobiales(100);Verrucomicrobiaceae(100);Prosthecobacter(100);		0	0	0	0	0	0.2284	0	0	0	0	0	0	0	0	0	0	0	0	0	0	0	0	0	0	0	0	0	0	0	0	0	0	0	0	0	0	0	0	0	0	0	0	0	0	0	0	0
asv_452	Bacteria(100);Acidobacteriota(100);Vicinamibacteria(100);Subgroup_17(100);Subgroup_17_fa(100);Subgroup_17_ge(100);		0	0	0.1681	0	0.0421	0.0169	0	0	0	0	0	0	0	0	0	0	0	0	0	0	0	0	0	0	0	0	0	0	0	0	0	0	0	0	0	0	0	0	0	0	0	0	0	0	0	0	0
asv_453	Bacteria(100);Proteobacteria(100);Alphaproteobacteria(100);Rhizobiales(100);Hyphomicrobiaceae(100);Pedomicrobium(100);		0	0	0.0841	0	0.1279	0	0	0	0	0	0	0	0	0	0	0	0	0	0	0	0	0	0	0	0	0	0	0	0	0	0	0	0	0	0	0	0	0	0	0	0	0	0	0	0	0	0
asv_454	Bacteria(100);Proteobacteria(100);Alphaproteobacteria(100);Rhizobiales(100);Xanthobacteraceae(100);Ancylobacter(94);		0	0	0	0	0	0	0	0	0	0	0	0	0.0218	0.0165	0.0231	0.0131	0	0	0.0167	0	0	0	0	0	0	0	0	0	0	0	0	0	0	0	0	0	0	0	0	0	0	0	0	0	0	0	0.0043
asv_455	Bacteria(100);Bacteroidota(100);Bacteroidia(100);Chitinophagales(100);Chitinophagaceae(100);Terrimonas(100);		0	0	0	0	0.0733	0	0.0744	0	0	0	0	0	0.0093	0.0145	0.0092	0	0	0	0	0	0	0	0	0	0	0	0	0	0	0	0	0	0	0	0	0	0	0	0	0	0	0	0	0	0	0	0
asv_456	Bacteria(100);Bacteroidota(100);Bacteroidia(100);Sphingobacteriales(99);Lentimicrobiaceae(99);Lentimicrobium(99);		0	0.2235	0	0	0	0	0	0	0	0	0	0	0	0	0	0	0	0	0	0	0	0	0	0	0	0	0	0	0	0	0	0	0	0	0	0	0	0	0	0	0	0	0	0	0	0	0
asv_457	Bacteria(100);Acidobacteriota(100);Subgroup_22(100);Subgroup_22_or(100);Subgroup_22_fa(100);Subgroup_22_ge(100);		0	0	0	0	0.2231	0	0	0	0	0	0	0	0	0	0	0	0	0	0	0	0	0	0	0	0	0	0	0	0	0	0	0	0	0	0	0	0	0	0	0	0	0	0	0	0	0	0
asv_458	Bacteria(100);Proteobacteria(100);Gammaproteobacteria(100);Methylococcales(100);Methylomonadaceae(100);Crenothrix(97);		0	0	0	0.2231	0	0	0	0	0	0	0	0	0	0	0	0	0	0	0	0	0	0	0	0	0	0	0	0	0	0	0	0	0	0	0	0	0	0	0	0	0	0	0	0	0	0	0
asv_459	Bacteria(100);Proteobacteria(100);Gammaproteobacteria(100);Burkholderiales(100);Nitrosomonadaceae(99);MND1(99);		0	0	0	0	0.2215	0	0	0	0	0	0	0	0	0	0	0	0	0	0	0	0	0	0	0	0	0	0	0	0	0	0	0	0	0	0	0	0	0	0	0	0	0	0	0	0	0	0
asv_460	Bacteria(100);Firmicutes(100);Clostridia(100);Lachnospirales(99);uncultured(88);uncultured_ge(88);		0	0	0.0458	0	0	0.1748	0	0	0	0	0	0	0	0	0	0	0	0	0	0	0	0	0	0	0	0	0	0	0	0	0	0	0	0	0	0	0	0	0	0	0	0	0	0	0	0	0
asv_461	Bacteria(100);Planctomycetota(100);vadinHA49(100);vadinHA49_or(100);vadinHA49_fa(100);vadinHA49_ge(100);		0	0.0838	0	0.1074	0	0.0291	0	0	0	0	0	0	0	0	0	0	0	0	0	0	0	0	0	0	0	0	0	0	0	0	0	0	0	0	0	0	0	0	0	0	0	0	0	0	0	0	0
asv_462	Bacteria(100);Proteobacteria(100);Alphaproteobacteria(100);Rhizobiales(100);A0839(100);A0839_ge(100);		0	0	0.1681	0	0.0484	0	0	0	0	0	0	0	0	0	0	0	0	0	0	0	0	0	0	0	0	0	0	0	0	0	0	0	0	0	0	0	0	0	0	0	0	0	0	0	0	0	0
asv_463	Bacteria(100);Bacteroidota(100);Bacteroidia(100);Sphingobacteriales(100);env.OPS_17(100);env.OPS_17_ge(100);		0	0	0.191	0.0248	0	0	0	0	0	0	0	0	0	0	0	0	0	0	0	0	0	0	0	0	0	0	0	0	0	0	0	0	0	0	0	0	0	0	0	0	0	0	0	0	0	0	0
asv_464	Bacteria(100);Acidobacteriota(100);Vicinamibacteria(100);Vicinamibacterales(100);Vicinamibacteraceae(100);Vicinamibacteraceae_ge(98);		0	0	0	0	0.2153	0	0	0	0	0	0	0	0	0	0	0	0	0	0	0	0	0	0	0	0	0	0	0	0	0	0	0	0	0	0	0	0	0	0	0	0	0	0	0	0	0	0
asv_465	Bacteria(100);Chloroflexi(100);Anaerolineae(100);Anaerolineales(100);Anaerolineaceae(100);Anaerolinea(100);		0	0	0.0382	0	0.025	0	0	0	0.0574	0	0	0	0.0124	0.0062	0.0069	0.0079	0	0	0	0.0058	0	0	0	0	0	0	0	0	0	0	0	0	0	0	0	0	0	0	0	0	0	0	0	0	0	0	0
asv_466	Bacteria(100);Chloroflexi(100);KD4-96(100);KD4-96_or(100);KD4-96_fa(100);KD4-96_ge(100);		0	0	0.0993	0	0.0172	0	0	0	0	0	0	0.034	0.0171	0	0.0254	0	0	0	0	0	0	0	0	0	0	0	0	0	0	0	0	0	0	0	0	0	0	0	0	0	0	0	0	0	0	0	0
asv_467	Bacteria(100);Proteobacteria(100);Alphaproteobacteria(100);Rhizobiales(100);Xanthobacteraceae(92);Xanthobacteraceae(92);		0	0	0	0	0.1887	0	0	0	0	0	0	0	0	0	0.0231	0	0	0	0	0	0	0	0	0	0	0	0	0	0	0	0	0	0	0	0	0	0	0	0	0	0	0	0	0	0	0	0
asv_468	Bacteria(100);Verrucomicrobiota(100);Verrucomicrobiae(100);Opitutales(100);Opitutaceae(100);Alterococcus(100);		0	0	0.0306	0	0.1809	0	0	0	0	0	0	0	0	0	0	0	0	0	0	0	0	0	0	0	0	0	0	0	0	0	0	0	0	0	0	0	0	0	0	0	0	0	0	0	0	0	0
asv_469	Bacteria(100);Proteobacteria(100);Gammaproteobacteria(100);Burkholderiales(100);Nitrosomonadaceae(100);IS-44(100);		0	0	0	0	0.2106	0	0	0	0	0	0	0	0	0	0	0	0	0	0	0	0	0	0	0	0	0	0	0	0	0	0	0	0	0	0	0	0	0	0	0	0	0	0	0	0	0	0
asv_470	Bacteria(100);Bacteroidota(100);Bacteroidia(100);Bacteroidia(100);Bacteroidia(100);Bacteroidia(100);		0	0	0	0	0	0	0	0	0	0	0.075	0.0204	0.0171	0.0269	0	0	0	0	0.0056	0.0174	0.0188	0	0	0	0	0	0	0	0	0	0	0	0	0	0	0	0	0	0	0	0	0	0	0	0	0	0
asv_471	Bacteria(100);Proteobacteria(100);Alphaproteobacteria(100);Caulobacterales(100);Caulobacteraceae(100);Brevundimonas(100);		0	0	0	0	0	0	0	0	0	0	0	0	0	0	0	0	0	0	0	0	0	0	0	0	0	0	0	0	0	0	0	0	0	0	0	0	0	0	0	0	0	0	0	0	0	0	0
asv_472	Bacteria(100);Chloroflexi(100);Gitt-GS-136(100);Gitt-GS-136_or(100);Gitt-GS-136_fa(100);Gitt-GS-136_ge(100);		0	0	0	0	0.1217	0	0	0	0	0	0	0.0204	0.0078	0.0165	0.0115	0	0	0	0	0.0058	0	0	0	0	0	0	0	0	0	0	0	0	0	0	0	0	0	0	0	0	0	0	0	0	0	0	0
asv_473	Bacteria(100);Proteobacteria(100);Gammaproteobacteria(100);PLTA13(100);PLTA13_fa(100);PLTA13_ge(100);		0	0	0	0	0.2059	0	0	0	0	0	0	0	0	0	0	0	0	0	0	0	0	0	0	0	0	0	0	0	0	0	0	0	0	0	0	0	0	0	0	0	0	0	0	0	0	0	0
asv_474	Bacteria(100);Proteobacteria(100);Gammaproteobacteria(100);Chromatiales(100);Chromatiaceae(100);Chromatium(100);		0.1811	0	0	0.0248	0	0	0	0	0	0	0	0	0	0	0	0	0	0	0	0	0	0	0	0	0	0	0	0	0	0	0	0	0	0	0	0	0	0	0	0	0	0	0	0	0	0	0
asv_475	Bacteria(100);Gemmatimonadota(100);Gemmatimonadetes(100);Gemmatimonadales(100);Gemmatimonadaceae(100);Gemmatimonas(100);		0	0	0	0.1653	0	0.0399	0	0	0	0	0	0	0	0	0	0	0	0	0	0	0	0	0	0	0	0	0	0	0	0	0	0	0	0	0	0	0	0	0	0	0	0	0	0	0	0	0
asv_476	Bacteria(100);Acidobacteriota(100);Vicinamibacteria(100);Vicinamibacterales(100);Vicinamibacteraceae(100);Vicinamibacteraceae_ge(97);		0	0	0	0	0.2043	0	0	0	0	0	0	0	0	0	0	0	0	0	0	0	0	0	0	0	0	0	0	0	0	0	0	0	0	0	0	0	0	0	0	0	0	0	0	0	0	0	0
asv_477	Bacteria(100);Acidobacteriota(100);Vicinamibacteria(100);Vicinamibacterales(100);uncultured(100);uncultured_ge(100);		0	0	0	0	0.2043	0	0	0	0	0	0	0	0	0	0	0	0	0	0	0	0	0	0	0	0	0	0	0	0	0	0	0	0	0	0	0	0	0	0	0	0	0	0	0	0	0	0
asv_478	Bacteria(100);Proteobacteria(100);Gammaproteobacteria(100);Burkholderiales(100);Gallionellaceae(96);Gallionella(92);		0	0	0	0	0	0.2039	0	0	0	0	0	0	0	0	0	0	0	0	0	0	0	0	0	0	0	0	0	0	0	0	0	0	0	0	0	0	0	0	0	0	0	0	0	0	0	0	0
asv_479	Bacteria(100);Planctomycetota(100);Planctomycetes(100);Planctomycetales(100);Rubinisphaeraceae(100);uncultured(100);		0	0	0.1757	0	0.0281	0	0	0	0	0	0	0	0	0	0	0	0	0	0	0	0	0	0	0	0	0	0	0	0	0	0	0	0	0	0	0	0	0	0	0	0	0	0	0	0	0	0
asv_480	Bacteria(100);Proteobacteria(100);Alphaproteobacteria(100);Sphingomonadales(100);Sphingomonadaceae(100);Novosphingobium(98);		0	0.0419	0	0	0.0343	0.1272	0	0	0	0	0	0	0	0	0	0	0	0	0	0	0	0	0	0	0	0	0	0	0	0	0	0	0	0	0	0	0	0	0	0	0	0	0	0	0	0	0
asv_481	Bacteria(100);Proteobacteria(100);Gammaproteobacteria(100);Burkholderiales(100);TRA3-20(100);TRA3-20_ge(100);		0.0209	0	0	0	0.1825	0	0	0	0	0	0	0	0	0	0	0	0	0	0	0	0	0	0	0	0	0	0	0	0	0	0	0	0	0	0	0	0	0	0	0	0	0	0	0	0	0	0
asv_482	Bacteria(100);Acidobacteriota(100);Vicinamibacteria(100);Vicinamibacterales(100);uncultured(100);uncultured_ge(100);		0	0	0	0	0.2028	0	0	0	0	0	0	0	0	0	0	0	0	0	0	0	0	0	0	0	0	0	0	0	0	0	0	0	0	0	0	0	0	0	0	0	0	0	0	0	0	0	0
asv_483	Bacteria(93);Bacteria(93);Bacteria(93);Bacteria(93);Bacteria(93);Bacteria(93);		0	0.2026	0	0	0	0	0	0	0	0	0	0	0	0	0	0	0	0	0	0	0	0	0	0	0	0	0	0	0	0	0	0	0	0	0	0	0	0	0	0	0	0	0	0	0	0	0
asv_484	Bacteria(100);Acidobacteriota(100);Subgroup_5(100);Subgroup_5_or(100);Subgroup_5_fa(100);Subgroup_5_ge(100);		0	0	0	0	0.2012	0	0	0	0	0	0	0	0	0	0	0	0	0	0	0	0	0	0	0	0	0	0	0	0	0	0	0	0	0	0	0	0	0	0	0	0	0	0	0	0	0	0
asv_485	Bacteria(100);Bacteroidota(100);Bacteroidia(100);Bacteroidales(100);Prolixibacteraceae(90);Roseimarinus(90);		0	0	0.0688	0.1322	0	0	0	0	0	0	0	0	0	0	0	0	0	0	0	0	0	0	0	0	0	0	0	0	0	0	0	0	0	0	0	0	0	0	0	0	0	0	0	0	0	0	0
asv_486	Bacteria(100);Cyanobacteria(100);Cyanobacteriia(100);Chloroplast(100);Chloroplast_fa(100);Chloroplast_ge(100);		0	0	0	0.1736	0	0.0261	0	0	0	0	0	0	0	0	0	0	0	0	0	0	0	0	0	0	0	0	0	0	0	0	0	0	0	0	0	0	0	0	0	0	0	0	0	0	0	0	0
asv_487	Bacteria(100);Bacteroidota(100);Bacteroidia(100);Flavobacteriales(100);Flavobacteriaceae(100);Flavobacterium(100);		0	0	0	0.1983	0	0	0	0	0	0	0	0	0	0	0	0	0	0	0	0	0	0	0	0	0	0	0	0	0	0	0	0	0	0	0	0	0	0	0	0	0	0	0	0	0	0	0
asv_488	Bacteria(100);Bacteroidota(100);Bacteroidia(100);Chitinophagales(100);Saprospiraceae(100);uncultured(100);		0	0	0	0	0.1981	0	0	0	0	0	0	0	0	0	0	0	0	0	0	0	0	0	0	0	0	0	0	0	0	0	0	0	0	0	0	0	0	0	0	0	0	0	0	0	0	0	0
asv_489	Bacteria(100);Proteobacteria(100);Gammaproteobacteria(100);PLTA13(97);PLTA13_fa(97);PLTA13_ge(97);		0	0	0	0	0.1965	0	0	0	0	0	0	0	0	0	0	0	0	0	0	0	0	0	0	0	0	0	0	0	0	0	0	0	0	0	0	0	0	0	0	0	0	0	0	0	0	0	0
asv_490	Bacteria(100);Proteobacteria(100);Alphaproteobacteria(100);Rhizobiales(100);KF-JG30-B3(100);KF-JG30-B3_ge(100);		0	0	0	0	0.1965	0	0	0	0	0	0	0	0	0	0	0	0	0	0	0	0	0	0	0	0	0	0	0	0	0	0	0	0	0	0	0	0	0	0	0	0	0	0	0	0	0	0
asv_491	Bacteria(100);Campylobacterota(100);Campylobacteria(100);Campylobacterales(100);Sulfurimonadaceae(100);Sulfurimonas(100);		0	0	0	0	0	0.1962	0	0	0	0	0	0	0	0	0	0	0	0	0	0	0	0	0	0	0	0	0	0	0	0	0	0	0	0	0	0	0	0	0	0	0	0	0	0	0	0	0
asv_492	Bacteria(100);Bacteroidota(100);Bacteroidia(100);Bacteroidales(100);Bacteroidetes_vadinHA17(100);Bacteroidetes_vadinHA17_ge(100);		0.195	0	0	0	0	0	0	0	0	0	0	0	0	0	0	0	0	0	0	0	0	0	0	0	0	0	0	0	0	0	0	0	0	0	0	0	0	0	0	0	0	0	0	0	0	0	0
asv_493	Bacteria(100);Desulfobacterota(100);Desulfobulbia(99);Desulfobulbales(99);Desulfobulbales(99);Desulfobulbales(99);		0	0	0	0	0	0.1947	0	0	0	0	0	0	0	0	0	0	0	0	0	0	0	0	0	0	0	0	0	0	0	0	0	0	0	0	0	0	0	0	0	0	0	0	0	0	0	0	0
asv_494	Bacteria(100);Proteobacteria(100);Gammaproteobacteria(100);Burkholderiales(100);Nitrosomonadaceae(100);IS-44(100);		0	0	0.0764	0	0.117	0	0	0	0	0	0	0	0	0	0	0	0	0	0	0	0	0	0	0	0	0	0	0	0	0	0	0	0	0	0	0	0	0	0	0	0	0	0	0	0	0	0
asv_495	Bacteria(100);Bacteria(100);Bacteria(100);Bacteria(100);Bacteria(100);Bacteria(100);		0	0	0.1528	0	0.0406	0	0	0	0	0	0	0	0	0	0	0	0	0	0	0	0	0	0	0	0	0	0	0	0	0	0	0	0	0	0	0	0	0	0	0	0	0	0	0	0	0	0
asv_496	Bacteria(100);RCP2-54(100);RCP2-54_cl(100);RCP2-54_or(100);RCP2-54_fa(100);RCP2-54_ge(100);		0	0	0.0306	0	0.1622	0	0	0	0	0	0	0	0	0	0	0	0	0	0	0	0	0	0	0	0	0	0	0	0	0	0	0	0	0	0	0	0	0	0	0	0	0	0	0	0	0	0
asv_497	Bacteria(100);Cyanobacteria(100);Sericytochromatia(100);Sericytochromatia_or(100);Sericytochromatia_fa(100);Sericytochromatia_ge(100);		0.0766	0.0768	0	0	0	0	0	0	0	0	0	0	0.0155	0.0145	0.0092	0	0	0	0	0	0	0	0	0	0	0	0	0	0	0	0	0	0	0	0	0	0	0	0	0	0	0	0	0	0	0	0
asv_498	Bacteria(100);Bacteroidota(100);Bacteroidia(100);Bacteroidales(99);Marinilabiliaceae(99);Marinilabiliaceae_ge(98);		0	0	0.0764	0	0.0359	0.0659	0	0	0	0	0	0	0	0	0	0	0	0	0	0	0	0	0	0	0	0	0	0	0	0	0	0	0	0	0	0	0	0	0	0	0	0	0	0	0	0	0
asv_499	Bacteria(100);Planctomycetota(100);Planctomycetes(100);Pirellulales(100);Pirellulaceae(100);Pir4_lineage(100);		0.0488	0	0	0	0.1045	0	0	0	0	0	0	0	0	0.0124	0	0.0263	0	0	0	0	0	0	0	0	0	0	0	0	0	0	0	0	0	0	0	0	0	0	0	0	0	0	0	0	0	0	0
asv_500	Bacteria(100);Proteobacteria(100);Alphaproteobacteria(100);Sphingomonadales(100);Sphingomonadaceae(100);Novosphingobium(98);		0	0	0	0	0.0889	0.0307	0	0	0	0	0	0	0.0202	0.0207	0	0.0263	0	0	0	0	0	0	0	0	0	0	0	0	0	0	0	0	0	0	0	0	0	0	0	0	0	0	0	0	0	0	0
asv_501	Bacteria(100);Proteobacteria(100);Gammaproteobacteria(100);Steroidobacterales(100);Steroidobacteraceae(100);uncultured(100);		0	0	0.1452	0	0	0.046	0	0	0	0	0	0	0	0	0	0	0	0	0	0	0	0	0	0	0	0	0	0	0	0	0	0	0	0	0	0	0	0	0	0	0	0	0	0	0	0	0
asv_502	Bacteria(100);Proteobacteria(100);Gammaproteobacteria(100);Methylococcales(100);Methylomonadaceae(100);Methylomonadaceae(100);		0	0	0.191	0	0	0	0	0	0	0	0	0	0	0	0	0	0	0	0	0	0	0	0	0	0	0	0	0	0	0	0	0	0	0	0	0	0	0	0	0	0	0	0	0	0	0	0
asv_503	Bacteria(100);Verrucomicrobiota(100);Verrucomicrobiae(100);Pedosphaerales(100);Pedosphaeraceae(100);SH3-11(100);		0	0	0.191	0	0	0	0	0	0	0	0	0	0	0	0	0	0	0	0	0	0	0	0	0	0	0	0	0	0	0	0	0	0	0	0	0	0	0	0	0	0	0	0	0	0	0	0
asv_504	Bacteria(100);NB1-j(100);NB1-j_cl(100);NB1-j_or(100);NB1-j_fa(100);NB1-j_ge(100);		0	0	0	0	0.1903	0	0	0	0	0	0	0	0	0	0	0	0	0	0	0	0	0	0	0	0	0	0	0	0	0	0	0	0	0	0	0	0	0	0	0	0	0	0	0	0	0	0
asv_505	Bacteria(100);Proteobacteria(100);Gammaproteobacteria(100);Burkholderiales(100);Comamonadaceae(99);Hydrogenophaga(94);		0	0	0	0.1074	0	0.0828	0	0	0	0	0	0	0	0	0	0	0	0	0	0	0	0	0	0	0	0	0	0	0	0	0	0	0	0	0	0	0	0	0	0	0	0	0	0	0	0	0
asv_506	Bacteria(100);Proteobacteria(100);Gammaproteobacteria(100);Xanthomonadales(100);Rhodanobacteraceae(100);Aquimonas(100);		0	0	0	0.1901	0	0	0	0	0	0	0	0	0	0	0	0	0	0	0	0	0	0	0	0	0	0	0	0	0	0	0	0	0	0	0	0	0	0	0	0	0	0	0	0	0	0	0
asv_507	Bacteria(100);Proteobacteria(100);Gammaproteobacteria(100);Burkholderiales(100);Comamonadaceae(100);Aquabacterium(83);		0	0	0	0.1901	0	0	0	0	0	0	0	0	0	0	0	0	0	0	0	0	0	0	0	0	0	0	0	0	0	0	0	0	0	0	0	0	0	0	0	0	0	0	0	0	0	0	0
asv_508	Bacteria(100);Chloroflexi(100);KD4-96(100);KD4-96_or(100);KD4-96_fa(100);KD4-96_ge(100);		0	0	0	0	0.1201	0	0	0	0	0	0	0	0	0	0	0	0	0	0	0	0.0689	0	0	0	0	0	0	0	0	0	0	0	0	0	0	0	0	0	0	0	0	0	0	0	0	0	0
asv_509	Bacteria(100);Proteobacteria(100);Gammaproteobacteria(100);CCD24(100);CCD24_fa(100);CCD24_ge(100);		0	0	0	0	0.1887	0	0	0	0	0	0	0	0	0	0	0	0	0	0	0	0	0	0	0	0	0	0	0	0	0	0	0	0	0	0	0	0	0	0	0	0	0	0	0	0	0	0
asv_510	Bacteria(100);Acidobacteriota(100);Vicinamibacteria(100);Vicinamibacterales(100);Vicinamibacteraceae(100);Vicinamibacteraceae_ge(99);		0	0	0	0	0.1887	0	0	0	0	0	0	0	0	0	0	0	0	0	0	0	0	0	0	0	0	0	0	0	0	0	0	0	0	0	0	0	0	0	0	0	0	0	0	0	0	0	0
asv_511	Bacteria(100);Bacteroidota(100);Bacteroidia(100);Bacteroidales(100);Prolixibacteraceae(100);WCHB1-32(100);		0	0	0	0.0909	0.0281	0.069	0	0	0	0	0	0	0	0	0	0	0	0	0	0	0	0	0	0	0	0	0	0	0	0	0	0	0	0	0	0	0	0	0	0	0	0	0	0	0	0	0
asv_512	Bacteria(100);Actinobacteriota(100);Acidimicrobiia(100);Microtrichales(100);Iamiaceae(100);Iamia(100);		0	0	0.107	0	0.025	0	0	0	0	0	0	0.0068	0.0078	0	0	0.0131	0	0	0	0.0087	0	0	0	0	0	0	0	0	0	0	0	0	0	0	0	0	0	0	0	0	0	0	0	0	0	0	0
asv_513	Bacteria(100);Acidobacteriota(100);Blastocatellia(100);DS-100(100);DS-100_fa(100);DS-100_ge(100);		0	0	0.1223	0	0	0.0107	0	0	0	0	0	0	0.0109	0	0	0	0	0	0	0	0	0	0	0	0	0	0	0	0	0	0	0	0	0	0	0	0	0	0	0	0	0	0	0	0	0	0
asv_514	Bacteria(100);Proteobacteria(100);Gammaproteobacteria(100);Burkholderiales(100);Gallionellaceae(98);Sideroxydans(89);		0	0	0	0	0	0.187	0	0	0	0	0	0	0	0	0	0	0	0	0	0	0	0	0	0	0	0	0	0	0	0	0	0	0	0	0	0	0	0	0	0	0	0	0	0	0	0	0
asv_515	Bacteria(100);Bacteroidota(100);Ignavibacteria(100);Ignavibacteriales(100);PHOS-HE36(100);PHOS-HE36_ge(100);		0	0	0	0.0579	0	0	0	0	0	0	0	0	0.0171	0.0124	0.0231	0	0	0	0	0.0203	0.0125	0	0	0	0	0	0	0	0	0	0	0	0	0	0	0	0	0	0	0	0	0	0	0	0	0	0
asv_516	Bacteria(100);Proteobacteria(100);Gammaproteobacteria(100);PLTA13(100);PLTA13_fa(100);PLTA13_ge(100);		0	0	0	0	0.1856	0	0	0	0	0	0	0	0	0	0	0	0	0	0	0	0	0	0	0	0	0	0	0	0	0	0	0	0	0	0	0	0	0	0	0	0	0	0	0	0	0	0
asv_517	Bacteria(100);Proteobacteria(100);Gammaproteobacteria(100);Pseudomonadales(100);Moraxellaceae(100);Perlucidibaca(100);		0	0	0.0688	0.1074	0	0.0092	0	0	0	0	0	0	0	0	0	0	0	0	0	0	0	0	0	0	0	0	0	0	0	0	0	0	0	0	0	0	0	0	0	0	0	0	0	0	0	0	0
asv_518	Bacteria(100);Bacteroidota(100);Bacteroidia(100);Flavobacteriales(100);NS9_marine_group(100);NS9_marine_group_ge(100);		0	0	0.1681	0	0.0172	0	0	0	0	0	0	0	0	0	0	0	0	0	0	0	0	0	0	0	0	0	0	0	0	0	0	0	0	0	0	0	0	0	0	0	0	0	0	0	0	0	0
asv_519	Bacteria(100);Proteobacteria(100);Gammaproteobacteria(100);Pseudomonadales(100);Halieaceae(100);OM60(NOR5)_clade(91);	91)	0	0	0	0	0.1123	0.072	0	0	0	0	0	0	0	0	0	0	0	0	0	0	0	0	0	0	0	0	0	0	0	0	0	0	0	0	0	0	0	0	0	0	0	0	0	0	0	0	0
asv_520	Bacteria(100);Bacteroidota(100);Bacteroidia(100);Sphingobacteriales(100);Sphingobacteriaceae(100);Pedobacter(94);		0	0	0	0	0	0.184	0	0	0	0	0	0	0	0	0	0	0	0	0	0	0	0	0	0	0	0	0	0	0	0	0	0	0	0	0	0	0	0	0	0	0	0	0	0	0	0	0
asv_521	Bacteria(100);Cyanobacteria(100);Cyanobacteriia(100);Chloroplast(100);Chloroplast_fa(100);Chloroplast_ge(100);		0	0	0.1834	0	0	0	0	0	0	0	0	0	0	0	0	0	0	0	0	0	0	0	0	0	0	0	0	0	0	0	0	0	0	0	0	0	0	0	0	0	0	0	0	0	0	0	0
asv_522	Bacteria(100);Desulfobacterota(100);Desulfobulbia(100);Desulfobulbales(100);Desulfocapsaceae(100);Desulfocapsaceae(100);		0	0	0.0841	0.0992	0	0	0	0	0	0	0	0	0	0	0	0	0	0	0	0	0	0	0	0	0	0	0	0	0	0	0	0	0	0	0	0	0	0	0	0	0	0	0	0	0	0	0
asv_523	Bacteria(100);Bacteroidota(100);Bacteroidia(100);Cytophagales(100);Hymenobacteraceae(100);Hymenobacter(100);		0	0	0	0	0	0.1824	0	0	0	0	0	0	0	0	0	0	0	0	0	0	0	0	0	0	0	0	0	0	0	0	0	0	0	0	0	0	0	0	0	0	0	0	0	0	0	0	0
asv_524	Bacteria(100);Chloroflexi(100);Dehalococcoidia(100);S085(100);S085_fa(100);S085_ge(100);		0	0	0	0	0.1388	0	0	0	0	0	0	0	0	0	0	0.0105	0	0	0	0	0	0	0	0	0	0	0	0	0	0	0	0	0	0	0	0	0	0	0	0	0	0	0	0	0	0	0
asv_525	Bacteria(100);Desulfobacterota(100);Desulfobulbia(100);Desulfobulbales(100);Desulfocapsaceae(100);Desulfocapsaceae(100);		0	0	0	0.1818	0	0	0	0	0	0	0	0	0	0	0	0	0	0	0	0	0	0	0	0	0	0	0	0	0	0	0	0	0	0	0	0	0	0	0	0	0	0	0	0	0	0	0
asv_526	Bacteria(100);Verrucomicrobiota(100);Verrucomicrobiae(100);Chthoniobacterales(100);Chthoniobacteraceae(100);Chthoniobacter(100);		0	0.014	0.1223	0	0	0.0445	0	0	0	0	0	0	0	0	0	0	0	0	0	0	0	0	0	0	0	0	0	0	0	0	0	0	0	0	0	0	0	0	0	0	0	0	0	0	0	0	0
asv_527	Bacteria(100);Proteobacteria(100);Gammaproteobacteria(100);Burkholderiales(100);Burkholderiaceae(100);Ralstonia(100);		0	0	0	0	0	0	0	0	0	0	0	0	0	0	0	0	0	0	0	0	0	0	0	0	0	0	0	0	0	0	0	0	0	0	0	0	0	0	0	0	0	0	0	0	0	0	0
asv_528	Bacteria(100);Actinobacteriota(97);Thermoleophilia(95);Gaiellales(94);uncultured(91);uncultured_ge(91);		0	0	0	0	0	0	0	0	0	0	0	0	0.0171	0.0165	0.0115	0.0184	0	0	0	0	0.0188	0	0	0	0	0	0	0	0	0	0	0	0	0	0	0	0	0	0	0	0	0	0	0	0	0	0
asv_529	Bacteria(100);Acidobacteriota(100);Vicinamibacteria(100);Vicinamibacterales(100);uncultured(100);uncultured_ge(100);		0	0	0	0	0.1794	0	0	0	0	0	0	0	0	0	0	0	0	0	0	0	0	0	0	0	0	0	0	0	0	0	0	0	0	0	0	0	0	0	0	0	0	0	0	0	0	0	0
asv_530	Bacteria(100);Acidobacteriota(100);Vicinamibacteria(100);Vicinamibacterales(100);Vicinamibacteraceae(100);Vicinamibacteraceae_ge(89);		0	0	0	0	0.1778	0	0	0	0	0	0	0	0	0	0	0	0	0	0	0	0	0	0	0	0	0	0	0	0	0	0	0	0	0	0	0	0	0	0	0	0	0	0	0	0	0	0
asv_531	Bacteria(100);Gemmatimonadota(100);Gemmatimonadetes(100);Gemmatimonadales(100);Gemmatimonadaceae(100);uncultured(98);		0	0	0	0	0	0	0	0	0	0	0	0	0.0186	0.0145	0.0208	0.021	0	0	0.0074	0.0058	0	0	0	0	0	0	0	0	0	0	0	0.0116	0	0	0	0	0	0	0	0	0	0	0	0	0	0	0
asv_532	Bacteria(100);Chloroflexi(87);Anaerolineae(87);SBR1031(85);SBR1031_fa(85);SBR1031_ge(85);		0	0	0.1605	0	0.0109	0.0046	0	0	0	0	0	0	0	0	0	0	0	0	0	0	0	0	0	0	0	0	0	0	0	0	0	0	0	0	0	0	0	0	0	0	0	0	0	0	0	0	0
asv_533	Bacteria(100);Proteobacteria(100);Alphaproteobacteria(100);Rhizobiales(100);Hyphomicrobiaceae(100);Hyphomicrobium(100);		0	0	0.1757	0	0	0	0	0	0	0	0	0	0	0	0	0	0	0	0	0	0	0	0	0	0	0	0	0	0	0	0	0	0	0	0	0	0	0	0	0	0	0	0	0	0	0	0
asv_534	Bacteria(100);Proteobacteria(100);Alphaproteobacteria(100);Sphingomonadales(100);Sphingomonadaceae(100);Altererythrobacter(100);		0	0	0	0	0	0	0	0	0.1148	0	0	0	0	0	0	0	0	0.0603	0	0	0	0	0	0	0	0	0	0	0	0	0	0	0	0	0	0	0	0	0	0	0	0	0	0	0	0	0
asv_535	unknown;unknown(0);unknown(0);unknown(0);unknown(0);unknown(0);		0	0	0	0	0.1747	0	0	0	0	0	0	0	0	0	0	0	0	0	0	0	0	0	0	0	0	0	0	0	0	0	0	0	0	0	0	0	0	0	0	0	0	0	0	0	0	0	0
asv_536	Bacteria(100);Desulfobacterota(100);Desulfuromonadia(100);Geobacterales(100);Geobacteraceae(90);Geobacteraceae(90);		0	0	0	0	0.1747	0	0	0	0	0	0	0	0	0	0	0	0	0	0	0	0	0	0	0	0	0	0	0	0	0	0	0	0	0	0	0	0	0	0	0	0	0	0	0	0	0	0
asv_537	Bacteria(100);Bacteroidota(100);Bacteroidia(100);Chitinophagales(100);Saprospiraceae(100);uncultured(96);		0	0	0.107	0	0.0671	0	0	0	0	0	0	0	0	0	0	0	0	0	0	0	0	0	0	0	0	0	0	0	0	0	0	0	0	0	0	0	0	0	0	0	0	0	0	0	0	0	0
asv_538	Bacteria(100);Bacteroidota(100);Bacteroidia(100);Sphingobacteriales(100);Lentimicrobiaceae(100);Lentimicrobium(98);		0	0	0	0.1736	0	0	0	0	0	0	0	0	0	0	0	0	0	0	0	0	0	0	0	0	0	0	0	0	0	0	0	0	0	0	0	0	0	0	0	0	0	0	0	0	0	0	0
asv_539	Bacteria(100);Firmicutes(100);Clostridia(100);Clostridiales(100);Clostridiaceae(99);Clostridium_sensu_stricto_12(84);		0	0	0	0	0	0	0	0	0	0	0	0.0374	0.0109	0	0	0	0	0	0.0056	0.0044	0	0	0	0	0	0	0	0	0	0	0	0	0	0	0	0	0	0	0	0	0	0	0	0	0	0	0
asv_540	Bacteria(100);Patescibacteria(100);Gracilibacteria(100);Gracilibacteria_or(100);Gracilibacteria_fa(100);Gracilibacteria_ge(100);		0	0	0	0	0.1731	0	0	0	0	0	0	0	0	0	0	0	0	0	0	0	0	0	0	0	0	0	0	0	0	0	0	0	0	0	0	0	0	0	0	0	0	0	0	0	0	0	0
asv_541	Bacteria(100);Gemmatimonadota(100);Gemmatimonadetes(100);Gemmatimonadales(100);Gemmatimonadaceae(100);uncultured(100);		0.0766	0	0	0	0.0951	0	0	0	0	0	0	0	0	0	0	0	0	0	0	0	0	0	0	0	0	0	0	0	0	0	0	0	0	0	0	0	0	0	0	0	0	0	0	0	0	0	0
asv_542	Bacteria(100);Desulfobacterota(100);Desulfobulbia(100);Desulfobulbales(100);Desulfobulbaceae(100);Desulfobulbus(99);		0	0	0	0	0	0	0	0	0	0	0	0	0	0	0	0	0	0	0	0	0	0	0	0	0	0	0	0	0	0	0	0	0	0	0	0	0	0	0	0	0	0	0	0	0	0	0
asv_543	Bacteria(100);Proteobacteria(100);Gammaproteobacteria(100);Burkholderiales(100);TRA3-20(100);TRA3-20_ge(100);		0	0	0	0	0.1716	0	0	0	0	0	0	0	0	0	0	0	0	0	0	0	0	0	0	0	0	0	0	0	0	0	0	0	0	0	0	0	0	0	0	0	0	0	0	0	0	0	0
asv_544	Bacteria(100);Verrucomicrobiota(100);Verrucomicrobiae(100);Opitutales(100);Opitutaceae(100);Lacunisphaera(100);		0	0	0	0	0.1716	0	0	0	0	0	0	0	0	0	0	0	0	0	0	0	0	0	0	0	0	0	0	0	0	0	0	0	0	0	0	0	0	0	0	0	0	0	0	0	0	0	0
asv_545	Bacteria(100);Nitrospinota(100);P9X2b3D02(100);P9X2b3D02_or(100);P9X2b3D02_fa(100);P9X2b3D02_ge(100);		0	0	0	0	0	0.1702	0	0	0	0	0	0	0	0	0	0	0	0	0	0	0	0	0	0	0	0	0	0	0	0	0	0	0	0	0	0	0	0	0	0	0	0	0	0	0	0	0
asv_546	Bacteria(100);Actinobacteriota(100);Actinobacteria(100);PeM15(100);PeM15_fa(100);PeM15_ge(100);		0	0	0	0.0331	0	0.0353	0	0	0	0.054	0	0	0	0	0.0346	0.0131	0	0	0	0	0	0	0	0	0	0	0	0	0	0	0	0	0	0	0	0	0	0	0	0	0	0	0	0	0	0	0
asv_547	Bacteria(100);NB1-j(100);NB1-j_cl(100);NB1-j_or(100);NB1-j_fa(100);NB1-j_ge(100);		0	0	0	0	0.17	0	0	0	0	0	0	0	0	0	0	0	0	0	0	0	0	0	0	0	0	0	0	0	0	0	0	0	0	0	0	0	0	0	0	0	0	0	0	0	0	0	0
asv_548	Bacteria(100);Acidobacteriota(100);Blastocatellia(100);Pyrinomonadales(100);Pyrinomonadaceae(100);RB41(100);		0	0	0	0	0.17	0	0	0	0	0	0	0	0	0	0	0	0	0	0	0	0	0	0	0	0	0	0	0	0	0	0	0	0	0	0	0	0	0	0	0	0	0	0	0	0	0	0
asv_549	Bacteria(100);Proteobacteria(100);Gammaproteobacteria(100);Burkholderiales(100);TRA3-20(100);TRA3-20_ge(100);		0	0	0	0	0.17	0	0	0	0	0	0	0	0	0	0	0	0	0	0	0	0	0	0	0	0	0	0	0	0	0	0	0	0	0	0	0	0	0	0	0	0	0	0	0	0	0	0
asv_550	Bacteria(100);Bacteroidota(100);Bacteroidia(100);Bacteroidales(100);SB-5(98);SB-5_ge(98);		0	0	0.0917	0	0.078	0	0	0	0	0	0	0	0	0	0	0	0	0	0	0	0	0	0	0	0	0	0	0	0	0	0	0	0	0	0	0	0	0	0	0	0	0	0	0	0	0	0
asv_551	Bacteria(100);Verrucomicrobiota(100);Verrucomicrobiae(100);Opitutales(100);Opitutaceae(100);Opitutaceae(100);		0	0	0	0	0	0	0	0	0	0	0.05	0.0442	0	0	0	0	0	0	0	0.0116	0	0	0	0	0	0	0	0	0	0	0	0	0	0	0	0	0	0	0	0	0	0	0	0	0	0	0
asv_552	Bacteria(100);Proteobacteria(100);Alphaproteobacteria(100);Sphingomonadales(100);Sphingomonadaceae(100);Sphingomonadaceae(100);		0	0	0	0	0.064	0.1042	0	0	0	0	0	0	0	0	0	0	0	0	0	0	0	0	0	0	0	0	0	0	0	0	0	0	0	0	0	0	0	0	0	0	0	0	0	0	0	0	0
asv_553	Bacteria(100);Proteobacteria(100);Alphaproteobacteria(100);Rhizobiales(100);Hyphomicrobiaceae(99);Hyphomicrobium(99);		0	0	0.1528	0	0	0.0153	0	0	0	0	0	0	0	0	0	0	0	0	0	0	0	0	0	0	0	0	0	0	0	0	0	0	0	0	0	0	0	0	0	0	0	0	0	0	0	0	0
asv_554	Bacteria(100);Halanaerobiaeota(100);Halanaerobiia(100);Halanaerobiales(100);Halanaerobiaceae(100);Halanaerobium(100);		0.0696	0	0.0153	0.0661	0	0.0031	0	0	0	0	0	0	0	0	0	0	0	0	0	0	0	0	0	0	0	0	0	0	0	0	0	0	0	0	0	0	0	0	0	0	0	0	0	0	0	0	0
asv_555	Bacteria(100);Actinobacteriota(100);Actinobacteria(100);Frankiales(100);Sporichthyaceae(100);Longivirga(100);		0	0	0.0841	0	0	0.0414	0	0	0	0	0	0	0	0.0124	0.0138	0	0	0	0	0	0	0	0	0	0	0	0	0	0	0	0	0	0	0	0	0	0	0	0	0	0	0	0	0	0	0	0
asv_556	Bacteria(100);Acidobacteriota(100);Blastocatellia(100);11-24(99);11-24_fa(99);11-24_ge(99);		0	0	0	0	0.1669	0	0	0	0	0	0	0	0	0	0	0	0	0	0	0	0	0	0	0	0	0	0	0	0	0	0	0	0	0	0	0	0	0	0	0	0	0	0	0	0	0	0
asv_557	Bacteria(100);Acidobacteriota(100);Blastocatellia(100);11-24(100);11-24_fa(100);11-24_ge(100);		0	0	0	0	0.1669	0	0	0	0	0	0	0	0	0	0	0	0	0	0	0	0	0	0	0	0	0	0	0	0	0	0	0	0	0	0	0	0	0	0	0	0	0	0	0	0	0	0
asv_558	Bacteria(100);Myxococcota(100);Polyangia(100);Polyangiales(100);BIrii41(100);BIrii41_ge(100);		0	0	0	0	0.1669	0	0	0	0	0	0	0	0	0	0	0	0	0	0	0	0	0	0	0	0	0	0	0	0	0	0	0	0	0	0	0	0	0	0	0	0	0	0	0	0	0	0
asv_559	Bacteria(100);Chloroflexi(100);KD4-96(100);KD4-96_or(100);KD4-96_fa(100);KD4-96_ge(100);		0	0	0	0	0	0	0	0	0	0	0	0	0.0357	0	0	0	0	0	0	0.0392	0	0	0	0	0	0	0	0	0	0	0	0	0	0	0	0	0	0	0	0	0	0	0	0	0	0	0
asv_560	Bacteria(100);Proteobacteria(100);Alphaproteobacteria(100);Rhodobacterales(100);Rhodobacteraceae(100);Cereibacter(93);		0	0	0	0.0826	0	0.0828	0	0	0	0	0	0	0	0	0	0	0	0	0	0	0	0	0	0	0	0	0	0	0	0	0	0	0	0	0	0	0	0	0	0	0	0	0	0	0	0	0
asv_561	Bacteria(100);Actinobacteriota(100);Actinobacteria(100);Propionibacteriales(100);Nocardioidaceae(100);Marmoricola(100);		0	0	0	0	0	0	0	0	0	0	0	0	0.014	0	0.0184	0.0289	0	0	0	0.0189	0	0	0	0	0	0	0	0	0	0	0	0	0	0	0	0	0	0	0	0	0	0	0	0	0	0	0
asv_562	Bacteria(100);Cyanobacteria(100);Cyanobacteriia(100);Chloroplast(100);Chloroplast_fa(100);Chloroplast_ge(100);		0	0	0.107	0	0.0577	0	0	0	0	0	0	0	0	0	0	0	0	0	0	0	0	0	0	0	0	0	0	0	0	0	0	0	0	0	0	0	0	0	0	0	0	0	0	0	0	0	0
asv_563	Bacteria(100);Bacteria(100);Bacteria(100);Bacteria(100);Bacteria(100);Bacteria(100);		0	0	0	0	0	0	0	0	0	0	0	0	0.0186	0	0.0184	0.0263	0.0229	0	0.0111	0	0	0	0	0	0	0	0	0	0	0	0	0	0	0	0	0	0	0	0	0	0	0	0	0	0	0	0
asv_564	Bacteria(100);Actinobacteriota(100);Actinobacteria(100);Propionibacteriales(100);Nocardioidaceae(100);Nocardioides(100);		0	0	0	0	0	0	0	0	0	0	0	0	0.014	0.0269	0.0184	0	0.0535	0	0	0.0203	0	0	0	0	0	0	0	0	0	0	0	0	0	0	0	0	0	0	0	0	0	0	0	0	0	0	0
asv_565	Bacteria(100);Actinobacteriota(100);MB-A2-108(100);MB-A2-108_or(100);MB-A2-108_fa(100);MB-A2-108_ge(100);		0	0	0	0	0.0499	0	0	0	0	0	0	0.034	0.0233	0	0.0184	0	0	0	0	0	0	0	0	0	0	0	0	0	0	0	0	0	0	0	0	0	0	0	0	0	0	0	0	0	0	0	0
asv_566	Bacteria(100);Latescibacterota(100);Latescibacterota_cl(100);Latescibacterota_or(100);Latescibacterota_fa(100);Latescibacterota_ge(100);		0	0	0	0	0.1638	0	0	0	0	0	0	0	0	0	0	0	0	0	0	0	0	0	0	0	0	0	0	0	0	0	0	0	0	0	0	0	0	0	0	0	0	0	0	0	0	0	0
asv_567	Bacteria(100);Proteobacteria(100);Gammaproteobacteria(100);PLTA13(100);PLTA13_fa(100);PLTA13_ge(100);		0	0	0	0	0.1638	0	0	0	0	0	0	0	0	0	0	0	0	0	0	0	0	0	0	0	0	0	0	0	0	0	0	0	0	0	0	0	0	0	0	0	0	0	0	0	0	0	0
asv_568	Bacteria(100);Acidobacteriota(100);Vicinamibacteria(100);Vicinamibacterales(100);Vicinamibacteraceae(100);Vicinamibacteraceae_ge(98);		0	0	0	0	0.1638	0	0	0	0	0	0	0	0	0	0	0	0	0	0	0	0	0	0	0	0	0	0	0	0	0	0	0	0	0	0	0	0	0	0	0	0	0	0	0	0	0	0
asv_569	Bacteria(100);Bacteroidota(100);Bacteroidia(100);Bacteroidales(100);Bacteroidetes_vadinHA17(100);Bacteroidetes_vadinHA17_ge(100);		0	0	0	0	0.1638	0	0	0	0	0	0	0	0	0	0	0	0	0	0	0	0	0	0	0	0	0	0	0	0	0	0	0	0	0	0	0	0	0	0	0	0	0	0	0	0	0	0
asv_570	Bacteria(100);Desulfobacterota(100);Desulfuromonadia(100);Geobacterales(100);Geobacteraceae(100);Geobacteraceae(100);		0	0	0	0	0	0.1625	0	0	0	0	0	0	0	0	0	0	0	0	0	0	0	0	0	0	0	0	0	0	0	0	0	0	0	0	0	0	0	0	0	0	0	0	0	0	0	0	0
asv_571	Bacteria(100);Planctomycetota(100);Planctomycetes(100);Planctomycetales(100);Rubinisphaeraceae(100);SH-PL14(100);		0	0	0.0535	0	0	0.1088	0	0	0	0	0	0	0	0	0	0	0	0	0	0	0	0	0	0	0	0	0	0	0	0	0	0	0	0	0	0	0	0	0	0	0	0	0	0	0	0	0
asv_572	Bacteria(100);Proteobacteria(100);Gammaproteobacteria(100);Xanthomonadales(100);Rhodanobacteraceae(100);Rhodanobacteraceae(100);		0	0	0.1375	0	0	0	0	0	0	0	0	0	0	0	0	0	0	0	0	0	0	0	0	0	0	0	0	0	0	0	0	0	0	0	0	0	0	0	0	0	0	0	0	0	0	0	0
asv_573	Bacteria(100);Acidobacteriota(100);Blastocatellia(100);Pyrinomonadales(100);Pyrinomonadaceae(100);RB41(100);		0	0	0	0	0.1607	0	0	0	0	0	0	0	0	0	0	0	0	0	0	0	0	0	0	0	0	0	0	0	0	0	0	0	0	0	0	0	0	0	0	0	0	0	0	0	0	0	0
asv_574	Bacteria(100);Gemmatimonadota(100);Gemmatimonadetes(100);Gemmatimonadales(100);Gemmatimonadaceae(100);uncultured(86);		0	0	0	0	0.1607	0	0	0	0	0	0	0	0	0	0	0	0	0	0	0	0	0	0	0	0	0	0	0	0	0	0	0	0	0	0	0	0	0	0	0	0	0	0	0	0	0	0
asv_575	Bacteria(100);Bacteroidota(100);Bacteroidia(100);Chitinophagales(100);Chitinophagaceae(100);Ferruginibacter(99);		0	0.1607	0	0	0	0	0	0	0	0	0	0	0	0	0	0	0	0	0	0	0	0	0	0	0	0	0	0	0	0	0	0	0	0	0	0	0	0	0	0	0	0	0	0	0	0	0
asv_576	Bacteria(100);Planctomycetota(100);Planctomycetes(100);Gemmatales(100);Gemmataceae(100);uncultured(100);		0	0	0.1605	0	0	0	0	0	0	0	0	0	0	0	0	0	0	0	0	0	0	0	0	0	0	0	0	0	0	0	0	0	0	0	0	0	0	0	0	0	0	0	0	0	0	0	0
asv_577	Bacteria(100);Actinobacteriota(100);Actinobacteria(100);Propionibacteriales(100);Nocardioidaceae(100);Nocardioides(100);		0.0696	0.0908	0	0	0	0	0	0	0	0	0	0	0	0	0	0	0	0	0	0	0	0	0	0	0	0	0	0	0	0	0	0	0	0	0	0	0	0	0	0	0	0	0	0	0	0	0
asv_578	Bacteria(100);Spirochaetota(100);Spirochaetia(100);Spirochaetales(100);Spirochaetaceae(100);Treponema(100);		0.1393	0.021	0	0	0	0	0	0	0	0	0	0	0	0	0	0	0	0	0	0	0	0	0	0	0	0	0	0	0	0	0	0	0	0	0	0	0	0	0	0	0	0	0	0	0	0	0
asv_579	Bacteria(100);Bacteroidota(100);Bacteroidia(100);Bacteroidales(100);Bacteroidetes_BD2-2(82);Bacteroidetes_BD2-2_ge(82);		0.1602	0	0	0	0	0	0	0	0	0	0	0	0	0	0	0	0	0	0	0	0	0	0	0	0	0	0	0	0	0	0	0	0	0	0	0	0	0	0	0	0	0	0	0	0	0	0
asv_580	Bacteria(100);Firmicutes(100);Bacilli(100);Bacillales(100);Planococcaceae(100);Planococcus(100);		0	0	0	0	0	0	0	0	0	0	0	0	0	0	0	0	0	0.0704	0	0.0145	0.0313	0	0	0	0	0	0	0	0	0.0154	0	0	0	0	0	0	0	0	0	0	0	0	0	0.0058	0	0.0056	0
asv_581	Bacteria(100);Methylomirabilota(100);Methylomirabilia(100);Rokubacteriales(100);Rokubacteriales_fa(100);Rokubacteriales_ge(100);		0	0	0	0	0.1591	0	0	0	0	0	0	0	0	0	0	0	0	0	0	0	0	0	0	0	0	0	0	0	0	0	0	0	0	0	0	0	0	0	0	0	0	0	0	0	0	0	0
asv_582	Bacteria(100);Proteobacteria(100);Gammaproteobacteria(100);Gammaproteobacteria_Incertae_Sedis(100);Unknown_Family(100);Acidibacter(100);		0	0	0	0	0.1575	0	0	0	0	0	0	0	0	0	0	0	0	0	0	0	0	0	0	0	0	0	0	0	0	0	0	0	0	0	0	0	0	0	0	0	0	0	0	0	0	0	0
asv_583	Bacteria(100);Chloroflexi(100);Anaerolineae(100);Anaerolineales(100);Anaerolineaceae(100);uncultured(99);		0	0	0	0	0	0	0	0	0	0	0	0.034	0.0171	0.0331	0.0115	0.0079	0	0	0.0056	0	0	0	0	0	0	0	0	0	0	0	0	0	0	0	0	0	0	0	0	0	0	0	0	0	0	0	0
asv_584	Bacteria(100);Myxococcota(100);Polyangia(100);Haliangiales(100);Haliangiaceae(100);Haliangium(100);		0	0	0.0688	0	0	0.0874	0	0	0	0	0	0	0	0	0	0	0	0	0	0	0	0	0	0	0	0	0	0	0	0	0	0	0	0	0	0	0	0	0	0	0	0	0	0	0	0	0
asv_585	Bacteria(100);Verrucomicrobiota(100);Verrucomicrobiae(100);Pedosphaerales(100);Pedosphaeraceae(100);SH3-11(100);		0	0	0.1299	0	0.0094	0.0169	0	0	0	0	0	0	0	0	0	0	0	0	0	0	0	0	0	0	0	0	0	0	0	0	0	0	0	0	0	0	0	0	0	0	0	0	0	0	0	0	0
asv_586	Bacteria(100);Chloroflexi(100);KD4-96(100);KD4-96_or(100);KD4-96_fa(100);KD4-96_ge(100);		0	0	0	0	0.156	0	0	0	0	0	0	0	0	0	0	0	0	0	0	0	0	0	0	0	0	0	0	0	0	0	0	0	0	0	0	0	0	0	0	0	0	0	0	0	0	0	0
asv_587	Bacteria(100);Proteobacteria(100);Alphaproteobacteria(100);Alphaproteobacteria(100);Alphaproteobacteria(100);Alphaproteobacteria(100);		0	0	0	0	0.156	0	0	0	0	0	0	0	0	0	0	0	0	0	0	0	0	0	0	0	0	0	0	0	0	0	0	0	0	0	0	0	0	0	0	0	0	0	0	0	0	0	0
asv_588	Bacteria(100);Bacteroidota(100);Bacteroidia(100);Flavobacteriales(100);Flavobacteriaceae(100);Flavobacterium(99);		0	0.1257	0	0	0	0	0	0	0	0	0	0	0	0	0	0	0	0.0302	0	0	0	0	0	0	0	0	0	0	0	0	0	0	0	0	0	0	0	0	0	0	0	0	0	0	0	0	0
asv_589	Bacteria(100);Proteobacteria(100);Alphaproteobacteria(100);Rhizobiales(100);Hyphomicrobiaceae(100);Hyphomicrobium(98);		0.0627	0	0	0	0.053	0	0	0	0	0	0	0	0.0171	0	0.0231	0	0	0	0	0	0	0	0	0	0	0	0	0	0	0	0	0	0	0	0	0	0	0	0	0	0	0	0	0	0	0	0
asv_590	Bacteria(100);Bacteroidota(100);Bacteroidia(100);Bacteroidales(100);Dysgonomonadaceae(100);uncultured(100);		0	0	0.1452	0	0	0	0	0	0	0	0	0.0102	0	0	0	0	0	0	0	0	0	0	0	0	0	0	0	0	0	0	0	0	0	0	0	0	0	0	0	0	0	0	0	0	0	0	0
asv_591	Bacteria(100);Proteobacteria(100);Alphaproteobacteria(100);Caulobacterales(100);Caulobacteraceae(100);Caulobacteraceae(100);		0	0	0	0	0	0	0	0	0	0	0	0	0	0	0	0	0	0	0	0.0102	0	0	0	0	0	0	0	0	0	0	0	0	0	0	0	0	0	0	0	0	0	0	0	0	0	0	0
asv_592	Bacteria(100);Bacteroidota(100);Bacteroidia(100);Chitinophagales(100);Saprospiraceae(100);uncultured(100);		0	0	0	0.0826	0	0.072	0	0	0	0	0	0	0	0	0	0	0	0	0	0	0	0	0	0	0	0	0	0	0	0	0	0	0	0	0	0	0	0	0	0	0	0	0	0	0	0	0
asv_593	Bacteria(95);Bacteria(95);Bacteria(95);Bacteria(95);Bacteria(95);Bacteria(95);		0	0	0	0	0.1544	0	0	0	0	0	0	0	0	0	0	0	0	0	0	0	0	0	0	0	0	0	0	0	0	0	0	0	0	0	0	0	0	0	0	0	0	0	0	0	0	0	0
asv_594	Bacteria(100);Verrucomicrobiota(100);Verrucomicrobiae(100);Verrucomicrobiales(100);Verrucomicrobiaceae(100);uncultured(100);		0	0	0.1299	0	0	0.0245	0	0	0	0	0	0	0	0	0	0	0	0	0	0	0	0	0	0	0	0	0	0	0	0	0	0	0	0	0	0	0	0	0	0	0	0	0	0	0	0	0
asv_595	Bacteria(100);Firmicutes(100);Bacilli(100);Bacillales(100);Bacillaceae(98);Bacillaceae(98);		0	0	0	0	0	0	0	0	0	0	0	0	0	0	0	0	0	0	0	0	0	0	0	0	0	0	0	0	0	0	0	0	0	0	0	0	0	0	0	0	0	0	0	0	0	0	0
asv_596	Bacteria(100);NB1-j(99);NB1-j_cl(99);NB1-j_or(99);NB1-j_fa(99);NB1-j_ge(99);		0	0	0	0	0.1451	0	0	0	0	0	0	0	0.0078	0	0	0	0	0	0	0	0	0	0	0	0	0	0	0	0	0	0	0	0	0	0	0	0	0	0	0	0	0	0	0	0	0	0
asv_597	Bacteria(100);Verrucomicrobiota(100);Verrucomicrobiae(100);Pedosphaerales(100);Pedosphaeraceae(100);uncultured(100);		0	0	0	0	0.1529	0	0	0	0	0	0	0	0	0	0	0	0	0	0	0	0	0	0	0	0	0	0	0	0	0	0	0	0	0	0	0	0	0	0	0	0	0	0	0	0	0	0
asv_598	Bacteria(100);Gemmatimonadota(100);Gemmatimonadetes(100);Gemmatimonadales(100);Gemmatimonadaceae(100);Gemmatimonas(97);		0	0	0	0.0992	0	0.0537	0	0	0	0	0	0	0	0	0	0	0	0	0	0	0	0	0	0	0	0	0	0	0	0	0	0	0	0	0	0	0	0	0	0	0	0	0	0	0	0	0
asv_599	Bacteria(100);Myxococcota(100);Polyangia(100);Polyangiales(100);Polyangiaceae(100);Pajaroellobacter(100);		0	0	0.1528	0	0	0	0	0	0	0	0	0	0	0	0	0	0	0	0	0	0	0	0	0	0	0	0	0	0	0	0	0	0	0	0	0	0	0	0	0	0	0	0	0	0	0	0
asv_600	Bacteria(100);Proteobacteria(100);Gammaproteobacteria(100);PLTA13(100);PLTA13_fa(100);PLTA13_ge(100);		0	0	0.1528	0	0	0	0	0	0	0	0	0	0	0	0	0	0	0	0	0	0	0	0	0	0	0	0	0	0	0	0	0	0	0	0	0	0	0	0	0	0	0	0	0	0	0	0
asv_601	Bacteria(100);Bacteroidota(100);Bacteroidia(100);Cytophagales(100);Microscillaceae(100);Hassallia(100);		0	0	0.1528	0	0	0	0	0	0	0	0	0	0	0	0	0	0	0	0	0	0	0	0	0	0	0	0	0	0	0	0	0	0	0	0	0	0	0	0	0	0	0	0	0	0	0	0
asv_602	Bacteria(100);Desulfobacterota(100);uncultured(100);uncultured_or(100);uncultured_fa(100);uncultured_ge(100);		0	0	0.1452	0	0	0.0031	0	0	0	0	0	0	0	0.0041	0	0	0	0	0	0	0	0	0	0	0	0	0	0	0	0	0	0	0	0	0	0	0	0	0	0	0	0	0	0	0	0	0
asv_603	Bacteria(100);Proteobacteria(100);Gammaproteobacteria(100);Xanthomonadales(100);Xanthomonadaceae(100);Xanthomonadaceae(100);		0	0	0.0764	0	0.0312	0.0445	0	0	0	0	0	0	0	0	0	0	0	0	0	0	0	0	0	0	0	0	0	0	0	0	0	0	0	0	0	0	0	0	0	0	0	0	0	0	0	0	0
asv_604	Bacteria(100);Bacteroidota(100);Bacteroidia(100);Bacteroidales(100);Prolixibacteraceae(100);WCHB1-32(100);		0.0627	0.0629	0	0	0	0.0261	0	0	0	0	0	0	0	0	0	0	0	0	0	0	0	0	0	0	0	0	0	0	0	0	0	0	0	0	0	0	0	0	0	0	0	0	0	0	0	0	0
asv_605	Bacteria(100);Acidobacteriota(100);Vicinamibacteria(100);Vicinamibacterales(100);Vicinamibacteraceae(100);Vicinamibacteraceae_ge(99);		0	0	0	0	0.1513	0	0	0	0	0	0	0	0	0	0	0	0	0	0	0	0	0	0	0	0	0	0	0	0	0	0	0	0	0	0	0	0	0	0	0	0	0	0	0	0	0	0
asv_606	Bacteria(100);Proteobacteria(100);Gammaproteobacteria(100);Burkholderiales(100);Comamonadaceae(100);Rhizobacter(85);		0	0	0	0	0.1513	0	0	0	0	0	0	0	0	0	0	0	0	0	0	0	0	0	0	0	0	0	0	0	0	0	0	0	0	0	0	0	0	0	0	0	0	0	0	0	0	0	0
asv_607	Bacteria(100);Patescibacteria(100);CPR2(100);CPR2_or(100);CPR2_fa(100);CPR2_ge(100);		0	0	0	0	0	0.0046	0	0	0	0	0	0	0.0155	0.0165	0.03	0.0131	0	0	0.0037	0	0	0	0	0	0	0	0	0	0	0	0	0	0	0	0	0	0	0	0	0	0	0	0	0	0	0	0
asv_608	Bacteria(100);Bacteria(100);Bacteria(100);Bacteria(100);Bacteria(100);Bacteria(100);		0	0	0.107	0	0.0312	0.0123	0	0	0	0	0	0	0	0	0	0	0	0	0	0	0	0	0	0	0	0	0	0	0	0	0	0	0	0	0	0	0	0	0	0	0	0	0	0	0	0	0
asv_609	Bacteria(100);Bacteroidota(100);Bacteroidia(100);Cytophagales(100);Microscillaceae(100);Microscillaceae(100);		0	0	0.0535	0	0.0967	0	0	0	0	0	0	0	0	0	0	0	0	0	0	0	0	0	0	0	0	0	0	0	0	0	0	0	0	0	0	0	0	0	0	0	0	0	0	0	0	0	0
asv_610	Bacteria(100);Proteobacteria(100);Gammaproteobacteria(100);Burkholderiales(100);Rhodocyclaceae(100);Dechloromonas(100);		0	0	0	0	0.1497	0	0	0	0	0	0	0	0	0	0	0	0	0	0	0	0	0	0	0	0	0	0	0	0	0	0	0	0	0	0	0	0	0	0	0	0	0	0	0	0	0	0
asv_611	Bacteria(100);Desulfobacterota(100);Desulfobulbia(100);Desulfobulbales(100);Desulfocapsaceae(100);Desulfocapsaceae_ge(97);		0	0	0	0.1488	0	0	0	0	0	0	0	0	0	0	0	0	0	0	0	0	0	0	0	0	0	0	0	0	0	0	0	0	0	0	0	0	0	0	0	0	0	0	0	0	0	0	0
asv_612	Bacteria(100);Bacteroidota(100);Bacteroidia(100);Flavobacteriales(100);Flavobacteriaceae(100);Flavobacterium(100);		0	0	0	0.1488	0	0	0	0	0	0	0	0	0	0	0	0	0	0	0	0	0	0	0	0	0	0	0	0	0	0	0	0	0	0	0	0	0	0	0	0	0	0	0	0	0	0	0
asv_613	Bacteria(100);Bacteroidota(100);Bacteroidia(100);Bacteroidales(100);Paludibacteraceae(100);Paludibacter(100);		0	0	0	0.1488	0	0	0	0	0	0	0	0	0	0	0	0	0	0	0	0	0	0	0	0	0	0	0	0	0	0	0	0	0	0	0	0	0	0	0	0	0	0	0	0	0	0	0
asv_614	Bacteria(100);Verrucomicrobiota(100);Verrucomicrobiae(100);Verrucomicrobiales(100);Verrucomicrobiaceae(100);Prosthecobacter(100);		0	0	0.1375	0	0.0109	0	0	0	0	0	0	0	0	0	0	0	0	0	0	0	0	0	0	0	0	0	0	0	0	0	0	0	0	0	0	0	0	0	0	0	0	0	0	0	0	0	0
asv_615	Bacteria(100);Proteobacteria(100);Gammaproteobacteria(100);Burkholderiales(100);Nitrosomonadaceae(100);MND1(100);		0	0	0	0	0.1482	0	0	0	0	0	0	0	0	0	0	0	0	0	0	0	0	0	0	0	0	0	0	0	0	0	0	0	0	0	0	0	0	0	0	0	0	0	0	0	0	0	0
asv_616	Bacteria(100);Proteobacteria(100);Gammaproteobacteria(100);Burkholderiales(100);Nitrosomonadaceae(100);MND1(99);		0	0	0	0	0.1482	0	0	0	0	0	0	0	0	0	0	0	0	0	0	0	0	0	0	0	0	0	0	0	0	0	0	0	0	0	0	0	0	0	0	0	0	0	0	0	0	0	0
asv_617	Bacteria(100);Actinobacteriota(100);Acidimicrobiia(100);Actinomarinales(100);uncultured(99);uncultured_ge(99);		0	0	0	0	0.1279	0	0	0	0	0	0	0	0	0.0062	0	0.0053	0	0	0	0	0	0	0	0	0	0	0	0	0	0	0	0	0	0	0	0	0	0	0	0	0	0	0	0	0	0	0
asv_618	Bacteria(100);Bacteroidota(100);Bacteroidia(100);Bacteroidales(99);Bacteroidetes_BD2-2(94);Bacteroidetes_BD2-2_ge(94);		0.0488	0.0489	0	0.0496	0	0	0	0	0	0	0	0	0	0	0	0	0	0	0	0	0	0	0	0	0	0	0	0	0	0	0	0	0	0	0	0	0	0	0	0	0	0	0	0	0	0	0
asv_619	Bacteria(100);Proteobacteria(100);Gammaproteobacteria(100);Burkholderiales(100);Sulfuricellaceae(100);Sulfuriferula(100);		0	0.1467	0	0	0	0	0	0	0	0	0	0	0	0	0	0	0	0	0	0	0	0	0	0	0	0	0	0	0	0	0	0	0	0	0	0	0	0	0	0	0	0	0	0	0	0	0
asv_620	Bacteria(100);Proteobacteria(100);Gammaproteobacteria(100);Burkholderiales(100);Nitrosomonadaceae(100);MND1(100);		0	0	0	0	0.1466	0	0	0	0	0	0	0	0	0	0	0	0	0	0	0	0	0	0	0	0	0	0	0	0	0	0	0	0	0	0	0	0	0	0	0	0	0	0	0	0	0	0
asv_621	Bacteria(100);Proteobacteria(100);Gammaproteobacteria(100);Xanthomonadales(100);Rhodanobacteraceae(100);Rhodanobacter(100);		0.0627	0.0838	0	0	0	0	0	0	0	0	0	0	0	0	0	0	0	0	0	0	0	0	0	0	0	0	0	0	0	0	0	0	0	0	0	0	0	0	0	0	0	0	0	0	0	0	0
asv_622	Bacteria(100);Proteobacteria(100);Gammaproteobacteria(100);Burkholderiales(100);Oxalobacteraceae(99);Oxalobacteraceae(99);		0.0766	0.0699	0	0	0	0	0	0	0	0	0	0	0	0	0	0	0	0	0	0	0	0	0	0	0	0	0	0	0	0	0	0	0	0	0	0	0	0	0	0	0	0	0	0	0	0	0
asv_623	Bacteria(100);Myxococcota(100);Myxococcia(100);Myxococcales(100);Anaeromyxobacteraceae(100);Anaeromyxobacter(100);		0	0	0	0.124	0	0	0	0	0	0	0	0	0.0031	0	0.0184	0	0	0	0	0	0	0	0	0	0	0	0	0	0	0	0	0	0	0	0	0	0	0	0	0	0	0	0	0	0	0	0
asv_624	Bacteria(100);Proteobacteria(100);Gammaproteobacteria(100);Burkholderiales(100);Comamonadaceae(100);Comamonadaceae(100);		0	0	0.1452	0	0	0	0	0	0	0	0	0	0	0	0	0	0	0	0	0	0	0	0	0	0	0	0	0	0	0	0	0	0	0	0	0	0	0	0	0	0	0	0	0	0	0	0
asv_625	Bacteria(100);Proteobacteria(100);Gammaproteobacteria(100);Chromatiales(91);Chromatiaceae(91);uncultured(91);		0	0	0.1452	0	0	0	0	0	0	0	0	0	0	0	0	0	0	0	0	0	0	0	0	0	0	0	0	0	0	0	0	0	0	0	0	0	0	0	0	0	0	0	0	0	0	0	0
asv_626	Bacteria(100);Proteobacteria(100);Gammaproteobacteria(100);Burkholderiales(100);Burkholderiales(100);Burkholderiales(100);		0	0	0.1452	0	0	0	0	0	0	0	0	0	0	0	0	0	0	0	0	0	0	0	0	0	0	0	0	0	0	0	0	0	0	0	0	0	0	0	0	0	0	0	0	0	0	0	0
asv_627	unknown;unknown(0);unknown(0);unknown(0);unknown(0);unknown(0);		0	0	0.1452	0	0	0	0	0	0	0	0	0	0	0	0	0	0	0	0	0	0	0	0	0	0	0	0	0	0	0	0	0	0	0	0	0	0	0	0	0	0	0	0	0	0	0	0
asv_628	Bacteria(100);Planctomycetota(100);Planctomycetes(100);Planctomycetales(100);uncultured(100);uncultured_ge(100);		0	0	0.1452	0	0	0	0	0	0	0	0	0	0	0	0	0	0	0	0	0	0	0	0	0	0	0	0	0	0	0	0	0	0	0	0	0	0	0	0	0	0	0	0	0	0	0	0
asv_629	Bacteria(100);Proteobacteria(100);Gammaproteobacteria(100);Xanthomonadales(100);Xanthomonadaceae(99);Xanthomonadaceae(99);		0	0	0	0	0	0	0	0	0	0	0	0	0	0	0	0	0	0	0	0	0	0	0	0	0	0	0	0	0	0	0	0	0	0	0	0	0	0	0	0	0	0	0	0	0	0	0
asv_630	Bacteria(100);Proteobacteria(100);Gammaproteobacteria(100);Burkholderiales(100);Nitrosomonadaceae(100);IS-44(100);		0	0	0	0	0.1435	0	0	0	0	0	0	0	0	0	0	0	0	0	0	0	0	0	0	0	0	0	0	0	0	0	0	0	0	0	0	0	0	0	0	0	0	0	0	0	0	0	0
asv_631	Bacteria(100);Methylomirabilota(100);Methylomirabilia(100);Rokubacteriales(100);Rokubacteriales_fa(100);Rokubacteriales_ge(100);		0	0	0	0	0.1435	0	0	0	0	0	0	0	0	0	0	0	0	0	0	0	0	0	0	0	0	0	0	0	0	0	0	0	0	0	0	0	0	0	0	0	0	0	0	0	0	0	0
asv_632	Bacteria(100);Proteobacteria(100);Gammaproteobacteria(100);Burkholderiales(100);Nitrosomonadaceae(99);MND1(99);		0	0	0	0	0.1435	0	0	0	0	0	0	0	0	0	0	0	0	0	0	0	0	0	0	0	0	0	0	0	0	0	0	0	0	0	0	0	0	0	0	0	0	0	0	0	0	0	0
asv_633	Bacteria(100);Proteobacteria(100);Gammaproteobacteria(100);Salinisphaerales(100);Solimonadaceae(100);Nevskia(100);		0	0	0	0.0248	0.0156	0.1027	0	0	0	0	0	0	0	0	0	0	0	0	0	0	0	0	0	0	0	0	0	0	0	0	0	0	0	0	0	0	0	0	0	0	0	0	0	0	0	0	0
asv_634	Bacteria(100);Proteobacteria(100);Gammaproteobacteria(100);Pseudomonadales(100);Moraxellaceae(100);Perlucidibaca(100);		0	0	0	0.1322	0.0109	0	0	0	0	0	0	0	0	0	0	0	0	0	0	0	0	0	0	0	0	0	0	0	0	0	0	0	0	0	0	0	0	0	0	0	0	0	0	0	0	0	0
asv_635	Bacteria(100);Firmicutes(100);Clostridia(100);Oscillospirales(100);Hungateiclostridiaceae(100);Ruminiclostridium(90);		0	0	0	0.1074	0	0.0353	0	0	0	0	0	0	0	0	0	0	0	0	0	0	0	0	0	0	0	0	0	0	0	0	0	0	0	0	0	0	0	0	0	0	0	0	0	0	0	0	0
asv_636	Bacteria(100);Proteobacteria(100);Gammaproteobacteria(100);Burkholderiales(100);Rhodocyclaceae(100);Ferribacterium(100);		0	0	0	0.0661	0.0655	0.0107	0	0	0	0	0	0	0	0	0	0	0	0	0	0	0	0	0	0	0	0	0	0	0	0	0	0	0	0	0	0	0	0	0	0	0	0	0	0	0	0	0
asv_637	Bacteria(100);Firmicutes(100);Clostridia(100);Peptostreptococcales-Tissierellales(100);Fusibacteraceae(100);Fusibacter(100);		0	0	0	0.0992	0	0.0337	0	0	0	0	0	0	0.0031	0	0	0.0053	0	0	0	0	0	0	0	0	0	0	0	0	0	0	0	0	0	0	0	0	0	0	0	0	0	0	0	0	0	0	0
asv_638	Bacteria(100);Proteobacteria(100);Alphaproteobacteria(100);Caulobacterales(100);Hyphomonadaceae(100);SWB02(100);		0	0	0.1223	0	0.014	0.0046	0	0	0	0	0	0	0	0	0	0	0	0	0	0	0	0	0	0	0	0	0	0	0	0	0	0	0	0	0	0	0	0	0	0	0	0	0	0	0	0	0
asv_639	Bacteria(100);Latescibacterota(81);Latescibacterota_cl(81);Latescibacterota_or(81);Latescibacterota_fa(81);Latescibacterota_ge(81);		0	0	0	0	0.1404	0	0	0	0	0	0	0	0	0	0	0	0	0	0	0	0	0	0	0	0	0	0	0	0	0	0	0	0	0	0	0	0	0	0	0	0	0	0	0	0	0	0
asv_640	Bacteria(100);Proteobacteria(100);Gammaproteobacteria(100);Burkholderiales(100);Burkholderiales(100);Burkholderiales(100);		0	0	0	0	0	0.1395	0	0	0	0	0	0	0	0	0	0	0	0	0	0	0	0	0	0	0	0	0	0	0	0	0	0	0	0	0	0	0	0	0	0	0	0	0	0	0	0	0
asv_641	Bacteria(100);Proteobacteria(100);Alphaproteobacteria(100);Sphingomonadales(100);Sphingomonadaceae(100);Rhizorhapis(90);		0	0	0	0	0	0.138	0	0	0	0	0	0	0	0	0	0	0	0	0	0	0	0	0	0	0	0	0	0	0	0	0	0	0	0	0	0	0	0	0	0	0	0	0	0	0	0	0
asv_642	Bacteria(100);Proteobacteria(100);Alphaproteobacteria(100);Sphingomonadales(100);Sphingomonadaceae(100);Sphingorhabdus(87);		0	0	0.1375	0	0	0	0	0	0	0	0	0	0	0	0	0	0	0	0	0	0	0	0	0	0	0	0	0	0	0	0	0	0	0	0	0	0	0	0	0	0	0	0	0	0	0	0
asv_643	Bacteria(100);Methylomirabilota(100);Methylomirabilia(100);Rokubacteriales(100);WX65(100);WX65_ge(100);		0	0	0	0	0.1373	0	0	0	0	0	0	0	0	0	0	0	0	0	0	0	0	0	0	0	0	0	0	0	0	0	0	0	0	0	0	0	0	0	0	0	0	0	0	0	0	0	0
asv_644	Bacteria(100);Proteobacteria(100);Alphaproteobacteria(100);Sphingomonadales(100);Sphingomonadaceae(100);Ellin6055(100);		0	0	0	0	0.1373	0	0	0	0	0	0	0	0	0	0	0	0	0	0	0	0	0	0	0	0	0	0	0	0	0	0	0	0	0	0	0	0	0	0	0	0	0	0	0	0	0	0
asv_645	Bacteria(100);Bacteroidota(100);Bacteroidia(100);Cytophagales(100);Microscillaceae(100);uncultured(83);		0	0	0	0	0.1373	0	0	0	0	0	0	0	0	0	0	0	0	0	0	0	0	0	0	0	0	0	0	0	0	0	0	0	0	0	0	0	0	0	0	0	0	0	0	0	0	0	0
asv_646	Bacteria(100);Proteobacteria(100);Gammaproteobacteria(100);Gammaproteobacteria_Incertae_Sedis(100);Unknown_Family(100);Acidibacter(100);		0	0	0	0	0.1357	0	0	0	0	0	0	0	0	0	0	0	0	0	0	0	0	0	0	0	0	0	0	0	0	0	0	0	0	0	0	0	0	0	0	0	0	0	0	0	0	0	0
asv_647	Bacteria(100);Cyanobacteria(100);Cyanobacteriia(100);Pseudanabaenales(100);Pseudanabaenaceae(100);Pseudanabaena_PCC-7429(100);		0	0	0	0	0.1357	0	0	0	0	0	0	0	0	0	0	0	0	0	0	0	0	0	0	0	0	0	0	0	0	0	0	0	0	0	0	0	0	0	0	0	0	0	0	0	0	0	0
asv_648	Bacteria(100);Acidobacteriota(100);Acidobacteriae(100);Acidobacteriae_or(100);Acidobacteriae_fa(100);Paludibaculum(100);		0	0	0.0917	0	0.0281	0.0153	0	0	0	0	0	0	0	0	0	0	0	0	0	0	0	0	0	0	0	0	0	0	0	0	0	0	0	0	0	0	0	0	0	0	0	0	0	0	0	0	0
asv_649	Bacteria(100);Cyanobacteria(100);Cyanobacteriia(100);Chloroplast(100);Chloroplast_fa(100);Chloroplast_ge(100);		0	0	0	0	0.0484	0.0858	0	0	0	0	0	0	0	0	0	0	0	0	0	0	0	0	0	0	0	0	0	0	0	0	0	0	0	0	0	0	0	0	0	0	0	0	0	0	0	0	0
asv_650	Bacteria(100);Gemmatimonadota(100);BD2-11_terrestrial_group(100);BD2-11_terrestrial_group_or(100);BD2-11_terrestrial_group_fa(100);BD2-11_terrestrial_group_ge(100);		0	0	0	0	0.1341	0	0	0	0	0	0	0	0	0	0	0	0	0	0	0	0	0	0	0	0	0	0	0	0	0	0	0	0	0	0	0	0	0	0	0	0	0	0	0	0	0	0
asv_651	Bacteria(100);Cyanobacteria(100);Cyanobacteriia(100);Chloroplast(100);Chloroplast_fa(100);Chloroplast_ge(100);		0	0	0	0	0.1341	0	0	0	0	0	0	0	0	0	0	0	0	0	0	0	0	0	0	0	0	0	0	0	0	0	0	0	0	0	0	0	0	0	0	0	0	0	0	0	0	0	0
asv_652	Bacteria(100);Myxococcota(100);Polyangia(100);Polyangiales(100);Sandaracinaceae(100);Sandaracinus(100);		0	0	0	0.0909	0	0.0429	0	0	0	0	0	0	0	0	0	0	0	0	0	0	0	0	0	0	0	0	0	0	0	0	0	0	0	0	0	0	0	0	0	0	0	0	0	0	0	0	0
asv_653	Bacteria(100);Acidobacteriota(100);Vicinamibacteria(100);Vicinamibacterales(100);uncultured(100);uncultured_ge(100);		0	0	0	0	0.1061	0	0	0	0	0	0	0	0	0	0.0277	0	0	0	0	0	0	0	0	0	0	0	0	0	0	0	0	0	0	0	0	0	0	0	0	0	0	0	0	0	0	0	0
asv_654	Bacteria(100);Cyanobacteria(100);Cyanobacteriia(100);Chloroplast(100);Chloroplast_fa(100);Chloroplast_ge(100);		0	0	0	0	0	0.1334	0	0	0	0	0	0	0	0	0	0	0	0	0	0	0	0	0	0	0	0	0	0	0	0	0	0	0	0	0	0	0	0	0	0	0	0	0	0	0	0	0
asv_655	Bacteria(100);Myxococcota(100);Polyangia(100);Nannocystales(100);Nannocystaceae(100);Nannocystis(100);		0	0	0.107	0	0	0.0199	0	0	0	0	0	0	0.0062	0	0	0	0	0	0	0	0	0	0	0	0	0	0	0	0	0	0	0	0	0	0	0	0	0	0	0	0	0	0	0	0	0	0
asv_656	Bacteria(100);Chloroflexi(100);Anaerolineae(100);Anaerolineales(100);Anaerolineaceae(100);Anaerolinea(100);		0	0	0	0	0	0	0	0	0	0	0.05	0.034	0	0	0.0092	0.0053	0	0	0	0.0044	0	0	0	0	0	0	0	0	0	0	0	0	0	0	0	0	0	0	0	0	0	0	0	0	0	0	0
asv_657	Bacteria(100);Proteobacteria(100);Gammaproteobacteria(100);Burkholderiales(100);Nitrosomonadaceae(100);DSSD61(100);		0	0	0.1223	0	0	0.0107	0	0	0	0	0	0	0	0	0	0	0	0	0	0	0	0	0	0	0	0	0	0	0	0	0	0	0	0	0	0	0	0	0	0	0	0	0	0	0	0	0
asv_658	Bacteria(100);Proteobacteria(100);Gammaproteobacteria(100);Halothiobacillales(100);Halothiobacillaceae(100);uncultured(100);		0	0.1327	0	0	0	0	0	0	0	0	0	0	0	0	0	0	0	0	0	0	0	0	0	0	0	0	0	0	0	0	0	0	0	0	0	0	0	0	0	0	0	0	0	0	0	0	0
asv_659	Bacteria(100);Bacteroidota(100);Bacteroidia(100);Sphingobacteriales(99);Lentimicrobiaceae(99);Lentimicrobiaceae_ge(97);		0	0.1327	0	0	0	0	0	0	0	0	0	0	0	0	0	0	0	0	0	0	0	0	0	0	0	0	0	0	0	0	0	0	0	0	0	0	0	0	0	0	0	0	0	0	0	0	0
asv_660	Bacteria(100);Proteobacteria(100);Alphaproteobacteria(100);Rhizobiales(100);Beijerinckiaceae(100);Beijerinckiaceae(100);		0	0	0	0	0	0	0	0	0	0	0	0	0	0.0227	0	0.0131	0	0	0.0111	0.0232	0	0	0	0	0	0	0	0	0	0	0	0	0	0	0	0	0	0	0	0	0	0	0	0	0	0	0
asv_661	Bacteria(100);Bacteroidota(100);Bacteroidia(100);Bacteroidales(94);Marinilabiliaceae(90);Marinilabiliaceae_ge(86);		0	0	0	0.1322	0	0	0	0	0	0	0	0	0	0	0	0	0	0	0	0	0	0	0	0	0	0	0	0	0	0	0	0	0	0	0	0	0	0	0	0	0	0	0	0	0	0	0
asv_662	Bacteria(100);MBNT15(97);MBNT15_cl(97);MBNT15_or(97);MBNT15_fa(97);MBNT15_ge(97);		0	0	0	0	0	0	0	0	0	0	0	0	0.0202	0.031	0.0346	0	0	0	0	0.016	0	0	0	0	0	0	0	0	0	0	0	0	0	0	0	0	0	0	0	0	0	0	0	0	0	0	0
asv_663	Bacteria(100);Actinobacteriota(100);Actinobacteria(100);Micrococcales(100);Microbacteriaceae(100);Microbacteriaceae(100);		0	0	0	0	0	0.1318	0	0	0	0	0	0	0	0	0	0	0	0	0	0	0	0	0	0	0	0	0	0	0	0	0	0	0	0	0	0	0	0	0	0	0	0	0	0	0	0	0
asv_664	Bacteria(100);Bacteroidota(100);Bacteroidia(100);Chitinophagales(100);Saprospiraceae(100);uncultured(100);		0	0	0.107	0	0	0.0245	0	0	0	0	0	0	0	0	0	0	0	0	0	0	0	0	0	0	0	0	0	0	0	0	0	0	0	0	0	0	0	0	0	0	0	0	0	0	0	0	0
asv_665	Bacteria(100);Planctomycetota(100);Planctomycetes(100);Pirellulales(100);Pirellulaceae(100);Pir4_lineage(100);		0	0	0	0	0.131	0	0	0	0	0	0	0	0	0	0	0	0	0	0	0	0	0	0	0	0	0	0	0	0	0	0	0	0	0	0	0	0	0	0	0	0	0	0	0	0	0	0
asv_666	Bacteria(100);Acidobacteriota(100);Blastocatellia(100);Pyrinomonadales(100);Pyrinomonadaceae(100);RB41(100);		0	0	0	0	0.131	0	0	0	0	0	0	0	0	0	0	0	0	0	0	0	0	0	0	0	0	0	0	0	0	0	0	0	0	0	0	0	0	0	0	0	0	0	0	0	0	0	0
asv_667	Bacteria(100);Acidobacteriota(100);Blastocatellia(100);Pyrinomonadales(100);Pyrinomonadaceae(100);RB41(100);		0	0	0	0	0.131	0	0	0	0	0	0	0	0	0	0	0	0	0	0	0	0	0	0	0	0	0	0	0	0	0	0	0	0	0	0	0	0	0	0	0	0	0	0	0	0	0	0
asv_668	Bacteria(100);Proteobacteria(100);Alphaproteobacteria(100);Sphingomonadales(100);Sphingomonadaceae(100);Sphingomonas(100);		0	0.1048	0	0	0	0.0261	0	0	0	0	0	0	0	0	0	0	0	0	0	0	0	0	0	0	0	0	0	0	0	0	0	0	0	0	0	0	0	0	0	0	0	0	0	0	0	0	0
asv_669	Bacteria(100);Chloroflexi(100);JG30-KF-CM66(99);JG30-KF-CM66_or(99);JG30-KF-CM66_fa(99);JG30-KF-CM66_ge(99);		0	0	0.0917	0	0.0328	0	0	0	0	0	0	0	0	0	0	0	0	0	0	0.0058	0	0	0	0	0	0	0	0	0	0	0	0	0	0	0	0	0	0	0	0	0	0	0	0	0	0	0
asv_670	Bacteria(100);Proteobacteria(100);Gammaproteobacteria(100);Burkholderiales(100);SC-I-84(100);SC-I-84_ge(100);		0	0	0.1299	0	0	0	0	0	0	0	0	0	0	0	0	0	0	0	0	0	0	0	0	0	0	0	0	0	0	0	0	0	0	0	0	0	0	0	0	0	0	0	0	0	0	0	0
asv_671	Bacteria(100);Myxococcota(100);Polyangia(100);Polyangiales(100);Polyangiaceae(100);Polyangium(99);		0	0	0.1299	0	0	0	0	0	0	0	0	0	0	0	0	0	0	0	0	0	0	0	0	0	0	0	0	0	0	0	0	0	0	0	0	0	0	0	0	0	0	0	0	0	0	0	0
asv_672	Bacteria(100);Bacteroidota(100);Bacteroidia(100);Cytophagales(100);Microscillaceae(100);Chryseolinea(96);		0	0	0	0	0.1295	0	0	0	0	0	0	0	0	0	0	0	0	0	0	0	0	0	0	0	0	0	0	0	0	0	0	0	0	0	0	0	0	0	0	0	0	0	0	0	0	0	0
asv_673	Bacteria(100);Proteobacteria(100);Gammaproteobacteria(100);Burkholderiales(100);Nitrosomonadaceae(100);GOUTA6(100);		0	0	0	0	0.1295	0	0	0	0	0	0	0	0	0	0	0	0	0	0	0	0	0	0	0	0	0	0	0	0	0	0	0	0	0	0	0	0	0	0	0	0	0	0	0	0	0	0
asv_674	Bacteria(100);Proteobacteria(100);Alphaproteobacteria(100);Rhizobiales(100);Xanthobacteraceae(99);Pseudolabrys(85);		0	0	0.0764	0	0.053	0	0	0	0	0	0	0	0	0	0	0	0	0	0	0	0	0	0	0	0	0	0	0	0	0	0	0	0	0	0	0	0	0	0	0	0	0	0	0	0	0	0
asv_675	Bacteria(100);Proteobacteria(100);Alphaproteobacteria(100);Rhodobacterales(99);Rhodobacteraceae(99);Pseudorhodobacter(87);		0	0	0	0	0	0.1288	0	0	0	0	0	0	0	0	0	0	0	0	0	0	0	0	0	0	0	0	0	0	0	0	0	0	0	0	0	0	0	0	0	0	0	0	0	0	0	0	0
asv_676	Bacteria(100);Bacteroidota(100);Bacteroidia(100);Cytophagales(100);Microscillaceae(100);Microscillaceae(100);		0	0	0	0.0496	0.0593	0.0199	0	0	0	0	0	0	0	0	0	0	0	0	0	0	0	0	0	0	0	0	0	0	0	0	0	0	0	0	0	0	0	0	0	0	0	0	0	0	0	0	0
asv_677	Bacteria(100);Actinobacteriota(100);Actinobacteria(100);PeM15(100);PeM15_fa(100);PeM15_ge(100);		0	0	0	0	0	0.0644	0	0	0	0	0	0.0136	0.0186	0	0	0	0	0	0	0	0	0	0	0	0	0	0	0	0	0	0	0	0	0	0	0	0	0	0	0	0	0	0	0	0	0	0
asv_678	Bacteria(100);Proteobacteria(100);Gammaproteobacteria(100);PLTA13(100);PLTA13_fa(100);PLTA13_ge(100);		0	0	0	0	0.1279	0	0	0	0	0	0	0	0	0	0	0	0	0	0	0	0	0	0	0	0	0	0	0	0	0	0	0	0	0	0	0	0	0	0	0	0	0	0	0	0	0	0
asv_679	Bacteria(100);Proteobacteria(100);Gammaproteobacteria(100);Burkholderiales(100);Nitrosomonadaceae(98);IS-44(98);		0	0	0	0	0.1279	0	0	0	0	0	0	0	0	0	0	0	0	0	0	0	0	0	0	0	0	0	0	0	0	0	0	0	0	0	0	0	0	0	0	0	0	0	0	0	0	0	0
asv_680	Bacteria(100);Cyanobacteria(100);Cyanobacteriia(100);Chloroplast(100);Chloroplast_fa(100);Chloroplast_ge(100);		0	0	0	0	0.1279	0	0	0	0	0	0	0	0	0	0	0	0	0	0	0	0	0	0	0	0	0	0	0	0	0	0	0	0	0	0	0	0	0	0	0	0	0	0	0	0	0	0
asv_681	Bacteria(100);Bacteroidota(100);Rhodothermia(100);Balneolales(100);Balneolaceae(100);Balneolaceae(100);		0	0	0.0382	0	0.0406	0.0491	0	0	0	0	0	0	0	0	0	0	0	0	0	0	0	0	0	0	0	0	0	0	0	0	0	0	0	0	0	0	0	0	0	0	0	0	0	0	0	0	0
asv_682	Bacteria(100);Proteobacteria(100);Gammaproteobacteria(100);Xanthomonadales(100);Rhodanobacteraceae(100);uncultured(100);		0	0	0	0.0248	0	0.1027	0	0	0	0	0	0	0	0	0	0	0	0	0	0	0	0	0	0	0	0	0	0	0	0	0	0	0	0	0	0	0	0	0	0	0	0	0	0	0	0	0
asv_683	Bacteria(100);Proteobacteria(100);Alphaproteobacteria(100);Sphingomonadales(100);Sphingomonadaceae(100);Sphingorhabdus(93);		0	0	0	0	0	0.1272	0	0	0	0	0	0	0	0	0	0	0	0	0	0	0	0	0	0	0	0	0	0	0	0	0	0	0	0	0	0	0	0	0	0	0	0	0	0	0	0	0
asv_684	Bacteria(100);Firmicutes(99);Clostridia(99);Lachnospirales(93);Lachnospirales(93);Lachnospirales(93);		0	0	0	0.0413	0	0.0858	0	0	0	0	0	0	0	0	0	0	0	0	0	0	0	0	0	0	0	0	0	0	0	0	0	0	0	0	0	0	0	0	0	0	0	0	0	0	0	0	0
asv_685	Bacteria(100);Proteobacteria(100);Alphaproteobacteria(100);Sphingomonadales(100);Sphingomonadaceae(100);Sphingomonadaceae(100);		0	0	0.0458	0	0	0.0812	0	0	0	0	0	0	0	0	0	0	0	0	0	0	0	0	0	0	0	0	0	0	0	0	0	0	0	0	0	0	0	0	0	0	0	0	0	0	0	0	0
asv_686	Bacteria(100);Proteobacteria(100);Gammaproteobacteria(100);Burkholderiales(100);Comamonadaceae(100);Comamonadaceae(100);		0	0	0	0	0.1263	0	0	0	0	0	0	0	0	0	0	0	0	0	0	0	0	0	0	0	0	0	0	0	0	0	0	0	0	0	0	0	0	0	0	0	0	0	0	0	0	0	0
asv_687	Bacteria(100);Firmicutes(100);Bacilli(100);Bacillales(100);Planococcaceae(100);Psychrobacillus(89);		0	0	0	0	0.0265	0	0	0	0	0	0	0	0	0	0	0.0131	0	0	0.0074	0	0	0	0	0	0	0	0	0	0	0	0	0	0	0	0	0	0	0	0	0	0	0	0	0	0	0	0
asv_688	Bacteria(100);Bacteroidota(100);Bacteroidia(100);Cytophagales(100);Spirosomaceae(100);Emticicia(100);		0	0	0	0.0248	0	0.1012	0	0	0	0	0	0	0	0	0	0	0	0	0	0	0	0	0	0	0	0	0	0	0	0	0	0	0	0	0	0	0	0	0	0	0	0	0	0	0	0	0
asv_689	Bacteria(100);Bacteroidota(100);Bacteroidia(100);Sphingobacteriales(100);Sphingobacteriaceae(100);Pedobacter(100);		0	0.1257	0	0	0	0	0	0	0	0	0	0	0	0	0	0	0	0	0	0	0	0	0	0	0	0	0	0	0	0	0	0	0	0	0	0	0	0	0	0	0	0	0	0	0	0	0
asv_690	Bacteria(100);Acidobacteriota(100);Vicinamibacteria(100);Vicinamibacterales(100);uncultured(100);uncultured_ge(100);		0	0	0	0	0.0858	0.0399	0	0	0	0	0	0	0	0	0	0	0	0	0	0	0	0	0	0	0	0	0	0	0	0	0	0	0	0	0	0	0	0	0	0	0	0	0	0	0	0	0
asv_691	Bacteria(100);Acidobacteriota(100);Vicinamibacteria(100);Vicinamibacterales(100);Vicinamibacteraceae(100);Vicinamibacteraceae_ge(100);		0	0	0	0	0.1107	0	0	0	0	0	0	0	0	0	0	0	0	0	0	0	0	0	0	0	0	0	0	0	0	0	0	0	0	0	0	0	0	0	0	0	0	0	0	0	0	0	0
asv_692	Bacteria(100);Acidobacteriota(100);Blastocatellia(100);Pyrinomonadales(100);Pyrinomonadaceae(100);RB41(100);		0	0	0	0	0.1248	0	0	0	0	0	0	0	0	0	0	0	0	0	0	0	0	0	0	0	0	0	0	0	0	0	0	0	0	0	0	0	0	0	0	0	0	0	0	0	0	0	0
asv_693	Bacteria(100);Acidobacteriota(100);Blastocatellia(100);11-24(100);11-24_fa(100);11-24_ge(100);		0	0	0	0	0.1248	0	0	0	0	0	0	0	0	0	0	0	0	0	0	0	0	0	0	0	0	0	0	0	0	0	0	0	0	0	0	0	0	0	0	0	0	0	0	0	0	0	0
asv_694	Bacteria(99);Chloroflexi(93);Anaerolineae(91);Anaerolineae(91);Anaerolineae(91);Anaerolineae(91);		0	0	0.0841	0	0.0406	0	0	0	0	0	0	0	0	0	0	0	0	0	0	0	0	0	0	0	0	0	0	0	0	0	0	0	0	0	0	0	0	0	0	0	0	0	0	0	0	0	0
asv_695	Bacteria(100);Campylobacterota(100);Campylobacteria(100);Campylobacterales(100);Sulfurovaceae(100);Sulfurovum(100);		0	0	0	0.124	0	0	0	0	0	0	0	0	0	0	0	0	0	0	0	0	0	0	0	0	0	0	0	0	0	0	0	0	0	0	0	0	0	0	0	0	0	0	0	0	0	0	0
asv_696	Bacteria(100);Spirochaetota(90);V2072-189E03(87);V2072-189E03_or(87);V2072-189E03_fa(87);V2072-189E03_ge(87);		0	0	0	0.124	0	0	0	0	0	0	0	0	0	0	0	0	0	0	0	0	0	0	0	0	0	0	0	0	0	0	0	0	0	0	0	0	0	0	0	0	0	0	0	0	0	0	0
asv_697	Bacteria(100);Gemmatimonadota(100);BD2-11_terrestrial_group(100);BD2-11_terrestrial_group_or(100);BD2-11_terrestrial_group_fa(100);BD2-11_terrestrial_group_ge(100);		0	0	0	0	0	0	0	0	0.0383	0	0	0	0	0.0165	0.0092	0	0	0.0302	0	0	0	0	0	0	0	0	0	0	0	0	0	0	0	0	0	0	0	0	0	0	0	0	0	0	0	0	0
asv_698	Bacteria(100);Bacteroidota(100);Bacteroidia(100);Chitinophagales(100);Chitinophagaceae(100);Sediminibacterium(100);		0	0	0	0.0579	0	0.0659	0	0	0	0	0	0	0	0	0	0	0	0	0	0	0	0	0	0	0	0	0	0	0	0	0	0	0	0	0	0	0	0	0	0	0	0	0	0	0	0	0
asv_699	Bacteria(100);Cyanobacteria(100);Cyanobacteriia(100);Chloroplast(100);Chloroplast_fa(100);Chloroplast_ge(100);		0	0	0	0	0.1232	0	0	0	0	0	0	0	0	0	0	0	0	0	0	0	0	0	0	0	0	0	0	0	0	0	0	0	0	0	0	0	0	0	0	0	0	0	0	0	0	0	0
asv_700	Bacteria(100);Proteobacteria(100);Gammaproteobacteria(100);Arenicellales(100);Arenicellaceae(100);uncultured(92);		0	0	0.0841	0	0	0.0383	0	0	0	0	0	0	0	0	0	0	0	0	0	0	0	0	0	0	0	0	0	0	0	0	0	0	0	0	0	0	0	0	0	0	0	0	0	0	0	0	0
asv_701	Bacteria(100);Acidobacteriota(100);Vicinamibacteria(100);Subgroup_17(100);Subgroup_17_fa(100);Subgroup_17_ge(100);		0	0	0.1223	0	0	0	0	0	0	0	0	0	0	0	0	0	0	0	0	0	0	0	0	0	0	0	0	0	0	0	0	0	0	0	0	0	0	0	0	0	0	0	0	0	0	0	0
asv_702	Bacteria(100);Acidobacteriota(100);Vicinamibacteria(100);Vicinamibacterales(100);Vicinamibacteraceae(99);Vicinamibacteraceae_ge(98);		0	0	0.1223	0	0	0	0	0	0	0	0	0	0	0	0	0	0	0	0	0	0	0	0	0	0	0	0	0	0	0	0	0	0	0	0	0	0	0	0	0	0	0	0	0	0	0	0
asv_703	Bacteria(100);Firmicutes(98);Clostridia(96);Oscillospirales(87);Oscillospirales(87);Oscillospirales(87);		0	0	0	0	0	0	0	0	0	0	0	0.017	0.0155	0.0041	0.0161	0	0	0.0201	0	0.0058	0	0	0	0	0	0	0	0	0	0	0	0	0	0	0	0	0	0	0	0	0	0	0	0	0	0	0
asv_704	Bacteria(100);Proteobacteria(100);Gammaproteobacteria(100);Burkholderiales(100);Rhodocyclaceae(99);Methyloversatilis(90);		0	0	0	0	0	0	0	0	0	0	0	0.0578	0	0	0	0.0184	0	0	0.0111	0.016	0	0	0.0054	0	0	0	0	0	0	0	0	0	0	0	0	0	0	0	0	0	0	0	0	0	0	0	0
asv_705	Bacteria(100);Cyanobacteria(100);Cyanobacteriia(100);Chloroplast(100);Chloroplast_fa(100);Chloroplast_ge(100);		0	0	0	0.1157	0	0.0061	0	0	0	0	0	0	0	0	0	0	0	0	0	0	0	0	0	0	0	0	0	0	0	0	0	0	0	0	0	0	0	0	0	0	0	0	0	0	0	0	0
asv_706	unknown;unknown(0);unknown(0);unknown(0);unknown(0);unknown(0);		0	0	0.1146	0	0	0.0061	0	0	0	0	0	0	0	0	0	0	0	0	0	0	0	0	0	0	0	0	0	0	0	0	0	0	0	0	0	0	0	0	0	0	0	0	0	0	0	0	0
asv_707	Bacteria(100);Bacteroidota(100);Bacteroidia(100);Flavobacteriales(100);Flavobacteriaceae(100);Flavobacterium(100);		0.1114	0	0	0	0	0.0092	0	0	0	0	0	0	0	0	0	0	0	0	0	0	0	0	0	0	0	0	0	0	0	0	0	0	0	0	0	0	0	0	0	0	0	0	0	0	0	0	0
asv_708	Bacteria(100);Firmicutes(99);Bacilli(98);Erysipelotrichales(97);Erysipelotrichaceae(96);Erysipelotrichaceae(96);		0	0	0	0	0.0031	0	0	0	0	0	0	0.0442	0.0078	0.0103	0.0115	0.0079	0	0	0.0037	0.0087	0	0	0	0	0	0	0	0	0	0	0	0	0	0	0	0	0	0	0	0	0	0	0	0	0	0	0
asv_709	Bacteria(100);Proteobacteria(100);Alphaproteobacteria(99);Alphaproteobacteria(99);Alphaproteobacteria(99);Alphaproteobacteria(99);		0	0	0	0	0.1201	0	0	0	0	0	0	0	0	0	0	0	0	0	0	0	0	0	0	0	0	0	0	0	0	0	0	0	0	0	0	0	0	0	0	0	0	0	0	0	0	0	0
asv_710	Bacteria(100);RCP2-54(100);RCP2-54_cl(100);RCP2-54_or(100);RCP2-54_fa(100);RCP2-54_ge(100);		0	0	0	0	0.1201	0	0	0	0	0	0	0	0	0	0	0	0	0	0	0	0	0	0	0	0	0	0	0	0	0	0	0	0	0	0	0	0	0	0	0	0	0	0	0	0	0	0
asv_711	Bacteria(100);Methylomirabilota(100);Methylomirabilia(100);Rokubacteriales(100);Rokubacteriales_fa(100);Rokubacteriales_ge(100);		0	0	0	0	0.1201	0	0	0	0	0	0	0	0	0	0	0	0	0	0	0	0	0	0	0	0	0	0	0	0	0	0	0	0	0	0	0	0	0	0	0	0	0	0	0	0	0	0
asv_712	Bacteria(100);Proteobacteria(100);Gammaproteobacteria(100);CCD24(100);CCD24_fa(100);CCD24_ge(100);		0	0	0	0	0.1201	0	0	0	0	0	0	0	0	0	0	0	0	0	0	0	0	0	0	0	0	0	0	0	0	0	0	0	0	0	0	0	0	0	0	0	0	0	0	0	0	0	0
asv_713	Bacteria(99);Firmicutes(93);Bacilli(91);Izemoplasmatales(86);Izemoplasmataceae(86);Izemoplasmataceae_ge(86);		0	0	0	0	0	0	0	0	0.0766	0	0	0	0	0.0165	0	0.0263	0	0	0	0	0	0	0	0	0	0	0	0	0	0	0	0	0	0	0	0	0	0	0	0	0	0	0	0	0	0	0
asv_714	Bacteria(100);Chloroflexi(100);Dehalococcoidia(100);S085(100);S085_fa(100);S085_ge(100);		0	0	0	0	0.1185	0	0	0	0	0	0	0	0	0	0	0	0	0	0	0	0	0	0	0	0	0	0	0	0	0	0	0	0	0	0	0	0	0	0	0	0	0	0	0	0	0	0
asv_715	Bacteria(100);Planctomycetota(100);Planctomycetes(100);Gemmatales(100);Gemmataceae(100);uncultured(100);		0	0	0	0	0.1185	0	0	0	0	0	0	0	0	0	0	0	0	0	0	0	0	0	0	0	0	0	0	0	0	0	0	0	0	0	0	0	0	0	0	0	0	0	0	0	0	0	0
asv_716	Bacteria(100);Myxococcota(100);Polyangia(100);Polyangiales(100);BIrii41(95);BIrii41_ge(95);		0	0	0	0	0.1185	0	0	0	0	0	0	0	0	0	0	0	0	0	0	0	0	0	0	0	0	0	0	0	0	0	0	0	0	0	0	0	0	0	0	0	0	0	0	0	0	0	0
asv_717	Bacteria(100);Planctomycetota(100);Pla4_lineage(100);Pla4_lineage_or(100);Pla4_lineage_fa(100);Pla4_lineage_ge(100);		0	0	0	0	0.1185	0	0	0	0	0	0	0	0	0	0	0	0	0	0	0	0	0	0	0	0	0	0	0	0	0	0	0	0	0	0	0	0	0	0	0	0	0	0	0	0	0	0
asv_718	Bacteria(100);Acidobacteriota(100);Vicinamibacteria(100);Vicinamibacterales(100);Vicinamibacteraceae(100);Vicinamibacteraceae_ge(98);		0	0	0	0	0.1185	0	0	0	0	0	0	0	0	0	0	0	0	0	0	0	0	0	0	0	0	0	0	0	0	0	0	0	0	0	0	0	0	0	0	0	0	0	0	0	0	0	0
asv_719	Bacteria(100);Proteobacteria(100);Gammaproteobacteria(100);Burkholderiales(100);Gallionellaceae(99);Candidatus_Nitrotoga(98);		0	0	0	0	0	0.118	0	0	0	0	0	0	0	0	0	0	0	0	0	0	0	0	0	0	0	0	0	0	0	0	0	0	0	0	0	0	0	0	0	0	0	0	0	0	0	0	0
asv_720	Bacteria(100);Firmicutes(99);Bacilli(99);Izemoplasmatales(88);Izemoplasmataceae(88);Izemoplasmataceae_ge(87);		0	0	0	0	0	0	0	0	0	0	0	0	0.0249	0	0	0	0	0	0	0.0073	0	0	0	0	0	0	0	0	0	0	0	0	0	0	0	0	0	0	0	0	0	0	0	0	0	0	0
asv_721	Bacteria(100);Proteobacteria(100);Alphaproteobacteria(100);Caulobacterales(100);Hyphomonadaceae(100);Hirschia(100);		0	0	0.1146	0	0	0	0	0	0	0	0	0	0	0	0	0	0	0	0	0.0029	0	0	0	0	0	0	0	0	0	0	0	0	0	0	0	0	0	0	0	0	0	0	0	0	0	0	0
asv_722	Bacteria(100);Proteobacteria(100);Gammaproteobacteria(100);Burkholderiales(100);SC-I-84(99);SC-I-84_ge(99);		0	0	0.0841	0	0	0	0	0	0	0	0	0	0	0	0	0	0	0	0	0	0	0	0	0	0	0	0	0	0	0	0	0	0	0	0	0	0	0	0	0	0	0	0	0	0	0	0
asv_723	Bacteria(100);Proteobacteria(100);Gammaproteobacteria(100);Burkholderiales(100);Hydrogenophilaceae(99);uncultured(99);		0	0	0	0.0413	0	0.0751	0	0	0	0	0	0	0	0	0	0	0	0	0	0	0	0	0	0	0	0	0	0	0	0	0	0	0	0	0	0	0	0	0	0	0	0	0	0	0	0	0
asv_724	Bacteria(100);Proteobacteria(100);Gammaproteobacteria(100);Burkholderiales(100);Comamonadaceae(100);Comamonadaceae(100);		0	0	0	0.0579	0	0.0583	0	0	0	0	0	0	0	0	0	0	0	0	0	0	0	0	0	0	0	0	0	0	0	0	0	0	0	0	0	0	0	0	0	0	0	0	0	0	0	0	0
asv_725	Bacteria(100);Bacteroidota(100);Bacteroidia(100);Flavobacteriales(100);Flavobacteriaceae(100);Flavobacterium(100);		0	0	0	0.1157	0	0	0	0	0	0	0	0	0	0	0	0	0	0	0	0	0	0	0	0	0	0	0	0	0	0	0	0	0	0	0	0	0	0	0	0	0	0	0	0	0	0	0
asv_726	Bacteria(100);Chloroflexi(100);OLB14(100);OLB14_or(100);OLB14_fa(100);OLB14_ge(100);		0	0	0	0	0.1154	0	0	0	0	0	0	0	0	0	0	0	0	0	0	0	0	0	0	0	0	0	0	0	0	0	0	0	0	0	0	0	0	0	0	0	0	0	0	0	0	0	0
asv_727	Bacteria(100);Proteobacteria(100);Gammaproteobacteria(100);Burkholderiales(100);TRA3-20(100);TRA3-20_ge(100);		0	0	0	0	0.1154	0	0	0	0	0	0	0	0	0	0	0	0	0	0	0	0	0	0	0	0	0	0	0	0	0	0	0	0	0	0	0	0	0	0	0	0	0	0	0	0	0	0
asv_728	Bacteria(100);Bacteroidota(100);Bacteroidia(100);Sphingobacteriales(100);NS11-12_marine_group(100);NS11-12_marine_group_ge(100);		0	0	0	0	0	0.115	0	0	0	0	0	0	0	0	0	0	0	0	0	0	0	0	0	0	0	0	0	0	0	0	0	0	0	0	0	0	0	0	0	0	0	0	0	0	0	0	0
asv_729	Bacteria(100);Actinobacteriota(100);Actinobacteria(100);Micrococcales(100);Micrococcaceae(100);Micrococcaceae(100);		0	0	0	0	0	0.115	0	0	0	0	0	0	0	0	0	0	0	0	0	0	0	0	0	0	0	0	0	0	0	0	0	0	0	0	0	0	0	0	0	0	0	0	0	0	0	0	0
asv_730	Bacteria(100);Proteobacteria(100);Alphaproteobacteria(100);Rhizobiales(100);Hyphomicrobiaceae(100);uncultured(100);		0	0	0	0	0.0983	0	0	0	0	0	0	0	0	0	0	0	0	0	0.0167	0	0	0	0	0	0	0	0	0	0	0	0	0	0	0	0	0	0	0	0	0	0	0	0	0	0	0	0
asv_731	Bacteria(100);Myxococcota(97);Polyangia(97);mle1-27(94);mle1-27_fa(94);mle1-27_ge(94);		0	0	0.1146	0	0	0	0	0	0	0	0	0	0	0	0	0	0	0	0	0	0	0	0	0	0	0	0	0	0	0	0	0	0	0	0	0	0	0	0	0	0	0	0	0	0	0	0
asv_732	Bacteria(100);Chloroflexi(100);Anaerolineae(100);SJA-15(100);SJA-15_fa(100);SJA-15_ge(100);		0	0	0	0	0	0	0	0	0	0	0	0	0.0186	0.0165	0.0184	0.021	0	0	0.0074	0.0044	0	0	0	0	0	0	0	0	0	0	0	0	0	0	0	0	0	0	0	0	0	0	0	0	0	0	0
asv_733	Bacteria(100);Proteobacteria(100);Alphaproteobacteria(100);Reyranellales(100);Reyranellaceae(100);uncultured(100);		0	0	0	0	0	0	0	0	0	0	0	0	0.0047	0.0062	0.0069	0.0079	0	0.0201	0	0	0	0	0	0	0	0	0	0	0	0	0	0	0	0	0	0	0	0	0	0	0	0	0	0	0	0	0
asv_734	Bacteria(100);Methylomirabilota(100);Methylomirabilia(100);Rokubacteriales(100);Rokubacteriales_fa(100);Rokubacteriales_ge(100);		0	0	0	0	0.1139	0	0	0	0	0	0	0	0	0	0	0	0	0	0	0	0	0	0	0	0	0	0	0	0	0	0	0	0	0	0	0	0	0	0	0	0	0	0	0	0	0	0
asv_735	Bacteria(100);Proteobacteria(100);Gammaproteobacteria(100);Gammaproteobacteria_Incertae_Sedis(98);Unknown_Family(98);uncultured(98);		0	0	0	0	0.1139	0	0	0	0	0	0	0	0	0	0	0	0	0	0	0	0	0	0	0	0	0	0	0	0	0	0	0	0	0	0	0	0	0	0	0	0	0	0	0	0	0	0
asv_736	Bacteria(100);Proteobacteria(100);Gammaproteobacteria(100);Burkholderiales(100);Nitrosomonadaceae(100);MND1(100);		0	0	0	0	0.1139	0	0	0	0	0	0	0	0	0	0	0	0	0	0	0	0	0	0	0	0	0	0	0	0	0	0	0	0	0	0	0	0	0	0	0	0	0	0	0	0	0	0
asv_737	Bacteria(100);Firmicutes(100);Clostridia(100);Peptostreptococcales-Tissierellales(100);Peptostreptococcaceae(100);Romboutsia(100);		0	0	0	0	0	0	0	0	0	0	0	0.0238	0.0186	0.0165	0.0161	0	0	0	0	0.0087	0	0	0	0	0	0	0	0	0	0	0	0	0	0	0	0	0	0	0	0	0	0	0	0	0	0	0
asv_738	Bacteria(100);Proteobacteria(100);Alphaproteobacteria(100);Sphingomonadales(100);Sphingomonadaceae(100);Sphingorhabdus(100);		0	0	0	0	0.0265	0.0858	0	0	0	0	0	0	0	0	0	0	0	0	0	0	0	0	0	0	0	0	0	0	0	0	0	0	0	0	0	0	0	0	0	0	0	0	0	0	0	0	0
asv_739	Bacteria(100);Acidobacteriota(100);Vicinamibacteria(100);Subgroup_9(100);Subgroup_9_fa(100);Subgroup_9_ge(100);		0	0	0	0	0.1076	0	0	0	0	0	0	0	0	0	0.0046	0	0	0	0	0	0	0	0	0	0	0	0	0	0	0	0	0	0	0	0	0	0	0	0	0	0	0	0	0	0	0	0
asv_740	Bacteria(100);Actinobacteriota(100);Thermoleophilia(100);Gaiellales(100);Gaiellaceae(100);Gaiella(100);		0	0	0	0	0.053	0	0	0	0	0	0	0.017	0	0	0.0254	0	0	0	0.0167	0	0	0	0	0	0	0	0	0	0	0	0	0	0	0	0	0	0	0	0	0	0	0	0	0	0	0	0
asv_741	Bacteria(100);Patescibacteria(100);Gracilibacteria(100);JGI_0000069-P22(100);JGI_0000069-P22_fa(100);JGI_0000069-P22_ge(100);		0	0	0	0	0	0.0843	0	0	0	0	0	0.0068	0.0031	0.0041	0	0.0079	0	0	0	0.0058	0	0	0	0	0	0	0	0	0	0	0	0	0	0	0	0	0	0	0	0	0	0	0	0	0	0	0
asv_742	Bacteria(100);Bacteroidota(100);Bacteroidia(100);Chitinophagales(100);Saprospiraceae(100);uncultured(98);		0	0	0.0993	0	0.0125	0	0	0	0	0	0	0	0	0	0	0	0	0	0	0	0	0	0	0	0	0	0	0	0	0	0	0	0	0	0	0	0	0	0	0	0	0	0	0	0	0	0
asv_743	Bacteria(100);Spirochaetota(100);MVP-15(100);MVP-15_or(100);MVP-15_fa(100);MVP-15_ge(100);		0	0.1118	0	0	0	0	0	0	0	0	0	0	0	0	0	0	0	0	0	0	0	0	0	0	0	0	0	0	0	0	0	0	0	0	0	0	0	0	0	0	0	0	0	0	0	0	0
asv_744	Bacteria(100);Bacteroidota(100);Bacteroidia(100);Chitinophagales(100);Saprospiraceae(100);uncultured(96);		0	0	0.107	0	0.0047	0	0	0	0	0	0	0	0	0	0	0	0	0	0	0	0	0	0	0	0	0	0	0	0	0	0	0	0	0	0	0	0	0	0	0	0	0	0	0	0	0	0
asv_745	Bacteria(100);Proteobacteria(100);Alphaproteobacteria(100);Rhizobiales(100);Xanthobacteraceae(100);Bradyrhizobium(100);		0.0627	0	0	0	0.0484	0	0	0	0	0	0	0	0	0	0	0	0	0	0	0	0	0	0	0	0	0	0	0	0	0	0	0	0	0	0	0	0	0	0	0	0	0	0	0	0	0	0
asv_746	Bacteria(100);Gemmatimonadota(100);Gemmatimonadetes(100);Gemmatimonadales(100);Gemmatimonadaceae(100);uncultured(100);		0	0	0	0	0.1107	0	0	0	0	0	0	0	0	0	0	0	0	0	0	0	0	0	0	0	0	0	0	0	0	0	0	0	0	0	0	0	0	0	0	0	0	0	0	0	0	0	0
asv_747	Bacteria(100);Acidobacteriota(100);Vicinamibacteria(100);Vicinamibacterales(100);uncultured(100);uncultured_ge(100);		0	0	0	0	0.1107	0	0	0	0	0	0	0	0	0	0	0	0	0	0	0	0	0	0	0	0	0	0	0	0	0	0	0	0	0	0	0	0	0	0	0	0	0	0	0	0	0	0
asv_748	Bacteria(100);Bacteroidota(100);Bacteroidia(100);Bacteroidales(100);Prolixibacteraceae(100);BSV13(100);		0	0	0	0	0	0.1104	0	0	0	0	0	0	0	0	0	0	0	0	0	0	0	0	0	0	0	0	0	0	0	0	0	0	0	0	0	0	0	0	0	0	0	0	0	0	0	0	0
asv_749	Bacteria(100);Actinobacteriota(100);Actinobacteria(100);Micrococcales(100);Micrococcales(100);Micrococcales(100);		0	0	0	0	0	0.1104	0	0	0	0	0	0	0	0	0	0	0	0	0	0	0	0	0	0	0	0	0	0	0	0	0	0	0	0	0	0	0	0	0	0	0	0	0	0	0	0	0
asv_750	Bacteria(100);Proteobacteria(100);Gammaproteobacteria(100);Burkholderiales(100);Comamonadaceae(100);Comamonadaceae(100);		0	0	0	0	0	0.1104	0	0	0	0	0	0	0	0	0	0	0	0	0	0	0	0	0	0	0	0	0	0	0	0	0	0	0	0	0	0	0	0	0	0	0	0	0	0	0	0	0
asv_751	Bacteria(100);Acidobacteriota(100);Vicinamibacteria(100);Subgroup_17(100);Subgroup_17_fa(100);Subgroup_17_ge(100);		0.0557	0	0	0	0.0546	0	0	0	0	0	0	0	0	0	0	0	0	0	0	0	0	0	0	0	0	0	0	0	0	0	0	0	0	0	0	0	0	0	0	0	0	0	0	0	0	0	0
asv_752	Bacteria(100);Patescibacteria(100);Gracilibacteria(100);JGI_0000069-P22(100);JGI_0000069-P22_fa(100);JGI_0000069-P22_ge(100);		0	0	0	0.0992	0	0.0107	0	0	0	0	0	0	0	0	0	0	0	0	0	0	0	0	0	0	0	0	0	0	0	0	0	0	0	0	0	0	0	0	0	0	0	0	0	0	0	0	0
asv_753	Bacteria(100);Proteobacteria(100);Gammaproteobacteria(100);Pseudomonadales(100);Pseudomonadaceae(100);Pseudomonas(100);		0	0	0.0535	0	0.0562	0	0	0	0	0	0	0	0	0	0	0	0	0	0	0	0	0	0	0	0	0	0	0	0	0	0	0	0	0	0	0	0	0	0	0	0	0	0	0	0	0	0
asv_754	Bacteria(100);Planctomycetota(100);Planctomycetes(100);Pirellulales(100);Pirellulaceae(100);Pirellulaceae(100);		0	0	0	0	0	0	0	0	0	0	0	0	0.0202	0.0165	0.0092	0.0184	0.0229	0	0.0056	0.0058	0	0	0	0	0	0	0	0	0	0	0	0	0	0	0	0	0	0	0	0	0	0	0	0	0	0	0
asv_755	Bacteria(100);Acidobacteriota(100);Holophagae(100);Subgroup_7(100);Subgroup_7_fa(100);Subgroup_7_ge(100);		0	0	0	0	0.1092	0	0	0	0	0	0	0	0	0	0	0	0	0	0	0	0	0	0	0	0	0	0	0	0	0	0	0	0	0	0	0	0	0	0	0	0	0	0	0	0	0	0
asv_756	Bacteria(100);Proteobacteria(100);Gammaproteobacteria(100);PLTA13(100);PLTA13_fa(100);PLTA13_ge(100);		0	0	0	0	0.1092	0	0	0	0	0	0	0	0	0	0	0	0	0	0	0	0	0	0	0	0	0	0	0	0	0	0	0	0	0	0	0	0	0	0	0	0	0	0	0	0	0	0
asv_757	Bacteria(100);Proteobacteria(100);Gammaproteobacteria(100);Burkholderiales(100);Comamonadaceae(100);Comamonadaceae(100);		0	0	0	0	0.1092	0	0	0	0	0	0	0	0	0	0	0	0	0	0	0	0	0	0	0	0	0	0	0	0	0	0	0	0	0	0	0	0	0	0	0	0	0	0	0	0	0	0
asv_758	Bacteria(100);Actinobacteriota(100);Thermoleophilia(100);Solirubrobacterales(100);67-14(98);67-14_ge(98);		0	0	0.0382	0	0.0109	0.0092	0	0	0	0	0	0	0	0	0.0138	0.0105	0.0153	0	0	0.0044	0	0	0	0	0	0	0	0	0	0	0	0	0	0	0	0	0	0	0	0	0	0	0	0	0	0	0
asv_759	Bacteria(100);Proteobacteria(100);Alphaproteobacteria(100);Rhizobiales(99);Hyphomicrobiaceae(98);Hyphomicrobium(96);		0	0	0	0	0	0.1088	0	0	0	0	0	0	0	0	0	0	0	0	0	0	0	0	0	0	0	0	0	0	0	0	0	0	0	0	0	0	0	0	0	0	0	0	0	0	0	0	0
asv_760	Bacteria(100);Desulfobacterota(100);Desulfuromonadia(100);Geobacterales(100);Geobacteraceae(100);Geobacteraceae(100);		0	0	0	0	0	0.1088	0	0	0	0	0	0	0	0	0	0	0	0	0	0	0	0	0	0	0	0	0	0	0	0	0	0	0	0	0	0	0	0	0	0	0	0	0	0	0	0	0
asv_761	Bacteria(100);Chloroflexi(100);Anaerolineae(100);Anaerolineales(100);Anaerolineaceae(100);Anaerolinea(100);		0	0	0	0	0.014	0	0	0	0	0	0	0.0136	0.0078	0.0062	0.0184	0	0	0	0	0	0	0	0	0	0	0	0	0	0	0	0	0	0	0	0	0	0	0	0	0	0	0	0	0	0	0	0
asv_762	Bacteria(100);Bacteroidota(100);Ignavibacteria(100);Ignavibacteriales(100);Ignavibacteriaceae(100);Ignavibacterium(100);		0	0	0.0611	0	0.0468	0	0	0	0	0	0	0	0	0	0	0	0	0	0	0	0	0	0	0	0	0	0	0	0	0	0	0	0	0	0	0	0	0	0	0	0	0	0	0	0	0	0
asv_763	Bacteria(100);Bacteroidota(100);Bacteroidia(100);Chitinophagales(100);Chitinophagaceae(100);Ferruginibacter(98);		0	0	0	0.0661	0.0172	0.0245	0	0	0	0	0	0	0	0	0	0	0	0	0	0	0	0	0	0	0	0	0	0	0	0	0	0	0	0	0	0	0	0	0	0	0	0	0	0	0	0	0
asv_764	Bacteria(100);Desulfobacterota(100);Desulfobulbia(100);Desulfobulbales(100);Desulfobulbaceae(99);Desulfobulbus(98);		0	0	0	0	0.1076	0	0	0	0	0	0	0	0	0	0	0	0	0	0	0	0	0	0	0	0	0	0	0	0	0	0	0	0	0	0	0	0	0	0	0	0	0	0	0	0	0	0
asv_765	Bacteria(100);Bacteroidota(100);Bacteroidia(100);Bacteroidales(100);Williamwhitmaniaceae(100);Blvii28_wastewater-sludge_group(100);		0	0	0	0.1074	0	0	0	0	0	0	0	0	0	0	0	0	0	0	0	0	0	0	0	0	0	0	0	0	0	0	0	0	0	0	0	0	0	0	0	0	0	0	0	0	0	0	0
asv_766	Bacteria(100);Bacteroidota(100);Bacteroidia(100);Bacteroidales(100);Bacteroidetes_vadinHA17(100);Bacteroidetes_vadinHA17_ge(100);		0	0	0	0.1074	0	0	0	0	0	0	0	0	0	0	0	0	0	0	0	0	0	0	0	0	0	0	0	0	0	0	0	0	0	0	0	0	0	0	0	0	0	0	0	0	0	0	0
asv_767	Bacteria(100);Bdellovibrionota(100);Bdellovibrionia(100);Bdellovibrionales(100);Bdellovibrionaceae(100);OM27_clade(100);		0	0	0.0917	0	0.0156	0	0	0	0	0	0	0	0	0	0	0	0	0	0	0	0	0	0	0	0	0	0	0	0	0	0	0	0	0	0	0	0	0	0	0	0	0	0	0	0	0	0
asv_768	Bacteria(100);Proteobacteria(100);Gammaproteobacteria(100);Burkholderiales(100);Rhodocyclaceae(95);Candidatus_Accumulibacter(92);		0	0	0	0	0.0749	0.0322	0	0	0	0	0	0	0	0	0	0	0	0	0	0	0	0	0	0	0	0	0	0	0	0	0	0	0	0	0	0	0	0	0	0	0	0	0	0	0	0	0
asv_769	Bacteria(100);Bacteroidota(100);Bacteroidia(100);Bacteroidales(99);Prolixibacteraceae(97);BSV13(97);		0	0	0.0917	0	0	0.0153	0	0	0	0	0	0	0	0	0	0	0	0	0	0	0	0	0	0	0	0	0	0	0	0	0	0	0	0	0	0	0	0	0	0	0	0	0	0	0	0	0
asv_770	Bacteria(100);Myxococcota(100);Polyangia(100);Haliangiales(100);Haliangiaceae(100);Haliangium(100);		0	0	0.107	0	0	0	0	0	0	0	0	0	0	0	0	0	0	0	0	0	0	0	0	0	0	0	0	0	0	0	0	0	0	0	0	0	0	0	0	0	0	0	0	0	0	0	0
asv_771	Bacteria(100);Proteobacteria(100);Gammaproteobacteria(100);Burkholderiales(100);Burkholderiaceae(80);Burkholderiaceae(80);		0	0	0	0.0992	0	0.0077	0	0	0	0	0	0	0	0	0	0	0	0	0	0	0	0	0	0	0	0	0	0	0	0	0	0	0	0	0	0	0	0	0	0	0	0	0	0	0	0	0
asv_772	Bacteria(100);Bacteria(100);Bacteria(100);Bacteria(100);Bacteria(100);Bacteria(100);		0	0	0.0611	0	0	0	0	0	0	0	0	0	0.0155	0	0.0184	0	0	0	0	0.0116	0	0	0	0	0	0	0	0	0	0	0	0	0	0	0	0	0	0	0	0	0	0	0	0	0	0	0
asv_773	Bacteria(100);Planctomycetota(100);Planctomycetes(100);Pirellulales(100);Pirellulaceae(100);Pirellula(100);		0	0	0.0458	0	0.0608	0	0	0	0	0	0	0	0	0	0	0	0	0	0	0	0	0	0	0	0	0	0	0	0	0	0	0	0	0	0	0	0	0	0	0	0	0	0	0	0	0	0
asv_774	Bacteria(100);NB1-j(100);NB1-j_cl(100);NB1-j_or(100);NB1-j_fa(100);NB1-j_ge(100);		0	0	0.0535	0	0.0499	0	0	0	0	0	0	0	0.0031	0	0	0	0	0	0	0	0	0	0	0	0	0	0	0	0	0	0	0	0	0	0	0	0	0	0	0	0	0	0	0	0	0	0
asv_775	Bacteria(100);Campylobacterota(100);Campylobacteria(100);Campylobacterales(100);Arcobacteraceae(100);uncultured(96);		0	0	0	0.0909	0	0.0153	0	0	0	0	0	0	0	0	0	0	0	0	0	0	0	0	0	0	0	0	0	0	0	0	0	0	0	0	0	0	0	0	0	0	0	0	0	0	0	0	0
asv_776	Bacteria(100);Proteobacteria(100);Gammaproteobacteria(100);Burkholderiales(100);Nitrosomonadaceae(100);MND1(100);		0	0	0	0	0.1061	0	0	0	0	0	0	0	0	0	0	0	0	0	0	0	0	0	0	0	0	0	0	0	0	0	0	0	0	0	0	0	0	0	0	0	0	0	0	0	0	0	0
asv_777	Bacteria(100);Proteobacteria(100);Gammaproteobacteria(100);Pseudomonadales(100);Pseudohongiellaceae(100);BIyi10(100);		0	0	0	0	0.1061	0	0	0	0	0	0	0	0	0	0	0	0	0	0	0	0	0	0	0	0	0	0	0	0	0	0	0	0	0	0	0	0	0	0	0	0	0	0	0	0	0	0
asv_778	Bacteria(100);Bacteroidota(100);Rhodothermia(100);Balneolales(100);Balneolaceae(100);Rhodohalobacter(93);		0	0	0.0535	0	0.0172	0.0353	0	0	0	0	0	0	0	0	0	0	0	0	0	0	0	0	0	0	0	0	0	0	0	0	0	0	0	0	0	0	0	0	0	0	0	0	0	0	0	0	0
asv_779	Bacteria(100);Proteobacteria(100);Gammaproteobacteria(100);Burkholderiales(100);Comamonadaceae(100);Comamonadaceae(100);		0	0	0	0	0	0.1058	0	0	0	0	0	0	0	0	0	0	0	0	0	0	0	0	0	0	0	0	0	0	0	0	0	0	0	0	0	0	0	0	0	0	0	0	0	0	0	0	0
asv_780	Bacteria(100);Proteobacteria(100);Gammaproteobacteria(100);Burkholderiales(100);Oxalobacteraceae(100);Undibacterium(96);		0	0	0	0	0.0749	0.0307	0	0	0	0	0	0	0	0	0	0	0	0	0	0	0	0	0	0	0	0	0	0	0	0	0	0	0	0	0	0	0	0	0	0	0	0	0	0	0	0	0
asv_781	Bacteria(100);Acidobacteriota(100);Vicinamibacteria(100);Subgroup_17(100);Subgroup_17_fa(100);Subgroup_17_ge(100);		0	0	0	0	0.1045	0	0	0	0	0	0	0	0	0	0	0	0	0	0	0	0	0	0	0	0	0	0	0	0	0	0	0	0	0	0	0	0	0	0	0	0	0	0	0	0	0	0
asv_782	Bacteria(100);Proteobacteria(100);Gammaproteobacteria(100);CCD24(97);CCD24_fa(97);CCD24_ge(97);		0	0	0	0	0.1045	0	0	0	0	0	0	0	0	0	0	0	0	0	0	0	0	0	0	0	0	0	0	0	0	0	0	0	0	0	0	0	0	0	0	0	0	0	0	0	0	0	0
asv_783	Bacteria(100);NB1-j(100);NB1-j_cl(100);NB1-j_or(100);NB1-j_fa(100);NB1-j_ge(100);		0	0	0	0	0.1045	0	0	0	0	0	0	0	0	0	0	0	0	0	0	0	0	0	0	0	0	0	0	0	0	0	0	0	0	0	0	0	0	0	0	0	0	0	0	0	0	0	0
asv_784	Bacteria(100);Proteobacteria(100);Gammaproteobacteria(100);Burkholderiales(100);TRA3-20(100);TRA3-20_ge(100);		0	0	0	0	0.1045	0	0	0	0	0	0	0	0	0	0	0	0	0	0	0	0	0	0	0	0	0	0	0	0	0	0	0	0	0	0	0	0	0	0	0	0	0	0	0	0	0	0
asv_785	Bacteria(98);Patescibacteria(90);Gracilibacteria(86);Gracilibacteria_or(86);Gracilibacteria_fa(86);Gracilibacteria_ge(86);		0.1045	0	0	0	0	0	0	0	0	0	0	0	0	0	0	0	0	0	0	0	0	0	0	0	0	0	0	0	0	0	0	0	0	0	0	0	0	0	0	0	0	0	0	0	0	0	0
asv_786	Bacteria(100);Proteobacteria(100);Gammaproteobacteria(100);Burkholderiales(100);Rhodocyclaceae(100);Candidatus_Accumulibacter(100);		0	0	0	0	0	0.1042	0	0	0	0	0	0	0	0	0	0	0	0	0	0	0	0	0	0	0	0	0	0	0	0	0	0	0	0	0	0	0	0	0	0	0	0	0	0	0	0	0
asv_787	Bacteria(100);Proteobacteria(100);Alphaproteobacteria(100);Rhizobiales(100);Xanthobacteraceae(99);Xanthobacteraceae(99);		0	0	0	0	0	0	0	0	0	0	0	0	0.0186	0.0186	0.0184	0.0289	0	0	0	0	0	0	0	0	0	0	0	0	0	0	0	0	0	0	0	0	0	0	0	0	0	0	0	0	0	0	0
asv_788	Bacteria(88);Bacteria(88);Bacteria(88);Bacteria(88);Bacteria(88);Bacteria(88);		0	0	0	0	0	0	0	0	0	0	0	0	0	0	0	0	0	0	0	0	0	0	0	0	0	0	0	0	0	0	0	0	0	0	0	0	0	0	0	0	0	0	0	0	0	0	0
asv_789	Bacteria(100);Proteobacteria(100);Gammaproteobacteria(100);Burkholderiales(100);SC-I-84(100);SC-I-84_ge(100);		0	0	0	0	0.1029	0	0	0	0	0	0	0	0	0	0	0	0	0	0	0	0	0	0	0	0	0	0	0	0	0	0	0	0	0	0	0	0	0	0	0	0	0	0	0	0	0	0
asv_790	Bacteria(100);Cyanobacteria(100);Cyanobacteriia(100);Chloroplast(100);Chloroplast_fa(100);Chloroplast_ge(100);		0	0	0	0	0	0.1027	0	0	0	0	0	0	0	0	0	0	0	0	0	0	0	0	0	0	0	0	0	0	0	0	0	0	0	0	0	0	0	0	0	0	0	0	0	0	0	0	0
asv_791	Bacteria(100);Proteobacteria(100);Alphaproteobacteria(100);Sphingomonadales(100);Sphingomonadaceae(100);Polymorphobacter(100);		0	0	0.0841	0	0	0.0184	0	0	0	0	0	0	0	0	0	0	0	0	0	0	0	0	0	0	0	0	0	0	0	0	0	0	0	0	0	0	0	0	0	0	0	0	0	0	0	0	0
asv_792	Bacteria(100);Proteobacteria(100);Alphaproteobacteria(100);Rhizobiales(97);Rhizobiales(97);Rhizobiales(97);		0	0	0	0	0.0827	0	0	0	0	0	0	0.0102	0	0	0	0	0	0	0	0	0	0	0	0	0	0	0	0	0	0	0	0	0	0	0	0	0	0	0	0	0	0	0	0	0	0	0
asv_793	Bacteria(100);Bacteroidota(100);Bacteroidia(100);Chitinophagales(100);Chitinophagaceae(100);Chitinophagaceae(100);		0	0	0	0.0744	0	0.0276	0	0	0	0	0	0	0	0	0	0	0	0	0	0	0	0	0	0	0	0	0	0	0	0	0	0	0	0	0	0	0	0	0	0	0	0	0	0	0	0	0
asv_794	Bacteria(100);RCP2-54(99);RCP2-54_cl(99);RCP2-54_or(99);RCP2-54_fa(99);RCP2-54_ge(99);		0	0	0	0	0.1014	0	0	0	0	0	0	0	0	0	0	0	0	0	0	0	0	0	0	0	0	0	0	0	0	0	0	0	0	0	0	0	0	0	0	0	0	0	0	0	0	0	0
asv_795	Bacteria(100);Acidobacteriota(100);Vicinamibacteria(100);Vicinamibacterales(100);uncultured(100);uncultured_ge(100);		0	0	0	0	0.1014	0	0	0	0	0	0	0	0	0	0	0	0	0	0	0	0	0	0	0	0	0	0	0	0	0	0	0	0	0	0	0	0	0	0	0	0	0	0	0	0	0	0
asv_796	Bacteria(100);Gemmatimonadota(100);Gemmatimonadetes(100);Gemmatimonadales(100);Gemmatimonadaceae(100);uncultured(100);		0	0	0	0	0.1014	0	0	0	0	0	0	0	0	0	0	0	0	0	0	0	0	0	0	0	0	0	0	0	0	0	0	0	0	0	0	0	0	0	0	0	0	0	0	0	0	0	0
asv_797	Bacteria(100);Cyanobacteria(100);Cyanobacteriia(100);Chloroplast(100);Chloroplast_fa(100);Chloroplast_ge(100);		0	0	0	0	0.1014	0	0	0	0	0	0	0	0	0	0	0	0	0	0	0	0	0	0	0	0	0	0	0	0	0	0	0	0	0	0	0	0	0	0	0	0	0	0	0	0	0	0
asv_798	Bacteria(100);Verrucomicrobiota(100);Verrucomicrobiae(100);Pedosphaerales(100);Pedosphaeraceae(100);uncultured(100);		0	0	0	0	0.1014	0	0	0	0	0	0	0	0	0	0	0	0	0	0	0	0	0	0	0	0	0	0	0	0	0	0	0	0	0	0	0	0	0	0	0	0	0	0	0	0	0	0
asv_799	Bacteria(100);Actinobacteriota(100);Thermoleophilia(100);Gaiellales(100);Gaiellaceae(100);Gaiella(100);		0	0	0	0	0.078	0	0	0	0	0	0	0	0	0	0	0	0	0	0	0.0232	0	0	0	0	0	0	0	0	0	0	0	0	0	0	0	0	0	0	0	0	0	0	0	0	0	0	0
asv_800	Bacteria(100);Proteobacteria(100);Gammaproteobacteria(100);Burkholderiales(100);Rhodocyclaceae(100);Sulfuritalea(99);		0	0	0.0688	0	0	0.0322	0	0	0	0	0	0	0	0	0	0	0	0	0	0	0	0	0	0	0	0	0	0	0	0	0	0	0	0	0	0	0	0	0	0	0	0	0	0	0	0	0
asv_801	Bacteria(100);Bacteroidota(100);Bacteroidia(100);Cytophagales(100);Microscillaceae(100);uncultured(100);		0	0	0.0611	0	0.039	0	0	0	0	0	0	0	0	0	0	0	0	0	0	0	0	0	0	0	0	0	0	0	0	0	0	0	0	0	0	0	0	0	0	0	0	0	0	0	0	0	0
asv_802	Bacteria(100);Verrucomicrobiota(100);Verrucomicrobiae(100);Pedosphaerales(100);Pedosphaeraceae(100);uncultured(100);		0	0	0	0	0.0998	0	0	0	0	0	0	0	0	0	0	0	0	0	0	0	0	0	0	0	0	0	0	0	0	0	0	0	0	0	0	0	0	0	0	0	0	0	0	0	0	0	0
asv_803	Bacteria(100);Bacteroidota(100);Bacteroidia(100);Flavobacteriales(100);Flavobacteriaceae(100);Flavobacterium(100);		0	0	0	0	0.0998	0	0	0	0	0	0	0	0	0	0	0	0	0	0	0	0	0	0	0	0	0	0	0	0	0	0	0	0	0	0	0	0	0	0	0	0	0	0	0	0	0	0
asv_804	Bacteria(100);Proteobacteria(100);Gammaproteobacteria(100);Burkholderiales(100);Chitinibacteraceae(100);Iodobacter(100);		0	0	0	0	0.0998	0	0	0	0	0	0	0	0	0	0	0	0	0	0	0	0	0	0	0	0	0	0	0	0	0	0	0	0	0	0	0	0	0	0	0	0	0	0	0	0	0	0
asv_805	Bacteria(100);Desulfobacterota(100);Desulfobulbia(100);Desulfobulbales(100);Desulfurivibrionaceae(100);Desulfurivibrio(100);		0	0	0	0	0	0.0996	0	0	0	0	0	0	0	0	0	0	0	0	0	0	0	0	0	0	0	0	0	0	0	0	0	0	0	0	0	0	0	0	0	0	0	0	0	0	0	0	0
asv_806	Bacteria(100);Cyanobacteria(100);Cyanobacteriia(100);Chloroplast(100);Chloroplast_fa(100);Chloroplast_ge(100);		0	0	0	0	0	0.0996	0	0	0	0	0	0	0	0	0	0	0	0	0	0	0	0	0	0	0	0	0	0	0	0	0	0	0	0	0	0	0	0	0	0	0	0	0	0	0	0	0
asv_807	Bacteria(100);Proteobacteria(100);Gammaproteobacteria(100);Burkholderiales(100);Burkholderiales(100);Burkholderiales(100);		0	0	0	0	0	0	0	0	0	0	0	0	0.0155	0	0.0208	0	0	0	0	0	0	0	0	0	0	0	0	0	0	0	0	0	0	0	0	0	0	0	0	0	0	0	0	0	0	0	0
asv_808	Bacteria(100);Bacteroidota(95);Bacteroidia(93);Bacteroidia(93);Bacteroidia(93);Bacteroidia(93);		0	0	0	0.0826	0	0.0169	0	0	0	0	0	0	0	0	0	0	0	0	0	0	0	0	0	0	0	0	0	0	0	0	0	0	0	0	0	0	0	0	0	0	0	0	0	0	0	0	0
asv_809	Bacteria(100);Proteobacteria(100);Gammaproteobacteria(100);Burkholderiales(100);Rhodocyclaceae(100);Sulfuritalea(100);		0	0	0.0993	0	0	0	0	0	0	0	0	0	0	0	0	0	0	0	0	0	0	0	0	0	0	0	0	0	0	0	0	0	0	0	0	0	0	0	0	0	0	0	0	0	0	0	0
asv_810	Bacteria(100);Verrucomicrobiota(100);Verrucomicrobiae(100);Pedosphaerales(100);Pedosphaeraceae(100);uncultured(100);		0	0	0.0993	0	0	0	0	0	0	0	0	0	0	0	0	0	0	0	0	0	0	0	0	0	0	0	0	0	0	0	0	0	0	0	0	0	0	0	0	0	0	0	0	0	0	0	0
asv_811	Bacteria(100);Bacteroidota(100);Bacteroidia(100);Chitinophagales(100);Chitinophagaceae(100);Ferruginibacter(89);		0	0	0.0993	0	0	0	0	0	0	0	0	0	0	0	0	0	0	0	0	0	0	0	0	0	0	0	0	0	0	0	0	0	0	0	0	0	0	0	0	0	0	0	0	0	0	0	0
asv_812	Bacteria(100);Desulfobacterota(100);Desulfuromonadia(100);Geobacterales(100);Geobacteraceae(100);Geobacteraceae(100);		0	0	0	0	0.0655	0.0337	0	0	0	0	0	0	0	0	0	0	0	0	0	0	0	0	0	0	0	0	0	0	0	0	0	0	0	0	0	0	0	0	0	0	0	0	0	0	0	0	0
asv_813	Bacteria(100);Desulfobacterota(100);Desulfobulbia(100);Desulfobulbales(100);Desulfocapsaceae(100);Desulfocapsaceae_ge(96);		0	0	0	0.0992	0	0	0	0	0	0	0	0	0	0	0	0	0	0	0	0	0	0	0	0	0	0	0	0	0	0	0	0	0	0	0	0	0	0	0	0	0	0	0	0	0	0	0
asv_814	Bacteria(100);Spirochaetota(100);Leptospirae(100);Leptospirales(100);Leptospiraceae(100);RBG-16-49-21(100);		0	0	0	0.0992	0	0	0	0	0	0	0	0	0	0	0	0	0	0	0	0	0	0	0	0	0	0	0	0	0	0	0	0	0	0	0	0	0	0	0	0	0	0	0	0	0	0	0
asv_815	Bacteria(100);Bacteroidota(100);Bacteroidia(100);Bacteroidales(95);Paludibacteraceae(83);uncultured(83);		0	0	0.0306	0	0.0686	0	0	0	0	0	0	0	0	0	0	0	0	0	0	0	0	0	0	0	0	0	0	0	0	0	0	0	0	0	0	0	0	0	0	0	0	0	0	0	0	0	0
asv_816	Bacteria(100);Acidobacteriota(100);Subgroup_11(100);Subgroup_11_or(100);Subgroup_11_fa(100);Subgroup_11_ge(100);		0	0	0	0	0.0983	0	0	0	0	0	0	0	0	0	0	0	0	0	0	0	0	0	0	0	0	0	0	0	0	0	0	0	0	0	0	0	0	0	0	0	0	0	0	0	0	0	0
asv_817	Bacteria(100);Acidobacteriota(100);Vicinamibacteria(100);Vicinamibacterales(100);uncultured(100);uncultured_ge(100);		0	0	0	0	0.0983	0	0	0	0	0	0	0	0	0	0	0	0	0	0	0	0	0	0	0	0	0	0	0	0	0	0	0	0	0	0	0	0	0	0	0	0	0	0	0	0	0	0
asv_818	Bacteria(100);Desulfobacterota(100);Desulfobulbia(100);Desulfobulbales(100);Desulfocapsaceae(100);Desulfocapsaceae_ge(88);		0	0	0	0	0.0983	0	0	0	0	0	0	0	0	0	0	0	0	0	0	0	0	0	0	0	0	0	0	0	0	0	0	0	0	0	0	0	0	0	0	0	0	0	0	0	0	0	0
asv_819	Bacteria(100);Chloroflexi(100);Anaerolineae(100);Anaerolineales(100);Anaerolineaceae(100);Anaerolineaceae(100);		0	0	0	0	0	0	0	0	0	0	0	0.0204	0.0124	0.0083	0.0115	0	0	0	0	0	0	0	0	0	0	0	0	0	0	0	0	0	0	0	0	0	0	0	0	0	0	0	0	0	0	0	0
asv_820	Bacteria(100);Bacteria(100);Bacteria(100);Bacteria(100);Bacteria(100);Bacteria(100);		0	0	0	0	0	0.0981	0	0	0	0	0	0	0	0	0	0	0	0	0	0	0	0	0	0	0	0	0	0	0	0	0	0	0	0	0	0	0	0	0	0	0	0	0	0	0	0	0
asv_821	Bacteria(100);Proteobacteria(100);Alphaproteobacteria(100);Rhizobiales(100);Xanthobacteraceae(100);Xanthobacter(100);		0	0	0	0	0	0	0	0	0	0	0	0	0	0.0062	0.0046	0.0105	0	0.0402	0	0.0087	0	0	0	0	0	0	0	0	0	0	0	0	0	0	0	0	0	0	0	0	0	0	0	0	0	0	0
asv_822	Bacteria(100);Acidobacteriota(100);Acidobacteriae(100);Acidobacteriae_or(100);Acidobacteriae_fa(100);Paludibaculum(100);		0	0	0.0382	0	0.0406	0.0184	0	0	0	0	0	0	0	0	0	0	0	0	0	0	0	0	0	0	0	0	0	0	0	0	0	0	0	0	0	0	0	0	0	0	0	0	0	0	0	0	0
asv_823	Bacteria(100);Acidobacteriota(100);Vicinamibacteria(100);Vicinamibacterales(100);Vicinamibacterales(100);Vicinamibacterales(100);		0	0	0	0	0.0967	0	0	0	0	0	0	0	0	0	0	0	0	0	0	0	0	0	0	0	0	0	0	0	0	0	0	0	0	0	0	0	0	0	0	0	0	0	0	0	0	0	0
asv_824	Bacteria(100);Actinobacteriota(100);Thermoleophilia(99);Gaiellales(99);uncultured(99);uncultured_ge(99);		0	0	0.0764	0	0	0	0	0	0	0	0	0	0	0.0124	0	0.0079	0	0	0	0	0	0	0	0	0	0	0	0	0	0	0	0	0	0	0	0	0	0	0	0	0	0	0	0	0	0	0
asv_825	Bacteria(100);Proteobacteria(100);Gammaproteobacteria(100);Burkholderiales(100);Sutterellaceae(100);uncultured(100);		0	0	0	0	0.0967	0	0	0	0	0	0	0	0	0	0	0	0	0	0	0	0	0	0	0	0	0	0	0	0	0	0	0	0	0	0	0	0	0	0	0	0	0	0	0	0	0	0
asv_826	Bacteria(100);Proteobacteria(100);Gammaproteobacteria(100);Burkholderiales(100);Methylophilaceae(100);Methylotenera(100);		0	0	0	0	0.0967	0	0	0	0	0	0	0	0	0	0	0	0	0	0	0	0	0	0	0	0	0	0	0	0	0	0	0	0	0	0	0	0	0	0	0	0	0	0	0	0	0	0
asv_827	Bacteria(100);Acidobacteriota(100);Blastocatellia(100);Pyrinomonadales(100);Pyrinomonadaceae(100);RB41(100);		0	0	0	0	0.0967	0	0	0	0	0	0	0	0	0	0	0	0	0	0	0	0	0	0	0	0	0	0	0	0	0	0	0	0	0	0	0	0	0	0	0	0	0	0	0	0	0	0
asv_828	Bacteria(100);Bacteroidota(100);Bacteroidia(100);Cytophagales(100);Microscillaceae(100);Hassallia(100);		0	0	0	0	0.0967	0	0	0	0	0	0	0	0	0	0	0	0	0	0	0	0	0	0	0	0	0	0	0	0	0	0	0	0	0	0	0	0	0	0	0	0	0	0	0	0	0	0
asv_829	Bacteria(100);Proteobacteria(100);Gammaproteobacteria(100);Burkholderiales(100);Comamonadaceae(99);Comamonadaceae(99);		0	0	0	0	0.0967	0	0	0	0	0	0	0	0	0	0	0	0	0	0	0	0	0	0	0	0	0	0	0	0	0	0	0	0	0	0	0	0	0	0	0	0	0	0	0	0	0	0
asv_830	Bacteria(100);Proteobacteria(100);Gammaproteobacteria(100);Burkholderiales(100);Methylophilaceae(100);Methylophilaceae(100);		0	0	0	0	0	0.0966	0	0	0	0	0	0	0	0	0	0	0	0	0	0	0	0	0	0	0	0	0	0	0	0	0	0	0	0	0	0	0	0	0	0	0	0	0	0	0	0	0
asv_831	Bacteria(100);Bacteroidota(100);Bacteroidia(100);Cytophagales(100);Spirosomaceae(100);Arcicella(100);		0	0	0	0	0	0.0966	0	0	0	0	0	0	0	0	0	0	0	0	0	0	0	0	0	0	0	0	0	0	0	0	0	0	0	0	0	0	0	0	0	0	0	0	0	0	0	0	0
asv_832	Bacteria(100);Bacteroidota(100);Bacteroidia(100);Bacteroidales(99);Bacteroidetes_BD2-2(94);Bacteroidetes_BD2-2_ge(94);		0	0	0	0.0413	0	0.0552	0	0	0	0	0	0	0	0	0	0	0	0	0	0	0	0	0	0	0	0	0	0	0	0	0	0	0	0	0	0	0	0	0	0	0	0	0	0	0	0	0
asv_833	Bacteria(100);Latescibacterota(97);Latescibacterota_cl(97);Latescibacterota_or(97);Latescibacterota_fa(97);Latescibacterota_ge(97);		0	0	0	0.0826	0	0	0	0	0	0	0	0	0	0	0.0138	0	0	0	0	0	0	0	0	0	0	0	0	0	0	0	0	0	0	0	0	0	0	0	0	0	0	0	0	0	0	0	0
asv_834	Bacteria(100);NB1-j(95);NB1-j_cl(95);NB1-j_or(95);NB1-j_fa(95);NB1-j_ge(95);		0	0	0	0	0.0951	0	0	0	0	0	0	0	0	0	0	0	0	0	0	0	0	0	0	0	0	0	0	0	0	0	0	0	0	0	0	0	0	0	0	0	0	0	0	0	0	0	0
asv_835	Bacteria(100);Bacteroidota(100);Bacteroidia(100);Cytophagales(100);Microscillaceae(100);Hassallia(93);		0	0	0	0	0.0951	0	0	0	0	0	0	0	0	0	0	0	0	0	0	0	0	0	0	0	0	0	0	0	0	0	0	0	0	0	0	0	0	0	0	0	0	0	0	0	0	0	0
asv_836	Bacteria(100);Proteobacteria(100);Gammaproteobacteria(100);Arenicellales(82);Arenicellaceae(82);Arenicellaceae(82);		0	0	0	0	0	0.095	0	0	0	0	0	0	0	0	0	0	0	0	0	0	0	0	0	0	0	0	0	0	0	0	0	0	0	0	0	0	0	0	0	0	0	0	0	0	0	0	0
asv_837	Bacteria(100);Bacteroidota(100);Bacteroidia(100);Sphingobacteriales(100);env.OPS_17(100);env.OPS_17_ge(100);		0	0	0	0	0	0.095	0	0	0	0	0	0	0	0	0	0	0	0	0	0	0	0	0	0	0	0	0	0	0	0	0	0	0	0	0	0	0	0	0	0	0	0	0	0	0	0	0
asv_838	Bacteria(100);Proteobacteria(100);Gammaproteobacteria(100);Xanthomonadales(100);Xanthomonadaceae(100);Pseudoxanthomonas(100);		0	0	0.0382	0	0	0.0491	0	0	0	0	0	0	0	0	0.0046	0	0	0	0	0.0029	0	0	0	0	0	0	0	0	0	0	0	0	0	0	0	0	0	0	0	0	0	0	0	0	0	0	0
asv_839	Bacteria(100);Proteobacteria(100);Gammaproteobacteria(100);Xanthomonadales(100);Xanthomonadaceae(100);Arenimonas(100);		0	0	0	0	0.0671	0.0276	0	0	0	0	0	0	0	0	0	0	0	0	0	0	0	0	0	0	0	0	0	0	0	0	0	0	0	0	0	0	0	0	0	0	0	0	0	0	0	0	0
asv_840	Bacteria(100);Chloroflexi(100);Chloroflexia(100);Thermomicrobiales(100);JG30-KF-CM45(100);JG30-KF-CM45_ge(100);		0	0	0.0535	0	0	0.0107	0	0	0	0	0	0	0.0078	0	0.0046	0.0105	0	0	0	0	0	0	0	0	0	0	0	0	0	0	0	0	0	0	0	0	0	0	0	0	0	0	0	0	0	0	0
asv_841	Bacteria(100);Proteobacteria(100);Gammaproteobacteria(100);Acidiferrobacterales(100);Acidiferrobacteraceae(100);Sulfurifustis(100);		0	0	0	0	0.0936	0	0	0	0	0	0	0	0	0	0	0	0	0	0	0	0	0	0	0	0	0	0	0	0	0	0	0	0	0	0	0	0	0	0	0	0	0	0	0	0	0	0
asv_842	Bacteria(100);Acidobacteriota(100);Vicinamibacteria(100);Vicinamibacterales(100);Vicinamibacteraceae(100);Vicinamibacteraceae_ge(100);		0	0	0	0	0.0936	0	0	0	0	0	0	0	0	0	0	0	0	0	0	0	0	0	0	0	0	0	0	0	0	0	0	0	0	0	0	0	0	0	0	0	0	0	0	0	0	0	0
asv_843	Bacteria(100);Acidobacteriota(100);Vicinamibacteria(100);Vicinamibacterales(100);uncultured(100);uncultured_ge(100);		0	0	0	0	0.0936	0	0	0	0	0	0	0	0	0	0	0	0	0	0	0	0	0	0	0	0	0	0	0	0	0	0	0	0	0	0	0	0	0	0	0	0	0	0	0	0	0	0
asv_844	Bacteria(100);Proteobacteria(100);Alphaproteobacteria(100);Rhizobiales(100);Hyphomicrobiaceae(100);Hyphomicrobium(94);		0	0	0	0	0.0936	0	0	0	0	0	0	0	0	0	0	0	0	0	0	0	0	0	0	0	0	0	0	0	0	0	0	0	0	0	0	0	0	0	0	0	0	0	0	0	0	0	0
asv_845	Bacteria(100);Cyanobacteria(100);Cyanobacteriia(100);Chloroplast(100);Chloroplast_fa(100);Chloroplast_ge(100);		0	0	0	0	0	0.0935	0	0	0	0	0	0	0	0	0	0	0	0	0	0	0	0	0	0	0	0	0	0	0	0	0	0	0	0	0	0	0	0	0	0	0	0	0	0	0	0	0
asv_846	Bacteria(100);Proteobacteria(100);Gammaproteobacteria(100);Xanthomonadales(100);Xanthomonadaceae(100);Arenimonas(100);		0	0	0	0	0	0.0935	0	0	0	0	0	0	0	0	0	0	0	0	0	0	0	0	0	0	0	0	0	0	0	0	0	0	0	0	0	0	0	0	0	0	0	0	0	0	0	0	0
asv_847	Bacteria(100);Firmicutes(100);Clostridia(100);Oscillospirales(100);Hungateiclostridiaceae(100);Hungateiclostridiaceae(100);		0	0	0	0	0	0	0	0	0	0	0	0.0544	0	0	0	0	0.0382	0	0	0	0	0	0	0	0	0	0	0	0	0	0	0	0	0	0	0	0	0	0	0	0	0	0	0	0	0	0
asv_848	Bacteria(100);Verrucomicrobiota(100);Verrucomicrobiae(100);Chthoniobacterales(100);Chthoniobacteraceae(100);Chthoniobacter(99);		0	0	0.0535	0	0.039	0	0	0	0	0	0	0	0	0	0	0	0	0	0	0	0	0	0	0	0	0	0	0	0	0	0	0	0	0	0	0	0	0	0	0	0	0	0	0	0	0	0
asv_849	Bacteria(100);Bacteroidota(100);Bacteroidia(100);Bacteroidales(100);Bacteroidetes_BD2-2(100);Bacteroidetes_BD2-2_ge(100);		0	0	0	0.0661	0.014	0.0123	0	0	0	0	0	0	0	0	0	0	0	0	0	0	0	0	0	0	0	0	0	0	0	0	0	0	0	0	0	0	0	0	0	0	0	0	0	0	0	0	0
asv_850	Bacteria(100);Proteobacteria(99);Gammaproteobacteria(99);Pseudomonadales(96);Pseudomonadales(96);Pseudomonadales(96);		0.0209	0	0.0229	0	0.0484	0	0	0	0	0	0	0	0	0	0	0	0	0	0	0	0	0	0	0	0	0	0	0	0	0	0	0	0	0	0	0	0	0	0	0	0	0	0	0	0	0	0
asv_851	Bacteria(100);Acidobacteriota(100);Vicinamibacteria(100);Vicinamibacterales(100);uncultured(100);uncultured_ge(100);		0	0	0	0	0.092	0	0	0	0	0	0	0	0	0	0	0	0	0	0	0	0	0	0	0	0	0	0	0	0	0	0	0	0	0	0	0	0	0	0	0	0	0	0	0	0	0	0
asv_852	Bacteria(100);Latescibacterota(100);Latescibacterota_cl(100);Latescibacterota_or(100);Latescibacterota_fa(100);Latescibacterota_ge(100);		0	0	0	0	0.092	0	0	0	0	0	0	0	0	0	0	0	0	0	0	0	0	0	0	0	0	0	0	0	0	0	0	0	0	0	0	0	0	0	0	0	0	0	0	0	0	0	0
asv_853	Bacteria(100);Acidobacteriota(100);Blastocatellia(100);11-24(100);11-24_fa(100);11-24_ge(100);		0	0	0	0	0.092	0	0	0	0	0	0	0	0	0	0	0	0	0	0	0	0	0	0	0	0	0	0	0	0	0	0	0	0	0	0	0	0	0	0	0	0	0	0	0	0	0	0
asv_854	Bacteria(100);Proteobacteria(100);Gammaproteobacteria(100);PLTA13(100);PLTA13_fa(100);PLTA13_ge(100);		0	0	0	0	0.092	0	0	0	0	0	0	0	0	0	0	0	0	0	0	0	0	0	0	0	0	0	0	0	0	0	0	0	0	0	0	0	0	0	0	0	0	0	0	0	0	0	0
asv_855	Bacteria(100);Bacteroidota(100);Bacteroidia(100);Chitinophagales(100);Chitinophagaceae(100);Chitinophagaceae(100);		0	0	0	0	0.092	0	0	0	0	0	0	0	0	0	0	0	0	0	0	0	0	0	0	0	0	0	0	0	0	0	0	0	0	0	0	0	0	0	0	0	0	0	0	0	0	0	0
asv_856	Bacteria(100);Methylomirabilota(100);Methylomirabilia(100);Rokubacteriales(100);Rokubacteriales_fa(100);Rokubacteriales_ge(100);		0	0	0	0	0.092	0	0	0	0	0	0	0	0	0	0	0	0	0	0	0	0	0	0	0	0	0	0	0	0	0	0	0	0	0	0	0	0	0	0	0	0	0	0	0	0	0	0
asv_857	Bacteria(100);Bacteria(100);Bacteria(100);Bacteria(100);Bacteria(100);Bacteria(100);		0	0	0	0	0.092	0	0	0	0	0	0	0	0	0	0	0	0	0	0	0	0	0	0	0	0	0	0	0	0	0	0	0	0	0	0	0	0	0	0	0	0	0	0	0	0	0	0
asv_858	Bacteria(100);Cyanobacteria(100);Cyanobacteriia(100);Chloroplast(100);Chloroplast_fa(100);Chloroplast_ge(100);		0	0	0	0	0.092	0	0	0	0	0	0	0	0	0	0	0	0	0	0	0	0	0	0	0	0	0	0	0	0	0	0	0	0	0	0	0	0	0	0	0	0	0	0	0	0	0	0
asv_859	Bacteria(100);Verrucomicrobiota(100);Verrucomicrobiae(100);Opitutales(100);Opitutaceae(100);Opitutaceae(100);		0	0	0	0	0.092	0	0	0	0	0	0	0	0	0	0	0	0	0	0	0	0	0	0	0	0	0	0	0	0	0	0	0	0	0	0	0	0	0	0	0	0	0	0	0	0	0	0
asv_860	Bacteria(100);Proteobacteria(100);Alphaproteobacteria(100);Sphingomonadales(100);Sphingomonadaceae(100);Sandaracinobacter(86);		0	0	0.0917	0	0	0	0	0	0	0	0	0	0	0	0	0	0	0	0	0	0	0	0	0	0	0	0	0	0	0	0	0	0	0	0	0	0	0	0	0	0	0	0	0	0	0	0
asv_861	Bacteria(100);Proteobacteria(100);Gammaproteobacteria(100);Acidiferrobacterales(100);Acidiferrobacteraceae(100);Sulfurifustis(100);		0	0	0.0917	0	0	0	0	0	0	0	0	0	0	0	0	0	0	0	0	0	0	0	0	0	0	0	0	0	0	0	0	0	0	0	0	0	0	0	0	0	0	0	0	0	0	0	0
asv_862	Bacteria(100);Bacteroidota(100);Bacteroidia(100);Cytophagales(100);Microscillaceae(100);uncultured(100);		0	0	0.0917	0	0	0	0	0	0	0	0	0	0	0	0	0	0	0	0	0	0	0	0	0	0	0	0	0	0	0	0	0	0	0	0	0	0	0	0	0	0	0	0	0	0	0	0
asv_863	Bacteria(100);Proteobacteria(100);Gammaproteobacteria(100);Burkholderiales(100);Oxalobacteraceae(100);Oxalobacteraceae(100);		0	0	0	0	0	0	0	0	0	0	0	0	0	0	0	0.0315	0	0	0.0259	0.0247	0	0	0.0096	0	0	0	0	0	0	0	0	0	0	0	0	0	0	0	0	0	0	0	0	0	0	0	0
asv_864	Bacteria(100);Proteobacteria(100);Gammaproteobacteria(100);1013-28-CG33(85);1013-28-CG33_fa(85);1013-28-CG33_ge(85);		0	0	0.0917	0	0	0	0	0	0	0	0	0	0	0	0	0	0	0	0	0	0	0	0	0	0	0	0	0	0	0	0	0	0	0	0	0	0	0	0	0	0	0	0	0	0	0	0
asv_865	Bacteria(100);Myxococcota(100);Polyangia(100);Polyangiales(100);Phaselicystidaceae(94);Phaselicystis(94);		0	0	0.0917	0	0	0	0	0	0	0	0	0	0	0	0	0	0	0	0	0	0	0	0	0	0	0	0	0	0	0	0	0	0	0	0	0	0	0	0	0	0	0	0	0	0	0	0
asv_866	Bacteria(100);Planctomycetota(99);OM190(94);OM190_or(94);OM190_fa(94);OM190_ge(94);		0	0	0.0917	0	0	0	0	0	0	0	0	0	0	0	0	0	0	0	0	0	0	0	0	0	0	0	0	0	0	0	0	0	0	0	0	0	0	0	0	0	0	0	0	0	0	0	0
asv_867	Bacteria(100);Cyanobacteria(100);Cyanobacteriia(100);Chloroplast(100);Chloroplast_fa(100);Chloroplast_ge(100);		0	0	0.0917	0	0	0	0	0	0	0	0	0	0	0	0	0	0	0	0	0	0	0	0	0	0	0	0	0	0	0	0	0	0	0	0	0	0	0	0	0	0	0	0	0	0	0	0
asv_868	Bacteria(100);Chloroflexi(100);Anaerolineae(100);Anaerolineales(100);Anaerolineaceae(100);uncultured(94);		0	0	0	0.0496	0.0265	0.0153	0	0	0	0	0	0	0	0	0	0	0	0	0	0	0	0	0	0	0	0	0	0	0	0	0	0	0	0	0	0	0	0	0	0	0	0	0	0	0	0	0
asv_869	Bacteria(100);Firmicutes(100);Clostridia(100);Peptostreptococcales-Tissierellales(100);Acidaminobacteraceae(95);Acidaminobacter(95);		0	0	0.0229	0	0.0468	0.0215	0	0	0	0	0	0	0	0	0	0	0	0	0	0	0	0	0	0	0	0	0	0	0	0	0	0	0	0	0	0	0	0	0	0	0	0	0	0	0	0	0
asv_870	Bacteria(100);Proteobacteria(100);Alphaproteobacteria(100);Rhizobiales(100);Hyphomicrobiaceae(100);Pedomicrobium(100);		0.0488	0	0	0	0.0234	0	0	0	0	0	0	0	0	0	0	0	0	0	0	0	0	0	0	0	0	0	0	0	0	0	0	0	0	0	0	0	0	0	0	0	0	0	0	0	0	0	0
asv_871	Bacteria(100);Desulfobacterota(99);Desulfobulbia(99);Desulfobulbales(99);Desulfocapsaceae(99);Desulfocapsaceae(99);		0	0	0	0.0909	0	0	0	0	0	0	0	0	0	0	0	0	0	0	0	0	0	0	0	0	0	0	0	0	0	0	0	0	0	0	0	0	0	0	0	0	0	0	0	0	0	0	0
asv_872	Bacteria(100);Bacteroidota(100);Bacteroidia(100);Bacteroidia(100);Bacteroidia(100);Bacteroidia(100);		0	0	0	0.0909	0	0	0	0	0	0	0	0	0	0	0	0	0	0	0	0	0	0	0	0	0	0	0	0	0	0	0	0	0	0	0	0	0	0	0	0	0	0	0	0	0	0	0
asv_873	Bacteria(100);Cyanobacteria(100);Cyanobacteriia(100);Chloroplast(100);Chloroplast_fa(100);Chloroplast_ge(100);		0	0	0	0.0909	0	0	0	0	0	0	0	0	0	0	0	0	0	0	0	0	0	0	0	0	0	0	0	0	0	0	0	0	0	0	0	0	0	0	0	0	0	0	0	0	0	0	0
asv_874	Bacteria(100);Chloroflexi(100);Anaerolineae(99);ADurb.Bin180(99);ADurb.Bin180_fa(99);ADurb.Bin180_ge(99);		0	0	0	0	0	0	0	0	0	0	0	0	0.0109	0.0124	0.0115	0.0131	0.0229	0	0	0.0058	0	0	0	0	0	0	0	0	0	0	0	0	0	0	0	0	0	0	0	0	0	0	0	0	0	0	0
asv_875	Bacteria(100);Bacteroidota(100);Bacteroidia(100);Bacteroidales(99);Bacteroidetes_BD2-2(86);Bacteroidetes_BD2-2_ge(86);		0	0.0908	0	0	0	0	0	0	0	0	0	0	0	0	0	0	0	0	0	0	0	0	0	0	0	0	0	0	0	0	0	0	0	0	0	0	0	0	0	0	0	0	0	0	0	0	0
asv_876	Bacteria(100);Bacteroidota(100);Bacteroidia(100);Flavobacteriales(100);Flavobacteriaceae(100);Flavobacterium(100);		0	0.0908	0	0	0	0	0	0	0	0	0	0	0	0	0	0	0	0	0	0	0	0	0	0	0	0	0	0	0	0	0	0	0	0	0	0	0	0	0	0	0	0	0	0	0	0	0
asv_877	Bacteria(100);Actinobacteriota(100);Thermoleophilia(100);Gaiellales(100);uncultured(100);uncultured_ge(100);		0.0557	0.0349	0	0	0	0	0	0	0	0	0	0	0	0	0	0	0	0	0	0	0	0	0	0	0	0	0	0	0	0	0	0	0	0	0	0	0	0	0	0	0	0	0	0	0	0	0
asv_878	Bacteria(100);Proteobacteria(100);Gammaproteobacteria(100);Xanthomonadales(100);Xanthomonadaceae(100);Thermomonas(85);		0.0557	0.0349	0	0	0	0	0	0	0	0	0	0	0	0	0	0	0	0	0	0	0	0	0	0	0	0	0	0	0	0	0	0	0	0	0	0	0	0	0	0	0	0	0	0	0	0	0
asv_879	Bacteria(100);Planctomycetota(100);Planctomycetes(100);Pirellulales(100);Pirellulaceae(100);Pir4_lineage(100);		0	0	0	0	0.0905	0	0	0	0	0	0	0	0	0	0	0	0	0	0	0	0	0	0	0	0	0	0	0	0	0	0	0	0	0	0	0	0	0	0	0	0	0	0	0	0	0	0
asv_880	Bacteria(95);Bacteria(95);Bacteria(95);Bacteria(95);Bacteria(95);Bacteria(95);		0	0	0	0	0.0905	0	0	0	0	0	0	0	0	0	0	0	0	0	0	0	0	0	0	0	0	0	0	0	0	0	0	0	0	0	0	0	0	0	0	0	0	0	0	0	0	0	0
asv_881	Bacteria(100);Latescibacterota(100);Latescibacterota_cl(100);Latescibacterota_or(100);Latescibacterota_fa(100);Latescibacterota_ge(100);		0	0	0	0	0.0905	0	0	0	0	0	0	0	0	0	0	0	0	0	0	0	0	0	0	0	0	0	0	0	0	0	0	0	0	0	0	0	0	0	0	0	0	0	0	0	0	0	0
asv_882	Bacteria(100);FCPU426(89);FCPU426_cl(89);FCPU426_or(89);FCPU426_fa(89);FCPU426_ge(89);		0.0905	0	0	0	0	0	0	0	0	0	0	0	0	0	0	0	0	0	0	0	0	0	0	0	0	0	0	0	0	0	0	0	0	0	0	0	0	0	0	0	0	0	0	0	0	0	0
asv_883	Bacteria(100);Verrucomicrobiota(100);Kiritimatiellae(100);WCHB1-41(100);WCHB1-41_fa(100);WCHB1-41_ge(100);		0	0	0	0.0826	0	0.0077	0	0	0	0	0	0	0	0	0	0	0	0	0	0	0	0	0	0	0	0	0	0	0	0	0	0	0	0	0	0	0	0	0	0	0	0	0	0	0	0	0
asv_884	Bacteria(100);Firmicutes(100);Clostridia(100);Peptostreptococcales-Tissierellales(98);Peptostreptococcales-Tissierellales(98);Peptostreptococcales-Tissierellales(98);		0	0	0	0.0744	0.0156	0	0	0	0	0	0	0	0	0	0	0	0	0	0	0	0	0	0	0	0	0	0	0	0	0	0	0	0	0	0	0	0	0	0	0	0	0	0	0	0	0	0
asv_885	Bacteria(100);Cyanobacteria(100);Cyanobacteriia(100);Chloroplast(100);Chloroplast_fa(100);Chloroplast_ge(100);		0	0	0	0	0.0421	0.0475	0	0	0	0	0	0	0	0	0	0	0	0	0	0	0	0	0	0	0	0	0	0	0	0	0	0	0	0	0	0	0	0	0	0	0	0	0	0	0	0	0
asv_886	Bacteria(100);Chloroflexi(100);Anaerolineae(100);Anaerolineales(100);Anaerolineaceae(100);Anaerolineaceae(100);		0	0	0	0	0	0	0	0	0	0.054	0	0	0	0	0	0.0053	0	0	0	0	0	0	0	0	0	0	0	0	0	0	0	0	0	0	0	0	0	0	0	0	0	0	0	0	0	0	0
asv_887	Bacteria(100);Bacteria(100);Bacteria(100);Bacteria(100);Bacteria(100);Bacteria(100);		0	0	0	0	0	0	0	0	0	0	0	0.034	0	0	0	0	0.0229	0	0	0	0	0	0	0	0	0	0	0	0	0	0	0	0	0	0	0	0	0	0	0	0	0	0	0	0	0	0
asv_888	Bacteria(100);Proteobacteria(100);Gammaproteobacteria(100);Xanthomonadales(100);Rhodanobacteraceae(99);Rhodanobacteraceae(99);		0	0	0.0688	0	0.014	0	0	0	0	0	0	0	0	0	0	0	0	0	0	0	0	0	0	0	0	0	0	0	0	0	0	0	0	0	0	0	0	0	0	0	0	0	0	0	0	0	0
asv_889	Bacteria(100);Planctomycetota(100);OM190(100);OM190_or(100);OM190_fa(100);OM190_ge(100);		0	0	0.0688	0	0.0203	0	0	0	0	0	0	0	0	0	0	0	0	0	0	0	0	0	0	0	0	0	0	0	0	0	0	0	0	0	0	0	0	0	0	0	0	0	0	0	0	0	0
asv_890	Bacteria(100);Verrucomicrobiota(100);Verrucomicrobiae(100);Pedosphaerales(100);Pedosphaeraceae(100);Pedosphaeraceae_ge(99);		0	0	0	0	0.0889	0	0	0	0	0	0	0	0	0	0	0	0	0	0	0	0	0	0	0	0	0	0	0	0	0	0	0	0	0	0	0	0	0	0	0	0	0	0	0	0	0	0
asv_891	Bacteria(100);Bacteroidota(100);Bacteroidia(100);Chitinophagales(100);Chitinophagaceae(100);Lacibacter(89);		0	0	0	0	0	0.0889	0	0	0	0	0	0	0	0	0	0	0	0	0	0	0	0	0	0	0	0	0	0	0	0	0	0	0	0	0	0	0	0	0	0	0	0	0	0	0	0	0
asv_892	Bacteria(100);Bacteroidota(100);Bacteroidia(100);Flavobacteriales(100);Flavobacteriaceae(100);Lutibacter(100);		0	0	0	0	0	0.0889	0	0	0	0	0	0	0	0	0	0	0	0	0	0	0	0	0	0	0	0	0	0	0	0	0	0	0	0	0	0	0	0	0	0	0	0	0	0	0	0	0
asv_893	Bacteria(100);Proteobacteria(100);Gammaproteobacteria(100);Burkholderiales(100);Comamonadaceae(100);Polaromonas(95);		0	0	0	0	0	0.0889	0	0	0	0	0	0	0	0	0	0	0	0	0	0	0	0	0	0	0	0	0	0	0	0	0	0	0	0	0	0	0	0	0	0	0	0	0	0	0	0	0
asv_894	Bacteria(100);Proteobacteria(100);Gammaproteobacteria(100);Burkholderiales(100);Nitrosomonadaceae(100);Ellin6067(100);		0	0	0	0	0.0889	0	0	0	0	0	0	0	0	0	0	0	0	0	0	0	0	0	0	0	0	0	0	0	0	0	0	0	0	0	0	0	0	0	0	0	0	0	0	0	0	0	0
asv_895	Bacteria(100);Desulfobacterota(100);Desulfuromonadia(100);Geobacterales(100);Geobacteraceae(100);Citrifermentans(94);		0	0	0	0	0.0889	0	0	0	0	0	0	0	0	0	0	0	0	0	0	0	0	0	0	0	0	0	0	0	0	0	0	0	0	0	0	0	0	0	0	0	0	0	0	0	0	0	0
asv_896	Bacteria(100);Patescibacteria(100);Gracilibacteria(100);Absconditabacteriales_(SR1)(100);Absconditabacteriales_(SR1)_fa(100);Absconditabacteriales_(SR1)_ge(100);	Absconditabacteriales_	0	0	0	0.0826	0	0.0061	0	0	0	0	0	0	0	0	0	0	0	0	0	0	0	0	0	0	0	0	0	0	0	0	0	0	0	0	0	0	0	0	0	0	0	0	0	0	0	0	0
asv_897	Bacteria(100);Bacteroidota(100);Bacteroidia(100);Bacteroidales(100);Rs-E47_termite_group(100);GWE2-42-42(100);		0.0139	0	0	0.0744	0	0	0	0	0	0	0	0	0	0	0	0	0	0	0	0	0	0	0	0	0	0	0	0	0	0	0	0	0	0	0	0	0	0	0	0	0	0	0	0	0	0	0
asv_898	Bacteria(100);Proteobacteria(100);Gammaproteobacteria(100);Chromatiales(93);Chromatiaceae(93);Chromatiaceae(93);		0.0836	0	0	0	0	0.0046	0	0	0	0	0	0	0	0	0	0	0	0	0	0	0	0	0	0	0	0	0	0	0	0	0	0	0	0	0	0	0	0	0	0	0	0	0	0	0	0	0
asv_899	Bacteria(100);Proteobacteria(100);Gammaproteobacteria(100);KF-JG30-C25(100);KF-JG30-C25_fa(100);KF-JG30-C25_ge(100);		0	0	0.0535	0	0.0343	0	0	0	0	0	0	0	0	0	0	0	0	0	0	0	0	0	0	0	0	0	0	0	0	0	0	0	0	0	0	0	0	0	0	0	0	0	0	0	0	0	0
asv_900	Bacteria(100);Proteobacteria(100);Alphaproteobacteria(100);Rhodobacterales(100);Rhodobacteraceae(100);Rhodobacteraceae(100);		0	0	0	0	0	0.0874	0	0	0	0	0	0	0	0	0	0	0	0	0	0	0	0	0	0	0	0	0	0	0	0	0	0	0	0	0	0	0	0	0	0	0	0	0	0	0	0	0
asv_901	Bacteria(100);Proteobacteria(100);Gammaproteobacteria(100);Burkholderiales(100);Comamonadaceae(100);Rhodoferax(81);		0	0	0	0	0	0.0874	0	0	0	0	0	0	0	0	0	0	0	0	0	0	0	0	0	0	0	0	0	0	0	0	0	0	0	0	0	0	0	0	0	0	0	0	0	0	0	0	0
asv_902	Bacteria(100);Bacteroidota(100);Bacteroidia(100);Bacteroidales(97);Bacteroidetes_BD2-2(86);Bacteroidetes_BD2-2_ge(86);		0	0	0	0	0	0.0874	0	0	0	0	0	0	0	0	0	0	0	0	0	0	0	0	0	0	0	0	0	0	0	0	0	0	0	0	0	0	0	0	0	0	0	0	0	0	0	0	0
asv_903	Bacteria(100);Chloroflexi(100);JG30-KF-CM66(100);JG30-KF-CM66_or(100);JG30-KF-CM66_fa(100);JG30-KF-CM66_ge(100);		0	0	0	0	0.0873	0	0	0	0	0	0	0	0	0	0	0	0	0	0	0	0	0	0	0	0	0	0	0	0	0	0	0	0	0	0	0	0	0	0	0	0	0	0	0	0	0	0
asv_904	Bacteria(100);Planctomycetota(100);Planctomycetes(100);Pirellulales(100);Pirellulaceae(100);uncultured(100);		0	0	0	0	0.0873	0	0	0	0	0	0	0	0	0	0	0	0	0	0	0	0	0	0	0	0	0	0	0	0	0	0	0	0	0	0	0	0	0	0	0	0	0	0	0	0	0	0
asv_905	Bacteria(100);Acidobacteriota(100);Vicinamibacteria(100);Subgroup_17(100);Subgroup_17_fa(100);Subgroup_17_ge(100);		0	0	0	0	0.0873	0	0	0	0	0	0	0	0	0	0	0	0	0	0	0	0	0	0	0	0	0	0	0	0	0	0	0	0	0	0	0	0	0	0	0	0	0	0	0	0	0	0
asv_906	Bacteria(100);Chloroflexi(100);KD4-96(100);KD4-96_or(100);KD4-96_fa(100);KD4-96_ge(100);		0	0	0	0	0	0	0	0	0	0	0	0	0.0264	0	0	0	0	0	0	0	0	0	0	0	0	0	0	0	0	0	0	0	0	0	0	0	0	0	0	0	0	0	0	0	0	0	0
asv_907	Bacteria(100);Proteobacteria(100);Alphaproteobacteria(100);Acetobacterales(100);Acetobacteraceae(100);Acetobacteraceae(100);		0	0	0.0841	0	0	0	0	0	0	0	0	0	0.0031	0	0	0	0	0	0	0	0	0	0	0	0	0	0	0	0	0	0	0	0	0	0	0	0	0	0	0	0	0	0	0	0	0	0
asv_908	Bacteria(100);Proteobacteria(100);Alphaproteobacteria(100);Rhizobiales(100);Rhizobiales(100);Rhizobiales(100);		0	0	0.0611	0	0.0218	0.0031	0	0	0	0	0	0	0	0	0	0	0	0	0	0	0	0	0	0	0	0	0	0	0	0	0	0	0	0	0	0	0	0	0	0	0	0	0	0	0	0	0
asv_909	Bacteria(100);Planctomycetota(99);OM190(99);OM190_or(99);OM190_fa(99);OM190_ge(99);		0	0	0	0	0.0858	0	0	0	0	0	0	0	0	0	0	0	0	0	0	0	0	0	0	0	0	0	0	0	0	0	0	0	0	0	0	0	0	0	0	0	0	0	0	0	0	0	0
asv_910	Bacteria(100);Proteobacteria(100);Gammaproteobacteria(100);Burkholderiales(100);Nitrosomonadaceae(100);Ellin6067(100);		0	0	0	0	0.0858	0	0	0	0	0	0	0	0	0	0	0	0	0	0	0	0	0	0	0	0	0	0	0	0	0	0	0	0	0	0	0	0	0	0	0	0	0	0	0	0	0	0
asv_911	Bacteria(100);Proteobacteria(100);Gammaproteobacteria(100);Burkholderiales(100);Comamonadaceae(96);Comamonadaceae(96);		0	0	0	0	0	0.0858	0	0	0	0	0	0	0	0	0	0	0	0	0	0	0	0	0	0	0	0	0	0	0	0	0	0	0	0	0	0	0	0	0	0	0	0	0	0	0	0	0
asv_912	Bacteria(100);Desulfobacterota(100);Desulfobulbia(100);Desulfobulbales(100);uncultured(98);uncultured_ge(98);		0	0	0	0	0	0.0858	0	0	0	0	0	0	0	0	0	0	0	0	0	0	0	0	0	0	0	0	0	0	0	0	0	0	0	0	0	0	0	0	0	0	0	0	0	0	0	0	0
asv_913	Bacteria(100);Bacteroidota(100);Bacteroidia(100);Bacteroidales(100);Paludibacteraceae(100);Paludibacter(100);		0	0	0	0	0	0.0858	0	0	0	0	0	0	0	0	0	0	0	0	0	0	0	0	0	0	0	0	0	0	0	0	0	0	0	0	0	0	0	0	0	0	0	0	0	0	0	0	0
asv_914	Bacteria(100);Proteobacteria(100);Gammaproteobacteria(100);Burkholderiales(100);Burkholderiales(100);Burkholderiales(100);		0	0	0	0	0.0858	0	0	0	0	0	0	0	0	0	0	0	0	0	0	0	0	0	0	0	0	0	0	0	0	0	0	0	0	0	0	0	0	0	0	0	0	0	0	0	0	0	0
asv_915	Bacteria(100);Bacteroidota(100);Bacteroidia(100);Cytophagales(100);Microscillaceae(100);Hassallia(100);		0	0	0	0	0.0858	0	0	0	0	0	0	0	0	0	0	0	0	0	0	0	0	0	0	0	0	0	0	0	0	0	0	0	0	0	0	0	0	0	0	0	0	0	0	0	0	0	0
asv_916	Bacteria(100);Firmicutes(100);Bacilli(100);Erysipelotrichales(100);Erysipelotrichaceae(100);Erysipelothrix(100);		0.0279	0	0	0.0579	0	0	0	0	0	0	0	0	0	0	0	0	0	0	0	0	0	0	0	0	0	0	0	0	0	0	0	0	0	0	0	0	0	0	0	0	0	0	0	0	0	0	0
asv_917	Bacteria(100);Verrucomicrobiota(100);Verrucomicrobiae(100);Pedosphaerales(99);Pedosphaeraceae(99);Pedosphaeraceae(99);		0	0	0	0	0	0	0	0	0	0	0	0	0.0171	0	0.0115	0.0105	0	0	0.0056	0	0	0	0	0	0	0	0	0	0	0	0	0	0	0	0	0	0	0	0	0	0	0	0	0	0	0	0
asv_918	Bacteria(100);Elusimicrobiota(100);Elusimicrobia(100);Lineage_IV(100);Lineage_IV_fa(100);Lineage_IV_ge(100);		0	0	0	0.0413	0	0	0	0	0	0	0	0	0	0	0.0092	0	0	0	0	0	0	0	0	0	0	0	0	0	0	0	0	0	0	0	0	0	0	0	0	0	0	0	0	0	0	0	0
asv_919	Bacteria(100);Bdellovibrionota(100);Bdellovibrionia(100);Bacteriovoracales(100);Bacteriovoracaceae(100);Bacteriovorax(100);		0	0	0	0.0744	0	0.0107	0	0	0	0	0	0	0	0	0	0	0	0	0	0	0	0	0	0	0	0	0	0	0	0	0	0	0	0	0	0	0	0	0	0	0	0	0	0	0	0	0
asv_920	Bacteria(100);Planctomycetota(100);Planctomycetes(100);Pirellulales(100);Pirellulaceae(100);Rhodopirellula(95);		0	0	0.0382	0	0.0468	0	0	0	0	0	0	0	0	0	0	0	0	0	0	0	0	0	0	0	0	0	0	0	0	0	0	0	0	0	0	0	0	0	0	0	0	0	0	0	0	0	0
asv_921	Bacteria(100);Firmicutes(100);Bacilli(100);Thermoactinomycetales(100);Thermoactinomycetaceae(100);Shimazuella(100);		0	0	0	0	0	0	0	0.0847	0	0	0	0	0	0	0	0	0	0	0	0	0	0	0	0	0	0	0	0	0	0	0	0	0	0	0	0	0	0	0	0	0	0	0	0	0	0	0
asv_922	Bacteria(100);Acidobacteriota(100);Vicinamibacteria(100);Subgroup_17(100);Subgroup_17_fa(100);Subgroup_17_ge(100);		0	0	0	0	0.0842	0	0	0	0	0	0	0	0	0	0	0	0	0	0	0	0	0	0	0	0	0	0	0	0	0	0	0	0	0	0	0	0	0	0	0	0	0	0	0	0	0	0
asv_923	Bacteria(100);Acidobacteriota(100);Vicinamibacteria(100);Vicinamibacterales(100);uncultured(100);uncultured_ge(100);		0	0	0	0	0.0842	0	0	0	0	0	0	0	0	0	0	0	0	0	0	0	0	0	0	0	0	0	0	0	0	0	0	0	0	0	0	0	0	0	0	0	0	0	0	0	0	0	0
asv_924	Bacteria(100);Myxococcota(100);Polyangia(100);Polyangiales(100);BIrii41(100);BIrii41_ge(100);		0	0	0	0	0.0842	0	0	0	0	0	0	0	0	0	0	0	0	0	0	0	0	0	0	0	0	0	0	0	0	0	0	0	0	0	0	0	0	0	0	0	0	0	0	0	0	0	0
asv_925	Bacteria(100);Bacteroidota(100);Bacteroidia(100);Chitinophagales(100);Chitinophagaceae(100);Ferruginibacter(100);		0	0	0	0	0.0842	0	0	0	0	0	0	0	0	0	0	0	0	0	0	0	0	0	0	0	0	0	0	0	0	0	0	0	0	0	0	0	0	0	0	0	0	0	0	0	0	0	0
asv_926	Bacteria(100);Desulfobacterota(100);uncultured(100);uncultured_or(100);uncultured_fa(100);uncultured_ge(100);		0	0	0	0	0.0842	0	0	0	0	0	0	0	0	0	0	0	0	0	0	0	0	0	0	0	0	0	0	0	0	0	0	0	0	0	0	0	0	0	0	0	0	0	0	0	0	0	0
asv_927	Bacteria(100);Proteobacteria(100);Gammaproteobacteria(100);Burkholderiales(100);Nitrosomonadaceae(100);Ellin6067(100);		0	0	0	0	0.0842	0	0	0	0	0	0	0	0	0	0	0	0	0	0	0	0	0	0	0	0	0	0	0	0	0	0	0	0	0	0	0	0	0	0	0	0	0	0	0	0	0	0
asv_928	Bacteria(100);Firmicutes(100);Clostridia(100);Clostridia(100);Clostridia(100);Clostridia(100);		0	0	0	0	0.0842	0	0	0	0	0	0	0	0	0	0	0	0	0	0	0	0	0	0	0	0	0	0	0	0	0	0	0	0	0	0	0	0	0	0	0	0	0	0	0	0	0	0
asv_929	Bacteria(100);Acidobacteriota(100);Vicinamibacteria(100);Vicinamibacterales(100);Vicinamibacteraceae(100);Vicinamibacteraceae_ge(99);		0	0	0	0	0.0842	0	0	0	0	0	0	0	0	0	0	0	0	0	0	0	0	0	0	0	0	0	0	0	0	0	0	0	0	0	0	0	0	0	0	0	0	0	0	0	0	0	0
asv_930	Bacteria(100);Chloroflexi(100);TK10(100);TK10_or(100);TK10_fa(100);TK10_ge(100);		0	0	0.0841	0	0	0	0	0	0	0	0	0	0	0	0	0	0	0	0	0	0	0	0	0	0	0	0	0	0	0	0	0	0	0	0	0	0	0	0	0	0	0	0	0	0	0	0
asv_931	Bacteria(100);Cyanobacteria(100);Cyanobacteriia(100);Chloroplast(100);Chloroplast_fa(100);Chloroplast_ge(100);		0	0	0.0841	0	0	0	0	0	0	0	0	0	0	0	0	0	0	0	0	0	0	0	0	0	0	0	0	0	0	0	0	0	0	0	0	0	0	0	0	0	0	0	0	0	0	0	0
asv_932	Bacteria(100);Planctomycetota(98);OM190(98);OM190_or(98);OM190_fa(98);OM190_ge(98);		0	0	0.0841	0	0	0	0	0	0	0	0	0	0	0	0	0	0	0	0	0	0	0	0	0	0	0	0	0	0	0	0	0	0	0	0	0	0	0	0	0	0	0	0	0	0	0	0
asv_933	Bacteria(100);Bacteroidota(100);Bacteroidia(100);Chitinophagales(100);Saprospiraceae(100);uncultured(99);		0	0	0.0841	0	0	0	0	0	0	0	0	0	0	0	0	0	0	0	0	0	0	0	0	0	0	0	0	0	0	0	0	0	0	0	0	0	0	0	0	0	0	0	0	0	0	0	0
asv_934	Bacteria(100);Proteobacteria(100);Alphaproteobacteria(100);Rhizobiales(100);Xanthobacteraceae(100);uncultured(100);		0	0	0.0841	0	0	0	0	0	0	0	0	0	0	0	0	0	0	0	0	0	0	0	0	0	0	0	0	0	0	0	0	0	0	0	0	0	0	0	0	0	0	0	0	0	0	0	0
asv_935	Bacteria(100);Patescibacteria(99);Gracilibacteria(99);Absconditabacteriales_(SR1)(99);Absconditabacteriales_(SR1)_fa(99);Absconditabacteriales_(SR1)_ge(99);	Absconditabacteriales_	0	0.0838	0	0	0	0	0	0	0	0	0	0	0	0	0	0	0	0	0	0	0	0	0	0	0	0	0	0	0	0	0	0	0	0	0	0	0	0	0	0	0	0	0	0	0	0	0
asv_936	Bacteria(100);Bacteroidota(100);Bacteroidia(100);Bacteroidales(91);Marinifilaceae(87);uncultured(87);		0.0836	0	0	0	0	0	0	0	0	0	0	0	0	0	0	0	0	0	0	0	0	0	0	0	0	0	0	0	0	0	0	0	0	0	0	0	0	0	0	0	0	0	0	0	0	0	0
asv_937	Bacteria(100);Planctomycetota(100);Phycisphaerae(100);MSBL9(100);KCLunmb-38-53(84);KCLunmb-38-53_ge(84);		0.0836	0	0	0	0	0	0	0	0	0	0	0	0	0	0	0	0	0	0	0	0	0	0	0	0	0	0	0	0	0	0	0	0	0	0	0	0	0	0	0	0	0	0	0	0	0	0
asv_938	Bacteria(100);Proteobacteria(100);Alphaproteobacteria(100);Rhodobacterales(99);Rhodobacteraceae(99);Pseudorhodobacter(91);		0	0	0	0	0	0.0828	0	0	0	0	0	0	0	0	0	0	0	0	0	0	0	0	0	0	0	0	0	0	0	0	0	0	0	0	0	0	0	0	0	0	0	0	0	0	0	0	0
asv_939	Bacteria(100);Acidobacteriota(100);Vicinamibacteria(100);Vicinamibacterales(100);Vicinamibacteraceae(100);Vicinamibacteraceae_ge(100);		0	0	0	0	0.0827	0	0	0	0	0	0	0	0	0	0	0	0	0	0	0	0	0	0	0	0	0	0	0	0	0	0	0	0	0	0	0	0	0	0	0	0	0	0	0	0	0	0
asv_940	Bacteria(100);Bacteroidota(100);Bacteroidia(100);Sphingobacteriales(99);AKYH767(96);AKYH767_ge(96);		0	0	0	0	0.0827	0	0	0	0	0	0	0	0	0	0	0	0	0	0	0	0	0	0	0	0	0	0	0	0	0	0	0	0	0	0	0	0	0	0	0	0	0	0	0	0	0	0
asv_941	Bacteria(100);Myxococcota(100);Polyangia(100);Haliangiales(99);Haliangiaceae(99);Haliangium(99);		0	0	0	0	0.0827	0	0	0	0	0	0	0	0	0	0	0	0	0	0	0	0	0	0	0	0	0	0	0	0	0	0	0	0	0	0	0	0	0	0	0	0	0	0	0	0	0	0
asv_942	Bacteria(100);Myxococcota(100);Polyangia(100);Polyangiales(100);Phaselicystidaceae(94);Phaselicystis(94);		0	0	0	0	0.0827	0	0	0	0	0	0	0	0	0	0	0	0	0	0	0	0	0	0	0	0	0	0	0	0	0	0	0	0	0	0	0	0	0	0	0	0	0	0	0	0	0	0
asv_943	unknown;unknown(0);unknown(0);unknown(0);unknown(0);unknown(0);		0	0	0	0.0826	0	0	0	0	0	0	0	0	0	0	0	0	0	0	0	0	0	0	0	0	0	0	0	0	0	0	0	0	0	0	0	0	0	0	0	0	0	0	0	0	0	0	0
asv_944	Bacteria(100);Actinobacteriota(100);Actinobacteria(100);Corynebacteriales(100);Mycobacteriaceae(97);Mycobacterium(96);		0	0	0.0688	0	0	0	0	0	0	0	0	0	0.0062	0.0062	0	0	0	0	0	0	0	0	0	0	0	0	0	0	0	0	0	0	0	0	0	0	0	0	0	0	0	0	0	0	0	0	0
asv_945	Bacteria(100);Actinobacteriota(100);MB-A2-108(99);MB-A2-108_or(99);MB-A2-108_fa(99);MB-A2-108_ge(99);		0	0	0.0688	0	0	0	0	0	0	0	0	0	0	0.0124	0	0	0	0	0	0	0	0	0	0	0	0	0	0	0	0	0	0	0	0	0	0	0	0	0	0	0	0	0	0	0	0	0
asv_946	Bacteria(100);Proteobacteria(99);Alphaproteobacteria(99);Sphingomonadales(89);Sphingomonadaceae(89);Sphingomonadaceae(89);		0	0	0	0	0	0.0812	0	0	0	0	0	0	0	0	0	0	0	0	0	0	0	0	0	0	0	0	0	0	0	0	0	0	0	0	0	0	0	0	0	0	0	0	0	0	0	0	0
asv_947	Bacteria(100);Actinobacteriota(100);Actinobacteria(100);Micrococcales(100);Micrococcaceae(100);Micrococcaceae(100);		0	0	0	0	0	0.0812	0	0	0	0	0	0	0	0	0	0	0	0	0	0	0	0	0	0	0	0	0	0	0	0	0	0	0	0	0	0	0	0	0	0	0	0	0	0	0	0	0
asv_948	Bacteria(100);Gemmatimonadota(100);Gemmatimonadetes(100);Gemmatimonadales(100);Gemmatimonadaceae(100);uncultured(100);		0	0	0	0	0.0811	0	0	0	0	0	0	0	0	0	0	0	0	0	0	0	0	0	0	0	0	0	0	0	0	0	0	0	0	0	0	0	0	0	0	0	0	0	0	0	0	0	0
asv_949	Bacteria(100);Verrucomicrobiota(100);Verrucomicrobiae(100);S-BQ2-57_soil_group(100);S-BQ2-57_soil_group_fa(100);S-BQ2-57_soil_group_ge(100);		0	0	0	0	0.0811	0	0	0	0	0	0	0	0	0	0	0	0	0	0	0	0	0	0	0	0	0	0	0	0	0	0	0	0	0	0	0	0	0	0	0	0	0	0	0	0	0	0
asv_950	Bacteria(100);NB1-j(100);NB1-j_cl(100);NB1-j_or(100);NB1-j_fa(100);NB1-j_ge(100);		0	0	0	0	0.0811	0	0	0	0	0	0	0	0	0	0	0	0	0	0	0	0	0	0	0	0	0	0	0	0	0	0	0	0	0	0	0	0	0	0	0	0	0	0	0	0	0	0
asv_951	Bacteria(100);Bacteroidota(100);Bacteroidia(100);Cytophagales(100);Microscillaceae(100);Chryseolinea(100);		0	0	0	0	0.0811	0	0	0	0	0	0	0	0	0	0	0	0	0	0	0	0	0	0	0	0	0	0	0	0	0	0	0	0	0	0	0	0	0	0	0	0	0	0	0	0	0	0
asv_952	Bacteria(100);Proteobacteria(100);Gammaproteobacteria(100);Burkholderiales(100);Nitrosomonadaceae(100);MND1(100);		0	0	0	0	0.0811	0	0	0	0	0	0	0	0	0	0	0	0	0	0	0	0	0	0	0	0	0	0	0	0	0	0	0	0	0	0	0	0	0	0	0	0	0	0	0	0	0	0
asv_953	Bacteria(100);Proteobacteria(100);Alphaproteobacteria(100);Sphingomonadales(100);Sphingomonadaceae(100);Sphingomonas(94);		0.0627	0	0	0	0	0	0	0	0	0	0	0	0	0	0.0184	0	0	0	0	0	0	0	0	0	0	0	0	0	0	0	0	0	0	0	0	0	0	0	0	0	0	0	0	0	0	0	0
asv_954	Bacteria(100);Desulfobacterota(96);uncultured(93);uncultured_or(93);uncultured_fa(93);uncultured_ge(93);		0	0	0	0	0.0686	0.0123	0	0	0	0	0	0	0	0	0	0	0	0	0	0	0	0	0	0	0	0	0	0	0	0	0	0	0	0	0	0	0	0	0	0	0	0	0	0	0	0	0
asv_955	Bacteria(100);Verrucomicrobiota(100);Verrucomicrobiae(100);Verrucomicrobiales(100);Rubritaleaceae(100);Luteolibacter(100);		0	0	0	0	0.0421	0.0383	0	0	0	0	0	0	0	0	0	0	0	0	0	0	0	0	0	0	0	0	0	0	0	0	0	0	0	0	0	0	0	0	0	0	0	0	0	0	0	0	0
asv_956	Bacteria(99);Bacteroidota(97);Bacteroidia(96);Bacteroidia(96);Bacteroidia(96);Bacteroidia(96);		0	0	0.0688	0	0.0109	0	0	0	0	0	0	0	0	0	0	0	0	0	0	0	0	0	0	0	0	0	0	0	0	0	0	0	0	0	0	0	0	0	0	0	0	0	0	0	0	0	0
asv_957	Bacteria(100);Proteobacteria(95);Alphaproteobacteria(86);Alphaproteobacteria(86);Alphaproteobacteria(86);Alphaproteobacteria(86);		0	0	0.0688	0	0.0031	0.0077	0	0	0	0	0	0	0	0	0	0	0	0	0	0	0	0	0	0	0	0	0	0	0	0	0	0	0	0	0	0	0	0	0	0	0	0	0	0	0	0	0
asv_958	Bacteria(100);Proteobacteria(100);Gammaproteobacteria(100);Burkholderiales(100);Rhodocyclaceae(100);Rhodocyclaceae(100);		0	0	0	0.0413	0	0.0383	0	0	0	0	0	0	0	0	0	0	0	0	0	0	0	0	0	0	0	0	0	0	0	0	0	0	0	0	0	0	0	0	0	0	0	0	0	0	0	0	0
asv_959	Bacteria(100);Desulfobacterota(100);Desulfobulbia(100);Desulfobulbales(100);Desulfocapsaceae(100);Desulfocapsaceae(100);		0	0	0	0	0.0795	0	0	0	0	0	0	0	0	0	0	0	0	0	0	0	0	0	0	0	0	0	0	0	0	0	0	0	0	0	0	0	0	0	0	0	0	0	0	0	0	0	0
asv_960	Bacteria(100);MBNT15(100);MBNT15_cl(100);MBNT15_or(100);MBNT15_fa(100);MBNT15_ge(100);		0	0	0.0764	0	0	0	0	0	0	0	0	0	0.0031	0	0	0	0	0	0	0	0	0	0	0	0	0	0	0	0	0	0	0	0	0	0	0	0	0	0	0	0	0	0	0	0	0	0
asv_961	Bacteria(100);Verrucomicrobiota(100);Verrucomicrobiae(100);Pedosphaerales(100);Pedosphaeraceae(100);uncultured(100);		0	0	0	0	0.0795	0	0	0	0	0	0	0	0	0	0	0	0	0	0	0	0	0	0	0	0	0	0	0	0	0	0	0	0	0	0	0	0	0	0	0	0	0	0	0	0	0	0
asv_962	Bacteria(100);Acidobacteriota(100);Vicinamibacteria(100);Subgroup_17(100);Subgroup_17_fa(100);Subgroup_17_ge(100);		0	0	0	0	0.0795	0	0	0	0	0	0	0	0	0	0	0	0	0	0	0	0	0	0	0	0	0	0	0	0	0	0	0	0	0	0	0	0	0	0	0	0	0	0	0	0	0	0
asv_963	Bacteria(99);Zixibacteria(88);Zixibacteria_cl(88);Zixibacteria_or(88);Zixibacteria_fa(88);Zixibacteria_ge(88);		0	0	0	0	0.0795	0	0	0	0	0	0	0	0	0	0	0	0	0	0	0	0	0	0	0	0	0	0	0	0	0	0	0	0	0	0	0	0	0	0	0	0	0	0	0	0	0	0
asv_964	Bacteria(100);Acidobacteriota(100);Holophagae(100);Subgroup_7(100);Subgroup_7_fa(100);Subgroup_7_ge(100);		0	0	0	0	0.0795	0	0	0	0	0	0	0	0	0	0	0	0	0	0	0	0	0	0	0	0	0	0	0	0	0	0	0	0	0	0	0	0	0	0	0	0	0	0	0	0	0	0
asv_965	Bacteria(100);Proteobacteria(100);Gammaproteobacteria(100);KF-JG30-C25(100);KF-JG30-C25_fa(100);KF-JG30-C25_ge(100);		0	0	0	0	0.0795	0	0	0	0	0	0	0	0	0	0	0	0	0	0	0	0	0	0	0	0	0	0	0	0	0	0	0	0	0	0	0	0	0	0	0	0	0	0	0	0	0	0
asv_966	Bacteria(100);Planctomycetota(100);Planctomycetes(100);Pirellulales(100);Pirellulaceae(100);Pir4_lineage(100);		0	0	0	0	0.0795	0	0	0	0	0	0	0	0	0	0	0	0	0	0	0	0	0	0	0	0	0	0	0	0	0	0	0	0	0	0	0	0	0	0	0	0	0	0	0	0	0	0
asv_967	Bacteria(100);Proteobacteria(100);Gammaproteobacteria(100);Burkholderiales(100);Nitrosomonadaceae(95);MND1(92);		0	0	0	0	0.0795	0	0	0	0	0	0	0	0	0	0	0	0	0	0	0	0	0	0	0	0	0	0	0	0	0	0	0	0	0	0	0	0	0	0	0	0	0	0	0	0	0	0
asv_968	Bacteria(100);Proteobacteria(100);Gammaproteobacteria(100);Burkholderiales(100);Nitrosomonadaceae(100);MND1(100);		0	0	0	0	0.0795	0	0	0	0	0	0	0	0	0	0	0	0	0	0	0	0	0	0	0	0	0	0	0	0	0	0	0	0	0	0	0	0	0	0	0	0	0	0	0	0	0	0
asv_969	Bacteria(100);Planctomycetota(99);OM190(99);OM190_or(99);OM190_fa(99);OM190_ge(99);		0	0	0.0611	0	0.0172	0	0	0	0	0	0	0	0	0	0	0	0	0	0	0	0	0	0	0	0	0	0	0	0	0	0	0	0	0	0	0	0	0	0	0	0	0	0	0	0	0	0
asv_970	Bacteria(100);Planctomycetota(100);Planctomycetes(100);Pirellulales(100);Pirellulaceae(100);Pir4_lineage(88);		0	0	0.0688	0	0.0094	0	0	0	0	0	0	0	0	0	0	0	0	0	0	0	0	0	0	0	0	0	0	0	0	0	0	0	0	0	0	0	0	0	0	0	0	0	0	0	0	0	0
asv_971	Bacteria(100);Bacteroidota(100);Bacteroidia(100);Bacteroidales(100);Prolixibacteraceae(100);WCHB1-32(100);		0	0	0	0	0	0.0782	0	0	0	0	0	0	0	0	0	0	0	0	0	0	0	0	0	0	0	0	0	0	0	0	0	0	0	0	0	0	0	0	0	0	0	0	0	0	0	0	0
asv_972	Bacteria(100);Bacteroidota(100);Bacteroidia(100);Chitinophagales(100);Saprospiraceae(100);uncultured(94);		0	0	0	0	0.078	0	0	0	0	0	0	0	0	0	0	0	0	0	0	0	0	0	0	0	0	0	0	0	0	0	0	0	0	0	0	0	0	0	0	0	0	0	0	0	0	0	0
asv_973	Bacteria(100);Verrucomicrobiota(100);Verrucomicrobiae(100);Opitutales(100);Opitutaceae(100);Lacunisphaera(100);		0	0	0	0	0.078	0	0	0	0	0	0	0	0	0	0	0	0	0	0	0	0	0	0	0	0	0	0	0	0	0	0	0	0	0	0	0	0	0	0	0	0	0	0	0	0	0	0
asv_974	Bacteria(100);Acidobacteriota(100);Blastocatellia(100);11-24(100);11-24_fa(100);11-24_ge(100);		0	0	0	0	0.078	0	0	0	0	0	0	0	0	0	0	0	0	0	0	0	0	0	0	0	0	0	0	0	0	0	0	0	0	0	0	0	0	0	0	0	0	0	0	0	0	0	0
asv_975	Bacteria(100);Proteobacteria(100);Alphaproteobacteria(100);Sphingomonadales(100);Sphingomonadaceae(100);Altererythrobacter(99);		0	0	0	0	0.078	0	0	0	0	0	0	0	0	0	0	0	0	0	0	0	0	0	0	0	0	0	0	0	0	0	0	0	0	0	0	0	0	0	0	0	0	0	0	0	0	0	0
asv_976	Bacteria(100);Proteobacteria(100);Gammaproteobacteria(100);Burkholderiales(100);Nitrosomonadaceae(100);Ellin6067(100);		0	0	0	0	0.078	0	0	0	0	0	0	0	0	0	0	0	0	0	0	0	0	0	0	0	0	0	0	0	0	0	0	0	0	0	0	0	0	0	0	0	0	0	0	0	0	0	0
asv_977	Bacteria(100);Proteobacteria(100);Alphaproteobacteria(100);Sphingomonadales(100);Sphingomonadaceae(100);Sphingorhabdus(93);		0	0	0	0	0.0421	0.0353	0	0	0	0	0	0	0	0	0	0	0	0	0	0	0	0	0	0	0	0	0	0	0	0	0	0	0	0	0	0	0	0	0	0	0	0	0	0	0	0	0
asv_978	Bacteria(100);Bacteroidota(100);Bacteroidia(100);Bacteroidales(98);Paludibacteraceae(94);Paludibacter(82);		0	0	0.0382	0	0.039	0	0	0	0	0	0	0	0	0	0	0	0	0	0	0	0	0	0	0	0	0	0	0	0	0	0	0	0	0	0	0	0	0	0	0	0	0	0	0	0	0	0
asv_979	Bacteria(100);Planctomycetota(99);vadinHA49(99);vadinHA49_or(99);vadinHA49_fa(99);vadinHA49_ge(99);		0	0	0	0.0661	0	0.0107	0	0	0	0	0	0	0	0	0	0	0	0	0	0	0	0	0	0	0	0	0	0	0	0	0	0	0	0	0	0	0	0	0	0	0	0	0	0	0	0	0
asv_980	Bacteria(100);Actinobacteriota(100);Actinobacteria(100);Frankiales(97);Frankiales(97);Frankiales(97);		0	0	0.0611	0	0.0156	0	0	0	0	0	0	0	0	0	0	0	0	0	0	0	0	0	0	0	0	0	0	0	0	0	0	0	0	0	0	0	0	0	0	0	0	0	0	0	0	0	0
asv_981	Bacteria(100);Proteobacteria(100);Alphaproteobacteria(100);Acetobacterales(100);Acetobacteraceae(100);Acidiphilium(81);		0.0348	0.0419	0	0	0	0	0	0	0	0	0	0	0	0	0	0	0	0	0	0	0	0	0	0	0	0	0	0	0	0	0	0	0	0	0	0	0	0	0	0	0	0	0	0	0	0	0
asv_982	Bacteria(100);Proteobacteria(100);Alphaproteobacteria(100);Sphingomonadales(100);Sphingomonadaceae(100);Sphingomonas(83);		0	0	0	0	0	0.0766	0	0	0	0	0	0	0	0	0	0	0	0	0	0	0	0	0	0	0	0	0	0	0	0	0	0	0	0	0	0	0	0	0	0	0	0	0	0	0	0	0
asv_983	Bacteria(100);Bacteroidota(100);Bacteroidia(100);Sphingobacteriales(100);Lentimicrobiaceae(100);Lentimicrobiaceae_ge(100);		0	0	0	0	0	0.0766	0	0	0	0	0	0	0	0	0	0	0	0	0	0	0	0	0	0	0	0	0	0	0	0	0	0	0	0	0	0	0	0	0	0	0	0	0	0	0	0	0
asv_984	Bacteria(100);Proteobacteria(100);Gammaproteobacteria(100);Burkholderiales(100);Nitrosomonadaceae(99);Ellin6067(99);		0	0	0	0	0.0764	0	0	0	0	0	0	0	0	0	0	0	0	0	0	0	0	0	0	0	0	0	0	0	0	0	0	0	0	0	0	0	0	0	0	0	0	0	0	0	0	0	0
asv_985	Bacteria(100);Myxococcota(100);Polyangia(100);Polyangiales(100);Polyangiaceae(100);Pajaroellobacter(97);		0	0	0.0764	0	0	0	0	0	0	0	0	0	0	0	0	0	0	0	0	0	0	0	0	0	0	0	0	0	0	0	0	0	0	0	0	0	0	0	0	0	0	0	0	0	0	0	0
asv_986	Bacteria(100);Bacteroidota(100);Bacteroidia(100);Chitinophagales(100);Chitinophagaceae(100);Terrimonas(98);		0	0	0	0	0.0764	0	0	0	0	0	0	0	0	0	0	0	0	0	0	0	0	0	0	0	0	0	0	0	0	0	0	0	0	0	0	0	0	0	0	0	0	0	0	0	0	0	0
asv_987	Bacteria(100);Bacteroidota(100);Bacteroidia(100);Chitinophagales(100);Chitinophagaceae(100);Terrimonas(100);		0	0	0.0764	0	0	0	0	0	0	0	0	0	0	0	0	0	0	0	0	0	0	0	0	0	0	0	0	0	0	0	0	0	0	0	0	0	0	0	0	0	0	0	0	0	0	0	0
asv_988	Bacteria(100);Latescibacterota(99);Latescibacterota_cl(99);Latescibacterota_or(99);Latescibacterota_fa(99);Latescibacterota_ge(99);		0	0	0.0764	0	0	0	0	0	0	0	0	0	0	0	0	0	0	0	0	0	0	0	0	0	0	0	0	0	0	0	0	0	0	0	0	0	0	0	0	0	0	0	0	0	0	0	0
asv_989	Bacteria(100);Acidobacteriota(100);Vicinamibacteria(100);Subgroup_17(100);Subgroup_17_fa(100);Subgroup_17_ge(100);		0	0	0	0	0.0764	0	0	0	0	0	0	0	0	0	0	0	0	0	0	0	0	0	0	0	0	0	0	0	0	0	0	0	0	0	0	0	0	0	0	0	0	0	0	0	0	0	0
asv_990	Bacteria(100);Proteobacteria(100);Alphaproteobacteria(100);Rhizobiales(100);Xanthobacteraceae(100);uncultured(97);		0	0	0	0	0.0764	0	0	0	0	0	0	0	0	0	0	0	0	0	0	0	0	0	0	0	0	0	0	0	0	0	0	0	0	0	0	0	0	0	0	0	0	0	0	0	0	0	0
asv_991	Bacteria(100);Armatimonadota(100);Fimbriimonadia(100);Fimbriimonadales(100);Fimbriimonadaceae(100);Fimbriimonadaceae_ge(100);		0	0	0	0	0.0764	0	0	0	0	0	0	0	0	0	0	0	0	0	0	0	0	0	0	0	0	0	0	0	0	0	0	0	0	0	0	0	0	0	0	0	0	0	0	0	0	0	0
asv_992	Bacteria(100);NB1-j(95);NB1-j_cl(95);NB1-j_or(95);NB1-j_fa(95);NB1-j_ge(95);		0	0	0	0	0.0764	0	0	0	0	0	0	0	0	0	0	0	0	0	0	0	0	0	0	0	0	0	0	0	0	0	0	0	0	0	0	0	0	0	0	0	0	0	0	0	0	0	0
asv_993	Bacteria(100);Proteobacteria(100);Gammaproteobacteria(100);PLTA13(100);PLTA13_fa(100);PLTA13_ge(100);		0	0	0	0	0.0764	0	0	0	0	0	0	0	0	0	0	0	0	0	0	0	0	0	0	0	0	0	0	0	0	0	0	0	0	0	0	0	0	0	0	0	0	0	0	0	0	0	0
asv_994	Bacteria(100);Bacteroidota(100);Bacteroidia(100);Chitinophagales(100);Saprospiraceae(100);uncultured(87);		0	0	0.0764	0	0	0	0	0	0	0	0	0	0	0	0	0	0	0	0	0	0	0	0	0	0	0	0	0	0	0	0	0	0	0	0	0	0	0	0	0	0	0	0	0	0	0	0
asv_995	Bacteria(97);Bacteria(97);Bacteria(97);Bacteria(97);Bacteria(97);Bacteria(97);		0	0	0.0764	0	0	0	0	0	0	0	0	0	0	0	0	0	0	0	0	0	0	0	0	0	0	0	0	0	0	0	0	0	0	0	0	0	0	0	0	0	0	0	0	0	0	0	0
asv_996	Bacteria(100);Proteobacteria(100);Gammaproteobacteria(100);Xanthomonadales(100);Xanthomonadaceae(100);Arenimonas(99);		0	0	0	0	0.0187	0.0567	0	0	0	0	0	0	0	0	0	0	0	0	0	0	0	0	0	0	0	0	0	0	0	0	0	0	0	0	0	0	0	0	0	0	0	0	0	0	0	0	0
asv_997	Bacteria(100);Desulfobacterota(100);Desulfobaccia(100);Desulfobaccales(100);Desulfobaccaceae(100);Desulfobacca(100);		0	0	0	0	0.0187	0	0	0	0	0	0	0	0.014	0.0083	0.0069	0	0	0	0	0	0	0	0	0	0	0	0	0	0	0	0	0	0	0	0	0	0	0	0	0	0	0	0	0	0	0	0
asv_998	Bacteria(100);Proteobacteria(100);Alphaproteobacteria(100);Rhodobacterales(100);Rhodobacteraceae(100);Rhodobacteraceae(100);		0	0	0	0	0	0.0751	0	0	0	0	0	0	0	0	0	0	0	0	0	0	0	0	0	0	0	0	0	0	0	0	0	0	0	0	0	0	0	0	0	0	0	0	0	0	0	0	0
asv_999	Bacteria(100);Proteobacteria(100);Gammaproteobacteria(100);Pseudomonadales(100);Pseudohongiellaceae(100);Pseudohongiella(100);		0	0	0	0	0.0749	0	0	0	0	0	0	0	0	0	0	0	0	0	0	0	0	0	0	0	0	0	0	0	0	0	0	0	0	0	0	0	0	0	0	0	0	0	0	0	0	0	0
asv_1000	Bacteria(100);Firmicutes(100);Clostridia(100);Oscillospirales(100);Hungateiclostridiaceae(100);uncultured(99);		0	0	0	0	0.0749	0	0	0	0	0	0	0	0	0	0	0	0	0	0	0	0	0	0	0	0	0	0	0	0	0	0	0	0	0	0	0	0	0	0	0	0	0	0	0	0	0	0
asv_1001	Bacteria(97);Campylobacterota(93);Campylobacteria(93);Campylobacterales(92);Campylobacterales(92);Campylobacterales(92);		0	0	0	0.0331	0	0.0414	0	0	0	0	0	0	0	0	0	0	0	0	0	0	0	0	0	0	0	0	0	0	0	0	0	0	0	0	0	0	0	0	0	0	0	0	0	0	0	0	0
asv_1002	Bacteria(100);Actinobacteriota(100);MB-A2-108(100);MB-A2-108_or(100);MB-A2-108_fa(100);MB-A2-108_ge(100);		0.0418	0	0	0	0.0265	0	0	0	0	0	0	0	0	0.0062	0	0	0	0	0	0	0	0	0	0	0	0	0	0	0	0	0	0	0	0	0	0	0	0	0	0	0	0	0	0	0	0	0
asv_1003	Bacteria(100);Chloroflexi(100);Anaerolineae(100);Anaerolineales(100);Anaerolineaceae(100);Anaerolinea(98);		0	0	0	0	0	0	0	0	0	0	0	0.0374	0.0031	0	0.0069	0	0	0	0	0	0	0	0	0	0	0	0	0	0	0	0	0	0	0	0	0	0	0	0	0	0	0	0	0	0	0	0
asv_1004	Bacteria(100);Firmicutes(100);Clostridia(100);Oscillospirales(95);Hungateiclostridiaceae(93);Hungateiclostridiaceae(93);		0	0	0	0.0744	0	0	0	0	0	0	0	0	0	0	0	0	0	0	0	0	0	0	0	0	0	0	0	0	0	0	0	0	0	0	0	0	0	0	0	0	0	0	0	0	0	0	0
asv_1005	Bacteria(100);Desulfobacterota(100);Desulfobacteria(100);Desulfobacterales(100);Desulfobacterales_fa(99);Desulfatiferula(99);		0	0	0	0.0744	0	0	0	0	0	0	0	0	0	0	0	0	0	0	0	0	0	0	0	0	0	0	0	0	0	0	0	0	0	0	0	0	0	0	0	0	0	0	0	0	0	0	0
asv_1006	Bacteria(100);Proteobacteria(100);Gammaproteobacteria(100);Methylococcales(100);Methylomonadaceae(100);Methylomonas(100);		0	0	0	0.0744	0	0	0	0	0	0	0	0	0	0	0	0	0	0	0	0	0	0	0	0	0	0	0	0	0	0	0	0	0	0	0	0	0	0	0	0	0	0	0	0	0	0	0
asv_1007	Bacteria(100);Bacteroidota(100);Bacteroidia(100);Bacteroidales(100);Prolixibacteraceae(100);BSV13(100);		0	0	0	0.0744	0	0	0	0	0	0	0	0	0	0	0	0	0	0	0	0	0	0	0	0	0	0	0	0	0	0	0	0	0	0	0	0	0	0	0	0	0	0	0	0	0	0	0
asv_1008	Bacteria(100);Verrucomicrobiota(100);Verrucomicrobiae(100);Pedosphaerales(98);Pedosphaeraceae(98);Pedosphaeraceae(98);		0	0	0	0	0	0	0.0744	0	0	0	0	0	0	0	0	0	0	0	0	0	0	0	0	0	0	0	0	0	0	0	0	0	0	0	0	0	0	0	0	0	0	0	0	0	0	0	0
asv_1009	Bacteria(100);Bacteria(100);Bacteria(100);Bacteria(100);Bacteria(100);Bacteria(100);		0	0	0.0306	0	0.039	0.0046	0	0	0	0	0	0	0	0	0	0	0	0	0	0	0	0	0	0	0	0	0	0	0	0	0	0	0	0	0	0	0	0	0	0	0	0	0	0	0	0	0
asv_1010	Bacteria(100);Actinobacteriota(100);Actinobacteria(100);Frankiales(100);Sporichthyaceae(100);Sporichthyaceae(100);		0	0	0	0	0.0234	0.0506	0	0	0	0	0	0	0	0	0	0	0	0	0	0	0	0	0	0	0	0	0	0	0	0	0	0	0	0	0	0	0	0	0	0	0	0	0	0	0	0	0
asv_1011	Bacteria(100);Chloroflexi(100);Anaerolineae(100);Anaerolineales(100);Anaerolineaceae(100);Leptolinea(100);		0	0	0	0	0	0	0	0	0	0	0	0	0	0	0	0	0	0	0	0	0	0	0	0	0	0	0	0	0	0	0	0	0	0	0	0	0	0	0	0	0	0	0	0	0	0	0
asv_1012	Bacteria(100);Bacteroidota(100);Bacteroidia(100);Bacteroidales(100);Ika33(100);Ika33_ge(100);		0	0	0	0	0.0078	0.0659	0	0	0	0	0	0	0	0	0	0	0	0	0	0	0	0	0	0	0	0	0	0	0	0	0	0	0	0	0	0	0	0	0	0	0	0	0	0	0	0	0
asv_1013	Bacteria(100);Actinobacteriota(100);Actinobacteria(100);Actinobacteria(100);Actinobacteria(100);Actinobacteria(100);		0	0	0	0	0	0.0736	0	0	0	0	0	0	0	0	0	0	0	0	0	0	0	0	0	0	0	0	0	0	0	0	0	0	0	0	0	0	0	0	0	0	0	0	0	0	0	0	0
asv_1014	Bacteria(100);Proteobacteria(100);Gammaproteobacteria(100);Xanthomonadales(100);Xanthomonadaceae(100);Arenimonas(100);		0	0	0	0	0	0.0736	0	0	0	0	0	0	0	0	0	0	0	0	0	0	0	0	0	0	0	0	0	0	0	0	0	0	0	0	0	0	0	0	0	0	0	0	0	0	0	0	0
asv_1015	Bacteria(100);Actinobacteriota(100);Actinobacteria(100);Micrococcales(100);Micrococcales(100);Micrococcales(100);		0	0	0	0	0	0.0736	0	0	0	0	0	0	0	0	0	0	0	0	0	0	0	0	0	0	0	0	0	0	0	0	0	0	0	0	0	0	0	0	0	0	0	0	0	0	0	0	0
asv_1016	Bacteria(100);Proteobacteria(100);Gammaproteobacteria(100);Burkholderiales(100);Comamonadaceae(100);Aquabacterium(83);		0	0	0	0	0	0.0736	0	0	0	0	0	0	0	0	0	0	0	0	0	0	0	0	0	0	0	0	0	0	0	0	0	0	0	0	0	0	0	0	0	0	0	0	0	0	0	0	0
asv_1017	Bacteria(100);Firmicutes(100);Clostridia(100);Lachnospirales(100);Defluviitaleaceae(92);Defluviitaleaceae_UCG-011(92);		0	0	0	0.0413	0	0.0322	0	0	0	0	0	0	0	0	0	0	0	0	0	0	0	0	0	0	0	0	0	0	0	0	0	0	0	0	0	0	0	0	0	0	0	0	0	0	0	0	0
asv_1018	Bacteria(100);Acidobacteriota(100);Vicinamibacteria(100);Vicinamibacterales(100);uncultured(100);uncultured_ge(100);		0	0	0	0	0.0733	0	0	0	0	0	0	0	0	0	0	0	0	0	0	0	0	0	0	0	0	0	0	0	0	0	0	0	0	0	0	0	0	0	0	0	0	0	0	0	0	0	0
asv_1019	Bacteria(99);Bacteria(99);Bacteria(99);Bacteria(99);Bacteria(99);Bacteria(99);		0	0	0	0	0.0733	0	0	0	0	0	0	0	0	0	0	0	0	0	0	0	0	0	0	0	0	0	0	0	0	0	0	0	0	0	0	0	0	0	0	0	0	0	0	0	0	0	0
asv_1020	Bacteria(100);Verrucomicrobiota(100);Verrucomicrobiae(100);Chthoniobacterales(100);Chthoniobacteraceae(100);Candidatus_Udaeobacter(100);		0	0	0	0	0.0733	0	0	0	0	0	0	0	0	0	0	0	0	0	0	0	0	0	0	0	0	0	0	0	0	0	0	0	0	0	0	0	0	0	0	0	0	0	0	0	0	0	0
asv_1021	Bacteria(100);Proteobacteria(100);Gammaproteobacteria(100);Burkholderiales(100);TRA3-20(100);TRA3-20_ge(100);		0	0	0	0	0.0733	0	0	0	0	0	0	0	0	0	0	0	0	0	0	0	0	0	0	0	0	0	0	0	0	0	0	0	0	0	0	0	0	0	0	0	0	0	0	0	0	0	0
asv_1022	Bacteria(100);Proteobacteria(100);Alphaproteobacteria(100);Rhizobiales(100);Hyphomicrobiaceae(100);Pedomicrobium(100);		0	0	0	0	0.0733	0	0	0	0	0	0	0	0	0	0	0	0	0	0	0	0	0	0	0	0	0	0	0	0	0	0	0	0	0	0	0	0	0	0	0	0	0	0	0	0	0	0
asv_1023	Bacteria(100);Proteobacteria(100);Gammaproteobacteria(100);Burkholderiales(100);TRA3-20(100);TRA3-20_ge(100);		0	0	0	0	0.0733	0	0	0	0	0	0	0	0	0	0	0	0	0	0	0	0	0	0	0	0	0	0	0	0	0	0	0	0	0	0	0	0	0	0	0	0	0	0	0	0	0	0
asv_1024	Bacteria(100);Bacteroidota(100);Bacteroidia(100);Cytophagales(100);Microscillaceae(100);uncultured(100);		0	0	0	0	0.0733	0	0	0	0	0	0	0	0	0	0	0	0	0	0	0	0	0	0	0	0	0	0	0	0	0	0	0	0	0	0	0	0	0	0	0	0	0	0	0	0	0	0
asv_1025	Bacteria(100);Verrucomicrobiota(100);Verrucomicrobiae(100);Pedosphaerales(100);Pedosphaeraceae(100);Pedosphaeraceae(100);		0	0	0	0	0.0733	0	0	0	0	0	0	0	0	0	0	0	0	0	0	0	0	0	0	0	0	0	0	0	0	0	0	0	0	0	0	0	0	0	0	0	0	0	0	0	0	0	0
asv_1026	Bacteria(100);Cyanobacteria(100);Cyanobacteriia(100);Chloroplast(100);Chloroplast_fa(100);Chloroplast_ge(100);		0	0	0	0	0.0733	0	0	0	0	0	0	0	0	0	0	0	0	0	0	0	0	0	0	0	0	0	0	0	0	0	0	0	0	0	0	0	0	0	0	0	0	0	0	0	0	0	0
asv_1027	Bacteria(100);Desulfobacterota(100);Desulfobacteria(100);Desulfobacterales(100);Desulfobacteraceae(100);Desulfobacula(100);		0	0	0	0.0248	0.0484	0	0	0	0	0	0	0	0	0	0	0	0	0	0	0	0	0	0	0	0	0	0	0	0	0	0	0	0	0	0	0	0	0	0	0	0	0	0	0	0	0	0
asv_1028	Bacteria(100);Proteobacteria(100);Alphaproteobacteria(100);Reyranellales(100);Reyranellaceae(100);Reyranella(100);		0	0	0	0	0	0.0031	0	0	0	0	0	0	0.0171	0.0145	0	0	0	0	0.0074	0.0073	0	0	0	0	0	0	0	0	0	0	0	0	0	0	0	0	0	0	0	0	0	0	0	0	0	0	0
asv_1029	Bacteria(100);Proteobacteria(100);Alphaproteobacteria(100);Caulobacterales(100);Hyphomonadaceae(100);SWB02(100);		0	0	0.0382	0	0.0312	0	0	0	0	0	0	0	0.0031	0	0	0	0	0	0	0	0	0	0	0	0	0	0	0	0	0	0	0	0	0	0	0	0	0	0	0	0	0	0	0	0	0	0
asv_1030	Bacteria(100);Cyanobacteria(100);Vampirivibrionia(100);Obscuribacterales(100);Obscuribacteraceae(100);Candidatus_Obscuribacter(100);		0	0	0.0535	0	0.014	0.0046	0	0	0	0	0	0	0	0	0	0	0	0	0	0	0	0	0	0	0	0	0	0	0	0	0	0	0	0	0	0	0	0	0	0	0	0	0	0	0	0	0
asv_1031	Bacteria(100);Cyanobacteria(100);Cyanobacteriia(100);Chloroplast(100);Chloroplast_fa(100);Chloroplast_ge(100);		0	0	0	0	0	0.072	0	0	0	0	0	0	0	0	0	0	0	0	0	0	0	0	0	0	0	0	0	0	0	0	0	0	0	0	0	0	0	0	0	0	0	0	0	0	0	0	0
asv_1032	Bacteria(100);Proteobacteria(100);Alphaproteobacteria(100);Rhizobiales(100);Rhizobiaceae(100);Aureimonas(100);		0	0.0489	0	0	0	0.023	0	0	0	0	0	0	0	0	0	0	0	0	0	0	0	0	0	0	0	0	0	0	0	0	0	0	0	0	0	0	0	0	0	0	0	0	0	0	0	0	0
asv_1033	Bacteria(100);NB1-j(98);NB1-j_cl(98);NB1-j_or(98);NB1-j_fa(98);NB1-j_ge(98);		0	0	0	0	0.0718	0	0	0	0	0	0	0	0	0	0	0	0	0	0	0	0	0	0	0	0	0	0	0	0	0	0	0	0	0	0	0	0	0	0	0	0	0	0	0	0	0	0
asv_1034	Bacteria(100);Acidobacteriota(100);Blastocatellia(100);Blastocatellales(100);Blastocatellaceae(100);JGI_0001001-H03(81);		0	0	0	0	0.0718	0	0	0	0	0	0	0	0	0	0	0	0	0	0	0	0	0	0	0	0	0	0	0	0	0	0	0	0	0	0	0	0	0	0	0	0	0	0	0	0	0	0
asv_1035	Bacteria(100);Bacteroidota(100);Bacteroidia(100);Chitinophagales(100);Chitinophagaceae(100);Terrimonas(100);		0	0	0	0	0.0718	0	0	0	0	0	0	0	0	0	0	0	0	0	0	0	0	0	0	0	0	0	0	0	0	0	0	0	0	0	0	0	0	0	0	0	0	0	0	0	0	0	0
asv_1036	Bacteria(100);Proteobacteria(100);Alphaproteobacteria(100);Sphingomonadales(100);Sphingomonadaceae(100);Ellin6055(96);		0	0	0	0	0.0718	0	0	0	0	0	0	0	0	0	0	0	0	0	0	0	0	0	0	0	0	0	0	0	0	0	0	0	0	0	0	0	0	0	0	0	0	0	0	0	0	0	0
asv_1037	Bacteria(100);Bacteroidota(100);Bacteroidia(100);Cytophagales(100);Microscillaceae(99);uncultured(81);		0	0	0	0	0.0718	0	0	0	0	0	0	0	0	0	0	0	0	0	0	0	0	0	0	0	0	0	0	0	0	0	0	0	0	0	0	0	0	0	0	0	0	0	0	0	0	0	0
asv_1038	Bacteria(100);Bacteroidota(100);Bacteroidia(100);Chitinophagales(100);Chitinophagaceae(100);Chitinophagaceae(100);		0	0	0	0	0.0718	0	0	0	0	0	0	0	0	0	0	0	0	0	0	0	0	0	0	0	0	0	0	0	0	0	0	0	0	0	0	0	0	0	0	0	0	0	0	0	0	0	0
asv_1039	Bacteria(100);Acidobacteriota(100);Vicinamibacteria(100);Vicinamibacterales(100);Vicinamibacteraceae(100);Vicinamibacteraceae_ge(97);		0	0	0	0	0.0718	0	0	0	0	0	0	0	0	0	0	0	0	0	0	0	0	0	0	0	0	0	0	0	0	0	0	0	0	0	0	0	0	0	0	0	0	0	0	0	0	0	0
asv_1040	Bacteria(100);Verrucomicrobiota(100);Verrucomicrobiae(100);Chthoniobacterales(100);Chthoniobacteraceae(100);Chthoniobacter(100);		0	0	0	0	0.0718	0	0	0	0	0	0	0	0	0	0	0	0	0	0	0	0	0	0	0	0	0	0	0	0	0	0	0	0	0	0	0	0	0	0	0	0	0	0	0	0	0	0
asv_1041	Bacteria(100);Proteobacteria(100);Gammaproteobacteria(100);Burkholderiales(100);TRA3-20(98);TRA3-20_ge(98);		0	0	0	0	0.0718	0	0	0	0	0	0	0	0	0	0	0	0	0	0	0	0	0	0	0	0	0	0	0	0	0	0	0	0	0	0	0	0	0	0	0	0	0	0	0	0	0	0
asv_1042	Bacteria(100);Proteobacteria(100);Gammaproteobacteria(100);Burkholderiales(100);Rhodocyclaceae(100);Uliginosibacterium(100);		0	0	0	0	0.0718	0	0	0	0	0	0	0	0	0	0	0	0	0	0	0	0	0	0	0	0	0	0	0	0	0	0	0	0	0	0	0	0	0	0	0	0	0	0	0	0	0	0
asv_1043	Bacteria(100);Bacteroidota(100);Bacteroidia(100);Bacteroidales(100);Bacteroidetes_vadinHA17(91);Bacteroidetes_vadinHA17_ge(91);		0	0	0.0382	0	0.0109	0	0	0	0	0	0	0.0102	0.0124	0	0	0	0	0	0	0	0	0	0	0	0	0	0	0	0	0	0	0	0	0	0	0	0	0	0	0	0	0	0	0	0	0	0
asv_1044	Bacteria(100);Bacteroidota(100);Bacteroidia(100);Cytophagales(100);Microscillaceae(100);OLB12(100);		0	0	0	0	0.064	0.0077	0	0	0	0	0	0	0	0	0	0	0	0	0	0	0	0	0	0	0	0	0	0	0	0	0	0	0	0	0	0	0	0	0	0	0	0	0	0	0	0	0
asv_1045	Bacteria(100);Verrucomicrobiota(100);Verrucomicrobiae(100);Opitutales(100);Opitutaceae(100);Opitutus(100);		0	0	0.0535	0	0.0172	0	0	0	0	0	0	0	0	0	0	0	0	0	0	0	0	0	0	0	0	0	0	0	0	0	0	0	0	0	0	0	0	0	0	0	0	0	0	0	0	0	0
asv_1046	Bacteria(100);Proteobacteria(100);Gammaproteobacteria(100);Burkholderiales(100);Comamonadaceae(100);Rhodoferax(99);		0	0	0	0	0	0.0705	0	0	0	0	0	0	0	0	0	0	0	0	0	0	0	0	0	0	0	0	0	0	0	0	0	0	0	0	0	0	0	0	0	0	0	0	0	0	0	0	0
asv_1047	Bacteria(100);Bdellovibrionota(100);Bdellovibrionia(100);Bdellovibrionales(100);Bdellovibrionaceae(100);OM27_clade(100);		0	0	0.0382	0	0	0.0322	0	0	0	0	0	0	0	0	0	0	0	0	0	0	0	0	0	0	0	0	0	0	0	0	0	0	0	0	0	0	0	0	0	0	0	0	0	0	0	0	0
asv_1048	Bacteria(100);Chloroflexi(100);KD4-96(100);KD4-96_or(100);KD4-96_fa(100);KD4-96_ge(100);		0	0	0	0	0	0	0	0	0	0	0	0	0.0186	0	0.03	0	0	0	0	0	0	0	0	0	0	0	0	0	0	0	0	0	0	0	0	0	0	0	0	0	0	0	0	0	0	0	0
asv_1049	Bacteria(100);Proteobacteria(100);Alphaproteobacteria(100);Rhizobiales(100);Rhizobiales_Incertae_Sedis(99);Bauldia(99);		0	0	0	0	0.0702	0	0	0	0	0	0	0	0	0	0	0	0	0	0	0	0	0	0	0	0	0	0	0	0	0	0	0	0	0	0	0	0	0	0	0	0	0	0	0	0	0	0
asv_1050	Bacteria(100);Proteobacteria(100);Gammaproteobacteria(100);Pseudomonadales(100);Pseudohongiellaceae(100);BIyi10(100);		0	0	0	0	0.0702	0	0	0	0	0	0	0	0	0	0	0	0	0	0	0	0	0	0	0	0	0	0	0	0	0	0	0	0	0	0	0	0	0	0	0	0	0	0	0	0	0	0
asv_1051	Bacteria(100);Acidobacteriota(100);Blastocatellia(100);Blastocatellales(100);Blastocatellaceae(100);Blastocatellaceae(100);		0	0	0	0	0.0702	0	0	0	0	0	0	0	0	0	0	0	0	0	0	0	0	0	0	0	0	0	0	0	0	0	0	0	0	0	0	0	0	0	0	0	0	0	0	0	0	0	0
asv_1052	Bacteria(100);Bacteroidota(100);Bacteroidia(100);Bacteroidales(99);Prolixibacteraceae(99);Roseimarinus(99);		0	0	0	0	0.0702	0	0	0	0	0	0	0	0	0	0	0	0	0	0	0	0	0	0	0	0	0	0	0	0	0	0	0	0	0	0	0	0	0	0	0	0	0	0	0	0	0	0
asv_1053	Bacteria(100);Bacteroidota(100);Bacteroidia(100);Chitinophagales(100);Chitinophagaceae(100);Ferruginibacter(100);		0	0.0699	0	0	0	0	0	0	0	0	0	0	0	0	0	0	0	0	0	0	0	0	0	0	0	0	0	0	0	0	0	0	0	0	0	0	0	0	0	0	0	0	0	0	0	0	0
asv_1054	Bacteria(100);Verrucomicrobiota(100);Verrucomicrobiae(100);Opitutales(100);Opitutaceae(100);Opitutus(100);		0	0	0	0	0.0281	0.0414	0	0	0	0	0	0	0	0	0	0	0	0	0	0	0	0	0	0	0	0	0	0	0	0	0	0	0	0	0	0	0	0	0	0	0	0	0	0	0	0	0
asv_1055	Bacteria(100);Planctomycetota(100);Planctomycetes(100);Pirellulales(100);Pirellulaceae(100);Pir4_lineage(100);		0	0	0	0	0.053	0	0	0	0	0	0	0	0	0	0.0161	0	0	0	0	0	0	0	0	0	0	0	0	0	0	0	0	0	0	0	0	0	0	0	0	0	0	0	0	0	0	0	0
asv_1056	Bacteria(100);Proteobacteria(100);Alphaproteobacteria(100);Rhodobacterales(99);Rhodobacteraceae(99);Rhodobacteraceae(99);		0	0	0.0688	0	0	0	0	0	0	0	0	0	0	0	0	0	0	0	0	0	0	0	0	0	0	0	0	0	0	0	0	0	0	0	0	0	0	0	0	0	0	0	0	0	0	0	0
asv_1057	Bacteria(100);Chloroflexi(100);KD4-96(100);KD4-96_or(100);KD4-96_fa(100);KD4-96_ge(100);		0	0	0.0688	0	0	0	0	0	0	0	0	0	0	0	0	0	0	0	0	0	0	0	0	0	0	0	0	0	0	0	0	0	0	0	0	0	0	0	0	0	0	0	0	0	0	0	0
asv_1058	Bacteria(100);Chloroflexi(100);KD4-96(100);KD4-96_or(100);KD4-96_fa(100);KD4-96_ge(100);		0	0	0.0688	0	0	0	0	0	0	0	0	0	0	0	0	0	0	0	0	0	0	0	0	0	0	0	0	0	0	0	0	0	0	0	0	0	0	0	0	0	0	0	0	0	0	0	0
asv_1059	Bacteria(100);Latescibacterota(97);Latescibacterota_cl(97);Latescibacterota_or(97);Latescibacterota_fa(97);Latescibacterota_ge(97);		0	0	0.0688	0	0	0	0	0	0	0	0	0	0	0	0	0	0	0	0	0	0	0	0	0	0	0	0	0	0	0	0	0	0	0	0	0	0	0	0	0	0	0	0	0	0	0	0
asv_1060	Bacteria(100);Firmicutes(100);Clostridia(100);Oscillospirales(99);Hungateiclostridiaceae(99);uncultured(88);		0	0	0.0688	0	0	0	0	0	0	0	0	0	0	0	0	0	0	0	0	0	0	0	0	0	0	0	0	0	0	0	0	0	0	0	0	0	0	0	0	0	0	0	0	0	0	0	0
asv_1061	Bacteria(83);Bacteria(83);Bacteria(83);Bacteria(83);Bacteria(83);Bacteria(83);		0	0	0.0688	0	0	0	0	0	0	0	0	0	0	0	0	0	0	0	0	0	0	0	0	0	0	0	0	0	0	0	0	0	0	0	0	0	0	0	0	0	0	0	0	0	0	0	0
asv_1062	Bacteria(100);Proteobacteria(100);Alphaproteobacteria(100);Rhizobiales(100);Rhizobiales(100);Rhizobiales(100);		0	0	0.0688	0	0	0	0	0	0	0	0	0	0	0	0	0	0	0	0	0	0	0	0	0	0	0	0	0	0	0	0	0	0	0	0	0	0	0	0	0	0	0	0	0	0	0	0
asv_1063	Bacteria(100);Bacteroidota(100);Bacteroidia(100);Sphingobacteriales(100);env.OPS_17(100);env.OPS_17_ge(100);		0	0	0.0688	0	0	0	0	0	0	0	0	0	0	0	0	0	0	0	0	0	0	0	0	0	0	0	0	0	0	0	0	0	0	0	0	0	0	0	0	0	0	0	0	0	0	0	0
asv_1064	Bacteria(100);Proteobacteria(100);Alphaproteobacteria(100);Rhizobiales(100);Rhizobiales_Incertae_Sedis(99);Bauldia(99);		0	0	0.0688	0	0	0	0	0	0	0	0	0	0	0	0	0	0	0	0	0	0	0	0	0	0	0	0	0	0	0	0	0	0	0	0	0	0	0	0	0	0	0	0	0	0	0	0
asv_1065	Bacteria(100);Bacteroidota(100);Bacteroidia(100);Flavobacteriales(95);NS9_marine_group(95);NS9_marine_group_ge(95);		0	0	0.0688	0	0	0	0	0	0	0	0	0	0	0	0	0	0	0	0	0	0	0	0	0	0	0	0	0	0	0	0	0	0	0	0	0	0	0	0	0	0	0	0	0	0	0	0
asv_1066	Bacteria(100);Proteobacteria(100);Gammaproteobacteria(100);Acidiferrobacterales(97);Acidiferrobacteraceae(97);Sulfurifustis(94);		0	0	0.0688	0	0	0	0	0	0	0	0	0	0	0	0	0	0	0	0	0	0	0	0	0	0	0	0	0	0	0	0	0	0	0	0	0	0	0	0	0	0	0	0	0	0	0	0
asv_1067	Bacteria(100);Planctomycetota(100);Planctomycetes(100);Gemmatales(100);Gemmataceae(100);Gemmata(100);		0	0	0.0688	0	0	0	0	0	0	0	0	0	0	0	0	0	0	0	0	0	0	0	0	0	0	0	0	0	0	0	0	0	0	0	0	0	0	0	0	0	0	0	0	0	0	0	0
asv_1068	Bacteria(100);Myxococcota(100);Polyangia(100);Nannocystales(100);Nannocystaceae(100);Nannocystis(89);		0	0	0.0688	0	0	0	0	0	0	0	0	0	0	0	0	0	0	0	0	0	0	0	0	0	0	0	0	0	0	0	0	0	0	0	0	0	0	0	0	0	0	0	0	0	0	0	0
asv_1069	Bacteria(98);Bacteria(98);Bacteria(98);Bacteria(98);Bacteria(98);Bacteria(98);		0.0627	0	0	0	0	0.0061	0	0	0	0	0	0	0	0	0	0	0	0	0	0	0	0	0	0	0	0	0	0	0	0	0	0	0	0	0	0	0	0	0	0	0	0	0	0	0	0	0
asv_1070	Bacteria(100);Proteobacteria(100);Alphaproteobacteria(100);Rhizobiales(100);Xanthobacteraceae(100);Xanthobacteraceae(100);		0	0	0	0	0.0686	0	0	0	0	0	0	0	0	0	0	0	0	0	0	0	0	0	0	0	0	0	0	0	0	0	0	0	0	0	0	0	0	0	0	0	0	0	0	0	0	0	0
asv_1071	Bacteria(100);Proteobacteria(100);Alphaproteobacteria(100);Rhizobiales(100);Xanthobacteraceae(100);uncultured(85);		0	0	0	0	0.0686	0	0	0	0	0	0	0	0	0	0	0	0	0	0	0	0	0	0	0	0	0	0	0	0	0	0	0	0	0	0	0	0	0	0	0	0	0	0	0	0	0	0
asv_1072	Bacteria(99);Latescibacterota(84);Latescibacterota_cl(84);Latescibacterota_or(84);Latescibacterota_fa(84);Latescibacterota_ge(84);		0	0	0	0	0.0686	0	0	0	0	0	0	0	0	0	0	0	0	0	0	0	0	0	0	0	0	0	0	0	0	0	0	0	0	0	0	0	0	0	0	0	0	0	0	0	0	0	0
asv_1073	Bacteria(100);Proteobacteria(100);Gammaproteobacteria(100);Burkholderiales(100);TRA3-20(100);TRA3-20_ge(100);		0	0	0	0	0.0686	0	0	0	0	0	0	0	0	0	0	0	0	0	0	0	0	0	0	0	0	0	0	0	0	0	0	0	0	0	0	0	0	0	0	0	0	0	0	0	0	0	0
asv_1074	Bacteria(94);Bacteria(94);Bacteria(94);Bacteria(94);Bacteria(94);Bacteria(94);		0	0	0	0	0.0686	0	0	0	0	0	0	0	0	0	0	0	0	0	0	0	0	0	0	0	0	0	0	0	0	0	0	0	0	0	0	0	0	0	0	0	0	0	0	0	0	0	0
asv_1075	Bacteria(100);Verrucomicrobiota(100);Verrucomicrobiae(100);Pedosphaerales(100);Pedosphaeraceae(100);Pedosphaeraceae(100);		0	0	0	0	0.0686	0	0	0	0	0	0	0	0	0	0	0	0	0	0	0	0	0	0	0	0	0	0	0	0	0	0	0	0	0	0	0	0	0	0	0	0	0	0	0	0	0	0
asv_1076	Bacteria(100);Planctomycetota(100);Phycisphaerae(100);Tepidisphaerales(100);WD2101_soil_group(100);WD2101_soil_group_ge(100);		0	0	0	0	0.0686	0	0	0	0	0	0	0	0	0	0	0	0	0	0	0	0	0	0	0	0	0	0	0	0	0	0	0	0	0	0	0	0	0	0	0	0	0	0	0	0	0	0
asv_1077	Bacteria(100);Proteobacteria(100);Gammaproteobacteria(100);Burkholderiales(100);Rhodocyclaceae(100);Dechloromonas(99);		0	0	0	0	0.0686	0	0	0	0	0	0	0	0	0	0	0	0	0	0	0	0	0	0	0	0	0	0	0	0	0	0	0	0	0	0	0	0	0	0	0	0	0	0	0	0	0	0
asv_1078	Bacteria(100);Proteobacteria(100);Alphaproteobacteria(100);Rhodobacterales(98);Rhodobacteraceae(98);Rhodobacteraceae(98);		0.0348	0	0	0	0	0.0245	0	0	0	0	0	0	0.0093	0	0	0	0	0	0	0	0	0	0	0	0	0	0	0	0	0	0	0	0	0	0	0	0	0	0	0	0	0	0	0	0	0	0
asv_1079	Bacteria(100);Proteobacteria(100);Alphaproteobacteria(100);Rhizobiales(100);Xanthobacteraceae(100);Ancylobacter(100);		0	0	0	0	0	0	0	0	0	0	0	0.0102	0	0	0.0208	0	0	0.0201	0	0	0	0	0	0	0	0	0	0	0	0	0	0	0	0	0	0	0	0	0	0	0	0	0	0	0	0	0
asv_1080	Bacteria(100);Bacteroidota(100);Bacteroidia(100);Sphingobacteriales(100);env.OPS_17(100);env.OPS_17_ge(100);		0	0	0	0	0.0624	0.0061	0	0	0	0	0	0	0	0	0	0	0	0	0	0	0	0	0	0	0	0	0	0	0	0	0	0	0	0	0	0	0	0	0	0	0	0	0	0	0	0	0
asv_1081	Bacteria(100);Acidobacteriota(100);Vicinamibacteria(100);Vicinamibacterales(100);Vicinamibacteraceae(100);Vicinamibacteraceae_ge(100);		0	0	0	0	0.0343	0.0337	0	0	0	0	0	0	0	0	0	0	0	0	0	0	0	0	0	0	0	0	0	0	0	0	0	0	0	0	0	0	0	0	0	0	0	0	0	0	0	0	0
asv_1082	Bacteria(100);Proteobacteria(100);Gammaproteobacteria(100);Pseudomonadales(100);Cellvibrionaceae(100);Cellvibrio(100);		0	0	0	0	0.0312	0.0368	0	0	0	0	0	0	0	0	0	0	0	0	0	0	0	0	0	0	0	0	0	0	0	0	0	0	0	0	0	0	0	0	0	0	0	0	0	0	0	0	0
asv_1083	Bacteria(100);Firmicutes(100);Clostridia(100);Oscillospirales(90);Hungateiclostridiaceae(86);Hungateiclostridiaceae(86);		0	0	0	0	0	0	0	0	0	0	0	0.0272	0.0031	0.0041	0.0069	0.0053	0	0	0	0.0058	0	0	0	0	0	0	0	0	0	0	0	0	0	0	0	0	0	0	0	0	0	0	0	0	0	0	0
asv_1084	Bacteria(100);Proteobacteria(100);Gammaproteobacteria(100);Burkholderiales(100);Gallionellaceae(100);Gallionella(100);		0	0	0	0	0	0.0674	0	0	0	0	0	0	0	0	0	0	0	0	0	0	0	0	0	0	0	0	0	0	0	0	0	0	0	0	0	0	0	0	0	0	0	0	0	0	0	0	0
asv_1085	Bacteria(100);Fibrobacterota(96);Fibrobacteria(96);Fibrobacterales(96);Fibrobacteraceae(95);uncultured(95);		0	0	0	0	0	0.0674	0	0	0	0	0	0	0	0	0	0	0	0	0	0	0	0	0	0	0	0	0	0	0	0	0	0	0	0	0	0	0	0	0	0	0	0	0	0	0	0	0
asv_1086	Bacteria(100);Actinobacteriota(100);Actinobacteria(100);Propionibacteriales(100);Nocardioidaceae(100);Nocardioides(100);		0	0	0	0	0	0.0674	0	0	0	0	0	0	0	0	0	0	0	0	0	0	0	0	0	0	0	0	0	0	0	0	0	0	0	0	0	0	0	0	0	0	0	0	0	0	0	0	0
asv_1087	Bacteria(100);Gemmatimonadota(100);Gemmatimonadetes(100);Gemmatimonadales(100);Gemmatimonadaceae(100);uncultured(100);		0	0	0	0	0.0671	0	0	0	0	0	0	0	0	0	0	0	0	0	0	0	0	0	0	0	0	0	0	0	0	0	0	0	0	0	0	0	0	0	0	0	0	0	0	0	0	0	0
asv_1088	Bacteria(100);Fibrobacterota(99);Chitinivibrionia(99);uncultured(99);uncultured_fa(99);uncultured_ge(99);		0	0	0	0	0.0671	0	0	0	0	0	0	0	0	0	0	0	0	0	0	0	0	0	0	0	0	0	0	0	0	0	0	0	0	0	0	0	0	0	0	0	0	0	0	0	0	0	0
asv_1089	Bacteria(100);Proteobacteria(100);Gammaproteobacteria(100);Burkholderiales(100);TRA3-20(99);TRA3-20_ge(99);		0	0	0	0	0.0671	0	0	0	0	0	0	0	0	0	0	0	0	0	0	0	0	0	0	0	0	0	0	0	0	0	0	0	0	0	0	0	0	0	0	0	0	0	0	0	0	0	0
asv_1090	Bacteria(100);Proteobacteria(100);Gammaproteobacteria(100);Steroidobacterales(97);Steroidobacteraceae(97);Steroidobacteraceae(97);		0	0	0	0	0.0671	0	0	0	0	0	0	0	0	0	0	0	0	0	0	0	0	0	0	0	0	0	0	0	0	0	0	0	0	0	0	0	0	0	0	0	0	0	0	0	0	0	0
asv_1091	Bacteria(100);Bacteroidota(100);Bacteroidia(100);Cytophagales(100);Microscillaceae(100);uncultured(98);		0	0	0	0	0.0671	0	0	0	0	0	0	0	0	0	0	0	0	0	0	0	0	0	0	0	0	0	0	0	0	0	0	0	0	0	0	0	0	0	0	0	0	0	0	0	0	0	0
asv_1092	Bacteria(100);Proteobacteria(100);Gammaproteobacteria(100);Burkholderiales(100);Comamonadaceae(99);Comamonadaceae(99);		0	0	0	0	0.0671	0	0	0	0	0	0	0	0	0	0	0	0	0	0	0	0	0	0	0	0	0	0	0	0	0	0	0	0	0	0	0	0	0	0	0	0	0	0	0	0	0	0
asv_1093	Bacteria(100);Bacteroidota(100);Bacteroidia(100);Flavobacteriales(100);Flavobacteriaceae(100);Flavobacterium(100);		0	0	0	0	0.0671	0	0	0	0	0	0	0	0	0	0	0	0	0	0	0	0	0	0	0	0	0	0	0	0	0	0	0	0	0	0	0	0	0	0	0	0	0	0	0	0	0	0
asv_1094	Bacteria(100);Myxococcota(99);Polyangia(99);Polyangiales(99);Sandaracinaceae(98);Sandaracinaceae(98);		0	0	0	0	0.0562	0.0107	0	0	0	0	0	0	0	0	0	0	0	0	0	0	0	0	0	0	0	0	0	0	0	0	0	0	0	0	0	0	0	0	0	0	0	0	0	0	0	0	0
asv_1095	Bacteria(100);Proteobacteria(100);Alphaproteobacteria(100);Sphingomonadales(100);Sphingomonadaceae(100);Sphingomonadaceae(100);		0	0	0	0	0.0359	0.0307	0	0	0	0	0	0	0	0	0	0	0	0	0	0	0	0	0	0	0	0	0	0	0	0	0	0	0	0	0	0	0	0	0	0	0	0	0	0	0	0	0
asv_1096	Bacteria(100);Proteobacteria(100);Gammaproteobacteria(100);Burkholderiales(100);Rhodocyclaceae(100);Rhodocyclaceae(100);		0	0	0	0	0.0312	0.0353	0	0	0	0	0	0	0	0	0	0	0	0	0	0	0	0	0	0	0	0	0	0	0	0	0	0	0	0	0	0	0	0	0	0	0	0	0	0	0	0	0
asv_1097	Bacteria(100);Proteobacteria(100);Gammaproteobacteria(100);Burkholderiales(100);TRA3-20(99);TRA3-20_ge(99);		0	0	0	0	0.0187	0.0475	0	0	0	0	0	0	0	0	0	0	0	0	0	0	0	0	0	0	0	0	0	0	0	0	0	0	0	0	0	0	0	0	0	0	0	0	0	0	0	0	0
asv_1098	Bacteria(100);Proteobacteria(100);Gammaproteobacteria(100);Xanthomonadales(100);Xanthomonadaceae(100);Luteimonas(97);		0	0	0	0.0661	0	0	0	0	0	0	0	0	0	0	0	0	0	0	0	0	0	0	0	0	0	0	0	0	0	0	0	0	0	0	0	0	0	0	0	0	0	0	0	0	0	0	0
asv_1099	Bacteria(100);Bacteroidota(100);Bacteroidia(100);Bacteroidales(100);Bacteroidetes_BD2-2(97);Bacteroidetes_BD2-2_ge(97);		0	0	0	0.0661	0	0	0	0	0	0	0	0	0	0	0	0	0	0	0	0	0	0	0	0	0	0	0	0	0	0	0	0	0	0	0	0	0	0	0	0	0	0	0	0	0	0	0
asv_1100	Bacteria(100);Myxococcota(95);Myxococcia(85);Myxococcales(85);Myxococcales(85);Myxococcales(85);		0	0	0	0.0661	0	0	0	0	0	0	0	0	0	0	0	0	0	0	0	0	0	0	0	0	0	0	0	0	0	0	0	0	0	0	0	0	0	0	0	0	0	0	0	0	0	0	0
asv_1101	Bacteria(100);Methylomirabilota(100);Methylomirabilia(100);Methylomirabilales(100);Methylomirabilaceae(100);Candidatus_Methylomirabilis(99);		0	0	0	0	0.0655	0	0	0	0	0	0	0	0	0	0	0	0	0	0	0	0	0	0	0	0	0	0	0	0	0	0	0	0	0	0	0	0	0	0	0	0	0	0	0	0	0	0
asv_1102	Bacteria(100);Proteobacteria(100);Alphaproteobacteria(100);Alphaproteobacteria(100);Alphaproteobacteria(100);Alphaproteobacteria(100);		0	0	0	0	0.0655	0	0	0	0	0	0	0	0	0	0	0	0	0	0	0	0	0	0	0	0	0	0	0	0	0	0	0	0	0	0	0	0	0	0	0	0	0	0	0	0	0	0
asv_1103	Bacteria(100);Proteobacteria(100);Gammaproteobacteria(100);Burkholderiales(100);Oxalobacteraceae(100);Massilia(99);		0	0	0	0	0.0655	0	0	0	0	0	0	0	0	0	0	0	0	0	0	0	0	0	0	0	0	0	0	0	0	0	0	0	0	0	0	0	0	0	0	0	0	0	0	0	0	0	0
asv_1104	Bacteria(100);Firmicutes(100);Clostridia(100);Clostridiales(100);Clostridiaceae(100);Clostridium_sensu_stricto_1(100);		0	0	0	0	0.0655	0	0	0	0	0	0	0	0	0	0	0	0	0	0	0	0	0	0	0	0	0	0	0	0	0	0	0	0	0	0	0	0	0	0	0	0	0	0	0	0	0	0
asv_1105	Bacteria(100);Bacteroidota(100);Bacteroidia(100);Bacteroidales(100);Bacteroidetes_BD2-2(100);Bacteroidetes_BD2-2_ge(100);		0	0	0	0	0.0655	0	0	0	0	0	0	0	0	0	0	0	0	0	0	0	0	0	0	0	0	0	0	0	0	0	0	0	0	0	0	0	0	0	0	0	0	0	0	0	0	0	0
asv_1106	Bacteria(100);Firmicutes(100);Clostridia(100);Peptostreptococcales-Tissierellales(100);Acidaminobacteraceae(82);Acidaminobacter(82);		0.0557	0	0	0	0.0094	0	0	0	0	0	0	0	0	0	0	0	0	0	0	0	0	0	0	0	0	0	0	0	0	0	0	0	0	0	0	0	0	0	0	0	0	0	0	0	0	0	0
asv_1107	Bacteria(100);Bacteroidota(100);Bacteroidia(100);Cytophagales(100);Spirosomaceae(100);uncultured(99);		0	0	0	0	0.0452	0.0199	0	0	0	0	0	0	0	0	0	0	0	0	0	0	0	0	0	0	0	0	0	0	0	0	0	0	0	0	0	0	0	0	0	0	0	0	0	0	0	0	0
asv_1108	Bacteria(100);Firmicutes(100);Clostridia(100);Christensenellales(100);Christensenellaceae(100);Christensenellaceae_R-7_group(100);		0	0	0	0	0	0	0	0	0	0	0	0.0102	0	0.0331	0	0	0	0	0	0	0	0	0	0	0	0	0	0	0	0	0	0	0	0	0	0	0	0	0	0	0	0	0	0	0	0	0
asv_1109	Bacteria(99);Proteobacteria(94);Gammaproteobacteria(94);Gammaproteobacteria(94);Gammaproteobacteria(94);Gammaproteobacteria(94);		0	0	0	0	0.0094	0.0552	0	0	0	0	0	0	0	0	0	0	0	0	0	0	0	0	0	0	0	0	0	0	0	0	0	0	0	0	0	0	0	0	0	0	0	0	0	0	0	0	0
asv_1110	Bacteria(100);Proteobacteria(100);Gammaproteobacteria(100);Burkholderiales(100);Comamonadaceae(100);Comamonadaceae(100);		0	0	0	0	0	0.0644	0	0	0	0	0	0	0	0	0	0	0	0	0	0	0	0	0	0	0	0	0	0	0	0	0	0	0	0	0	0	0	0	0	0	0	0	0	0	0	0	0
asv_1111	Bacteria(100);Bacteroidota(100);Bacteroidia(100);Chitinophagales(100);Chitinophagaceae(100);Ferruginibacter(100);		0	0	0	0	0	0.0644	0	0	0	0	0	0	0	0	0	0	0	0	0	0	0	0	0	0	0	0	0	0	0	0	0	0	0	0	0	0	0	0	0	0	0	0	0	0	0	0	0
asv_1112	Bacteria(100);Acidobacteriota(100);Blastocatellia(100);11-24(100);11-24_fa(100);11-24_ge(100);		0	0	0.0611	0	0	0.0031	0	0	0	0	0	0	0	0	0	0	0	0	0	0	0	0	0	0	0	0	0	0	0	0	0	0	0	0	0	0	0	0	0	0	0	0	0	0	0	0	0
asv_1113	Bacteria(100);Planctomycetota(100);Planctomycetes(100);Pirellulales(100);Pirellulaceae(100);Pirellula(100);		0	0	0.0611	0	0	0.0031	0	0	0	0	0	0	0	0	0	0	0	0	0	0	0	0	0	0	0	0	0	0	0	0	0	0	0	0	0	0	0	0	0	0	0	0	0	0	0	0	0
asv_1114	Bacteria(100);Desulfobacterota(100);Desulfuromonadia(100);Geobacterales(100);Geobacteraceae(100);Geobacter(100);		0	0	0	0	0.064	0	0	0	0	0	0	0	0	0	0	0	0	0	0	0	0	0	0	0	0	0	0	0	0	0	0	0	0	0	0	0	0	0	0	0	0	0	0	0	0	0	0
asv_1115	Bacteria(100);Planctomycetota(100);Planctomycetes(100);Pirellulales(100);Pirellulaceae(100);Pirellula(99);		0	0	0	0	0.064	0	0	0	0	0	0	0	0	0	0	0	0	0	0	0	0	0	0	0	0	0	0	0	0	0	0	0	0	0	0	0	0	0	0	0	0	0	0	0	0	0	0
asv_1116	Bacteria(100);Acidobacteriota(100);Blastocatellia(100);Blastocatellales(100);Blastocatellaceae(100);Blastocatellaceae(100);		0	0	0	0	0.064	0	0	0	0	0	0	0	0	0	0	0	0	0	0	0	0	0	0	0	0	0	0	0	0	0	0	0	0	0	0	0	0	0	0	0	0	0	0	0	0	0	0
asv_1117	Bacteria(100);Cyanobacteria(100);Cyanobacteriia(100);Chloroplast(100);Chloroplast_fa(100);Chloroplast_ge(100);		0	0	0	0	0.064	0	0	0	0	0	0	0	0	0	0	0	0	0	0	0	0	0	0	0	0	0	0	0	0	0	0	0	0	0	0	0	0	0	0	0	0	0	0	0	0	0	0
asv_1118	Bacteria(100);Bacteroidota(100);Kryptonia(100);Kryptoniales(100);BSV26(100);BSV26_ge(100);		0	0	0	0	0.064	0	0	0	0	0	0	0	0	0	0	0	0	0	0	0	0	0	0	0	0	0	0	0	0	0	0	0	0	0	0	0	0	0	0	0	0	0	0	0	0	0	0
asv_1119	Bacteria(100);Acidobacteriota(100);Blastocatellia(100);Pyrinomonadales(99);Pyrinomonadaceae(99);RB41(99);		0	0	0	0	0.064	0	0	0	0	0	0	0	0	0	0	0	0	0	0	0	0	0	0	0	0	0	0	0	0	0	0	0	0	0	0	0	0	0	0	0	0	0	0	0	0	0	0
asv_1120	Bacteria(100);Latescibacterota(80);Latescibacterota_cl(80);Latescibacterota_or(80);Latescibacterota_fa(80);Latescibacterota_ge(80);		0	0	0	0	0.064	0	0	0	0	0	0	0	0	0	0	0	0	0	0	0	0	0	0	0	0	0	0	0	0	0	0	0	0	0	0	0	0	0	0	0	0	0	0	0	0	0	0
asv_1121	Archaea(93);Archaea(93);Archaea(93);Archaea(93);Archaea(93);Archaea(93);		0	0	0	0	0.064	0	0	0	0	0	0	0	0	0	0	0	0	0	0	0	0	0	0	0	0	0	0	0	0	0	0	0	0	0	0	0	0	0	0	0	0	0	0	0	0	0	0
asv_1122	Bacteria(100);Desulfobacterota(100);Desulfobulbia(100);Desulfobulbales(100);Desulfocapsaceae(100);Desulfocapsaceae(100);		0	0	0	0	0.064	0	0	0	0	0	0	0	0	0	0	0	0	0	0	0	0	0	0	0	0	0	0	0	0	0	0	0	0	0	0	0	0	0	0	0	0	0	0	0	0	0	0
asv_1123	Bacteria(100);Verrucomicrobiota(100);Verrucomicrobiae(100);Chthoniobacterales(100);Chthoniobacteraceae(100);Chthoniobacter(100);		0	0	0	0	0.064	0	0	0	0	0	0	0	0	0	0	0	0	0	0	0	0	0	0	0	0	0	0	0	0	0	0	0	0	0	0	0	0	0	0	0	0	0	0	0	0	0	0
asv_1124	Bacteria(100);Proteobacteria(100);Gammaproteobacteria(100);Burkholderiales(100);Nitrosomonadaceae(99);MND1(96);		0	0	0	0	0.064	0	0	0	0	0	0	0	0	0	0	0	0	0	0	0	0	0	0	0	0	0	0	0	0	0	0	0	0	0	0	0	0	0	0	0	0	0	0	0	0	0	0
asv_1125	Bacteria(100);Methylomirabilota(100);Methylomirabilia(100);Rokubacteriales(100);Rokubacteriales_fa(100);Rokubacteriales_ge(100);		0	0	0	0	0.064	0	0	0	0	0	0	0	0	0	0	0	0	0	0	0	0	0	0	0	0	0	0	0	0	0	0	0	0	0	0	0	0	0	0	0	0	0	0	0	0	0	0
asv_1126	Bacteria(100);Planctomycetota(100);Pla4_lineage(100);Pla4_lineage_or(100);Pla4_lineage_fa(100);Pla4_lineage_ge(100);		0	0	0.0382	0	0.025	0	0	0	0	0	0	0	0	0	0	0	0	0	0	0	0	0	0	0	0	0	0	0	0	0	0	0	0	0	0	0	0	0	0	0	0	0	0	0	0	0	0
asv_1127	Bacteria(100);Bacteroidota(100);Bacteroidia(100);Chitinophagales(100);Chitinophagaceae(100);Chitinophagaceae(100);		0	0	0	0	0	0.0629	0	0	0	0	0	0	0	0	0	0	0	0	0	0	0	0	0	0	0	0	0	0	0	0	0	0	0	0	0	0	0	0	0	0	0	0	0	0	0	0	0
asv_1128	Bacteria(100);Bacteroidota(100);Bacteroidia(100);Bacteroidales(100);Prolixibacteraceae(100);BSV13(100);		0	0	0	0	0	0.0629	0	0	0	0	0	0	0	0	0	0	0	0	0	0	0	0	0	0	0	0	0	0	0	0	0	0	0	0	0	0	0	0	0	0	0	0	0	0	0	0	0
asv_1129	Bacteria(100);Verrucomicrobiota(100);Verrucomicrobiae(100);Verrucomicrobiales(100);Rubritaleaceae(100);Luteolibacter(100);		0	0	0	0	0	0.0629	0	0	0	0	0	0	0	0	0	0	0	0	0	0	0	0	0	0	0	0	0	0	0	0	0	0	0	0	0	0	0	0	0	0	0	0	0	0	0	0	0
asv_1130	Bacteria(100);Proteobacteria(100);Gammaproteobacteria(100);Burkholderiales(100);Gallionellaceae(99);Gallionella(91);		0	0	0	0	0	0.0629	0	0	0	0	0	0	0	0	0	0	0	0	0	0	0	0	0	0	0	0	0	0	0	0	0	0	0	0	0	0	0	0	0	0	0	0	0	0	0	0	0
asv_1131	Bacteria(100);Campylobacterota(100);Campylobacteria(100);Campylobacterales(100);Sulfurimonadaceae(100);Sulfuricurvum(100);		0	0	0	0	0	0.0629	0	0	0	0	0	0	0	0	0	0	0	0	0	0	0	0	0	0	0	0	0	0	0	0	0	0	0	0	0	0	0	0	0	0	0	0	0	0	0	0	0
asv_1132	Bacteria(100);Chloroflexi(100);Anaerolineae(100);Anaerolineales(100);Anaerolineaceae(100);uncultured(94);		0	0	0.0229	0	0	0.0399	0	0	0	0	0	0	0	0	0	0	0	0	0	0	0	0	0	0	0	0	0	0	0	0	0	0	0	0	0	0	0	0	0	0	0	0	0	0	0	0	0
asv_1133	Bacteria(98);Bacteria(98);Bacteria(98);Bacteria(98);Bacteria(98);Bacteria(98);		0.0139	0.0489	0	0	0	0	0	0	0	0	0	0	0	0	0	0	0	0	0	0	0	0	0	0	0	0	0	0	0	0	0	0	0	0	0	0	0	0	0	0	0	0	0	0	0	0	0
asv_1134	Bacteria(100);Bacteroidota(100);Ignavibacteria(100);Ignavibacteriales(100);PHOS-HE36(100);PHOS-HE36_ge(100);		0.0627	0	0	0	0	0	0	0	0	0	0	0	0	0	0	0	0	0	0	0	0	0	0	0	0	0	0	0	0	0	0	0	0	0	0	0	0	0	0	0	0	0	0	0	0	0	0
asv_1135	Bacteria(100);Proteobacteria(100);Alphaproteobacteria(100);Sphingomonadales(100);Sphingomonadaceae(100);Sphingomonas(97);		0.0488	0	0	0	0	0.0138	0	0	0	0	0	0	0	0	0	0	0	0	0	0	0	0	0	0	0	0	0	0	0	0	0	0	0	0	0	0	0	0	0	0	0	0	0	0	0	0	0
asv_1136	Bacteria(100);Proteobacteria(100);Gammaproteobacteria(100);Burkholderiales(100);Hydrogenophilaceae(97);uncultured(96);		0	0	0	0	0	0	0	0	0	0	0.05	0	0.0031	0	0	0	0	0	0	0	0	0	0	0	0	0	0	0	0	0	0	0	0	0	0	0	0	0	0	0	0	0	0	0	0	0	0
asv_1137	Bacteria(100);Firmicutes(100);Bacilli(100);Bacillales(100);Planococcaceae(99);Planococcaceae(99);		0	0	0	0	0.0624	0	0	0	0	0	0	0	0	0	0	0	0	0	0	0	0	0	0	0	0	0	0	0	0	0	0	0	0	0	0	0	0	0	0	0	0	0	0	0	0	0	0
asv_1138	Bacteria(100);Acidobacteriota(100);Vicinamibacteria(100);Vicinamibacterales(100);uncultured(100);uncultured_ge(100);		0	0	0	0	0.0624	0	0	0	0	0	0	0	0	0	0	0	0	0	0	0	0	0	0	0	0	0	0	0	0	0	0	0	0	0	0	0	0	0	0	0	0	0	0	0	0	0	0
asv_1139	Bacteria(100);Proteobacteria(100);Alphaproteobacteria(100);Rhizobiales(100);Xanthobacteraceae(100);uncultured(88);		0	0	0	0	0.0624	0	0	0	0	0	0	0	0	0	0	0	0	0	0	0	0	0	0	0	0	0	0	0	0	0	0	0	0	0	0	0	0	0	0	0	0	0	0	0	0	0	0
asv_1140	Bacteria(100);Proteobacteria(100);Gammaproteobacteria(100);Burkholderiales(100);Nitrosomonadaceae(100);Ellin6067(100);		0	0	0	0	0.0624	0	0	0	0	0	0	0	0	0	0	0	0	0	0	0	0	0	0	0	0	0	0	0	0	0	0	0	0	0	0	0	0	0	0	0	0	0	0	0	0	0	0
asv_1141	Bacteria(100);Bacteroidota(99);Bacteroidia(99);Cytophagales(97);Microscillaceae(96);uncultured(83);		0	0	0	0	0.0624	0	0	0	0	0	0	0	0	0	0	0	0	0	0	0	0	0	0	0	0	0	0	0	0	0	0	0	0	0	0	0	0	0	0	0	0	0	0	0	0	0	0
asv_1142	Bacteria(100);Bacteroidota(100);Bacteroidia(100);Flavobacteriales(100);Flavobacteriaceae(100);Flavobacterium(100);		0	0	0	0	0.0624	0	0	0	0	0	0	0	0	0	0	0	0	0	0	0	0	0	0	0	0	0	0	0	0	0	0	0	0	0	0	0	0	0	0	0	0	0	0	0	0	0	0
asv_1143	Bacteria(100);Verrucomicrobiota(100);Verrucomicrobiae(100);Opitutales(100);Opitutaceae(100);Lacunisphaera(99);		0	0	0	0	0.0624	0	0	0	0	0	0	0	0	0	0	0	0	0	0	0	0	0	0	0	0	0	0	0	0	0	0	0	0	0	0	0	0	0	0	0	0	0	0	0	0	0	0
asv_1144	Bacteria(100);Bacteroidota(100);Bacteroidia(100);Bacteroidales(100);Prolixibacteraceae(100);BSV13(100);		0	0	0	0	0.0624	0	0	0	0	0	0	0	0	0	0	0	0	0	0	0	0	0	0	0	0	0	0	0	0	0	0	0	0	0	0	0	0	0	0	0	0	0	0	0	0	0	0
asv_1145	Bacteria(100);Proteobacteria(100);Gammaproteobacteria(100);Burkholderiales(100);Nitrosomonadaceae(99);MND1(99);		0	0	0	0	0.0624	0	0	0	0	0	0	0	0	0	0	0	0	0	0	0	0	0	0	0	0	0	0	0	0	0	0	0	0	0	0	0	0	0	0	0	0	0	0	0	0	0	0
asv_1146	Bacteria(100);Bacteroidota(100);Bacteroidia(100);Bacteroidales(97);Bacteroidales(97);Bacteroidales(97);		0	0	0	0	0.0624	0	0	0	0	0	0	0	0	0	0	0	0	0	0	0	0	0	0	0	0	0	0	0	0	0	0	0	0	0	0	0	0	0	0	0	0	0	0	0	0	0	0
asv_1147	Archaea(100);Crenarchaeota(100);Nitrososphaeria(100);Nitrosopumilales(100);Nitrosopumilaceae(100);Nitrosopumilaceae(100);		0	0	0	0	0.0624	0	0	0	0	0	0	0	0	0	0	0	0	0	0	0	0	0	0	0	0	0	0	0	0	0	0	0	0	0	0	0	0	0	0	0	0	0	0	0	0	0	0
asv_1148	Bacteria(100);Proteobacteria(100);Alphaproteobacteria(100);Micavibrionales(100);uncultured(100);uncultured_ge(100);		0	0	0.0229	0.0331	0	0.0061	0	0	0	0	0	0	0	0	0	0	0	0	0	0	0	0	0	0	0	0	0	0	0	0	0	0	0	0	0	0	0	0	0	0	0	0	0	0	0	0	0
asv_1149	Bacteria(100);Actinobacteriota(100);Thermoleophilia(100);Gaiellales(100);Gaiellaceae(94);Gaiella(94);		0	0	0	0	0	0	0	0	0	0	0	0	0	0	0	0	0	0	0	0	0	0	0	0	0	0	0	0	0	0	0	0	0	0	0	0	0	0	0	0	0	0	0	0	0	0	0
asv_1150	Bacteria(100);Firmicutes(100);Clostridia(100);Christensenellales(100);Christensenellaceae(100);Christensenellaceae_R-7_group(100);		0	0	0	0	0	0	0	0	0	0	0	0	0	0	0	0.0289	0	0	0.0185	0	0	0	0	0	0	0	0	0	0	0	0	0	0	0	0	0	0	0	0	0	0	0	0	0	0	0	0
asv_1151	Bacteria(100);Proteobacteria(100);Gammaproteobacteria(100);Methylococcales(100);Methylomonadaceae(100);Methylomonadaceae(100);		0	0	0	0	0	0.0613	0	0	0	0	0	0	0	0	0	0	0	0	0	0	0	0	0	0	0	0	0	0	0	0	0	0	0	0	0	0	0	0	0	0	0	0	0	0	0	0	0
asv_1152	Bacteria(100);Proteobacteria(100);Alphaproteobacteria(100);Rhizobiales(99);Rhizobiaceae(98);Rhizobiaceae(98);		0	0	0	0	0	0.0613	0	0	0	0	0	0	0	0	0	0	0	0	0	0	0	0	0	0	0	0	0	0	0	0	0	0	0	0	0	0	0	0	0	0	0	0	0	0	0	0	0
asv_1153	Bacteria(100);Acidobacteriota(100);Holophagae(100);Subgroup_7(100);Subgroup_7_fa(100);Subgroup_7_ge(100);		0	0	0	0	0	0.0613	0	0	0	0	0	0	0	0	0	0	0	0	0	0	0	0	0	0	0	0	0	0	0	0	0	0	0	0	0	0	0	0	0	0	0	0	0	0	0	0	0
asv_1154	Bacteria(100);Planctomycetota(100);Planctomycetes(100);Gemmatales(100);Gemmataceae(100);Gemmata(100);		0	0	0.0611	0	0	0	0	0	0	0	0	0	0	0	0	0	0	0	0	0	0	0	0	0	0	0	0	0	0	0	0	0	0	0	0	0	0	0	0	0	0	0	0	0	0	0	0
asv_1155	Bacteria(100);Planctomycetota(100);Planctomycetes(100);Gemmatales(100);Gemmataceae(100);Fimbriiglobus(100);		0	0	0.0611	0	0	0	0	0	0	0	0	0	0	0	0	0	0	0	0	0	0	0	0	0	0	0	0	0	0	0	0	0	0	0	0	0	0	0	0	0	0	0	0	0	0	0	0
asv_1156	Bacteria(100);Planctomycetota(100);Planctomycetes(100);Pirellulales(100);Pirellulaceae(100);Pirellula(97);		0	0	0.0611	0	0	0	0	0	0	0	0	0	0	0	0	0	0	0	0	0	0	0	0	0	0	0	0	0	0	0	0	0	0	0	0	0	0	0	0	0	0	0	0	0	0	0	0
asv_1157	Bacteria(100);Planctomycetota(100);Phycisphaerae(100);Tepidisphaerales(100);WD2101_soil_group(99);WD2101_soil_group_ge(99);		0	0	0.0611	0	0	0	0	0	0	0	0	0	0	0	0	0	0	0	0	0	0	0	0	0	0	0	0	0	0	0	0	0	0	0	0	0	0	0	0	0	0	0	0	0	0	0	0
asv_1158	Bacteria(100);Proteobacteria(100);Alphaproteobacteria(100);Acetobacterales(100);Acetobacteraceae(100);Roseomonas(99);		0	0	0.0611	0	0	0	0	0	0	0	0	0	0	0	0	0	0	0	0	0	0	0	0	0	0	0	0	0	0	0	0	0	0	0	0	0	0	0	0	0	0	0	0	0	0	0	0
asv_1159	Bacteria(100);Verrucomicrobiota(100);Verrucomicrobiae(100);Chthoniobacterales(100);Terrimicrobiaceae(100);Terrimicrobium(100);		0	0	0.0611	0	0	0	0	0	0	0	0	0	0	0	0	0	0	0	0	0	0	0	0	0	0	0	0	0	0	0	0	0	0	0	0	0	0	0	0	0	0	0	0	0	0	0	0
asv_1160	Bacteria(100);Gemmatimonadota(100);Gemmatimonadetes(100);Gemmatimonadales(100);Gemmatimonadaceae(100);Gemmatimonadaceae(100);		0	0	0.0611	0	0	0	0	0	0	0	0	0	0	0	0	0	0	0	0	0	0	0	0	0	0	0	0	0	0	0	0	0	0	0	0	0	0	0	0	0	0	0	0	0	0	0	0
asv_1161	Bacteria(100);Bdellovibrionota(96);Bdellovibrionia(96);Bdellovibrionales(96);Bdellovibrionaceae(96);OM27_clade(96);		0	0	0.0611	0	0	0	0	0	0	0	0	0	0	0	0	0	0	0	0	0	0	0	0	0	0	0	0	0	0	0	0	0	0	0	0	0	0	0	0	0	0	0	0	0	0	0	0
asv_1162	Bacteria(100);Bacteroidota(100);Bacteroidia(100);Chitinophagales(100);Saprospiraceae(100);uncultured(99);		0	0	0.0611	0	0	0	0	0	0	0	0	0	0	0	0	0	0	0	0	0	0	0	0	0	0	0	0	0	0	0	0	0	0	0	0	0	0	0	0	0	0	0	0	0	0	0	0
asv_1163	Bacteria(100);Verrucomicrobiota(100);Verrucomicrobiae(100);Pedosphaerales(100);Pedosphaeraceae(100);Oikopleura(100);		0	0	0.0611	0	0	0	0	0	0	0	0	0	0	0	0	0	0	0	0	0	0	0	0	0	0	0	0	0	0	0	0	0	0	0	0	0	0	0	0	0	0	0	0	0	0	0	0
asv_1164	Bacteria(100);Firmicutes(100);Clostridia(100);Peptostreptococcales-Tissierellales(100);Peptostreptococcales-Tissierellales(100);Peptostreptococcales-Tissierellales(100);		0	0	0.0611	0	0	0	0	0	0	0	0	0	0	0	0	0	0	0	0	0	0	0	0	0	0	0	0	0	0	0	0	0	0	0	0	0	0	0	0	0	0	0	0	0	0	0	0
asv_1165	Bacteria(100);Proteobacteria(100);Alphaproteobacteria(100);Acetobacterales(100);Acetobacteraceae(100);Roseomonas(94);		0	0	0.0611	0	0	0	0	0	0	0	0	0	0	0	0	0	0	0	0	0	0	0	0	0	0	0	0	0	0	0	0	0	0	0	0	0	0	0	0	0	0	0	0	0	0	0	0
asv_1166	Bacteria(100);Bacteroidota(100);Bacteroidia(100);Bacteroidales(100);Prolixibacteraceae(100);WCHB1-32(100);		0	0	0.0611	0	0	0	0	0	0	0	0	0	0	0	0	0	0	0	0	0	0	0	0	0	0	0	0	0	0	0	0	0	0	0	0	0	0	0	0	0	0	0	0	0	0	0	0
asv_1167	Bacteria(100);Firmicutes(100);Clostridia(99);Clostridia(99);Clostridia(99);Clostridia(99);		0	0	0.0611	0	0	0	0	0	0	0	0	0	0	0	0	0	0	0	0	0	0	0	0	0	0	0	0	0	0	0	0	0	0	0	0	0	0	0	0	0	0	0	0	0	0	0	0
asv_1168	Bacteria(100);Verrucomicrobiota(100);Verrucomicrobiae(100);Methylacidiphilales(96);Methylacidiphilaceae(96);uncultured(96);		0	0	0.0611	0	0	0	0	0	0	0	0	0	0	0	0	0	0	0	0	0	0	0	0	0	0	0	0	0	0	0	0	0	0	0	0	0	0	0	0	0	0	0	0	0	0	0	0
asv_1169	Bacteria(100);Acidobacteriota(100);Vicinamibacteria(100);Subgroup_17(100);Subgroup_17_fa(100);Subgroup_17_ge(100);		0	0	0	0	0.0608	0	0	0	0	0	0	0	0	0	0	0	0	0	0	0	0	0	0	0	0	0	0	0	0	0	0	0	0	0	0	0	0	0	0	0	0	0	0	0	0	0	0
asv_1170	Bacteria(100);Bacteria(100);Bacteria(100);Bacteria(100);Bacteria(100);Bacteria(100);		0	0	0	0	0.0608	0	0	0	0	0	0	0	0	0	0	0	0	0	0	0	0	0	0	0	0	0	0	0	0	0	0	0	0	0	0	0	0	0	0	0	0	0	0	0	0	0	0
asv_1171	Bacteria(100);Proteobacteria(100);Alphaproteobacteria(100);Rhizobiales(100);Rhizobiales_Incertae_Sedis(97);Bauldia(97);		0	0	0	0	0.0608	0	0	0	0	0	0	0	0	0	0	0	0	0	0	0	0	0	0	0	0	0	0	0	0	0	0	0	0	0	0	0	0	0	0	0	0	0	0	0	0	0	0
asv_1172	Bacteria(100);Proteobacteria(100);Alphaproteobacteria(100);Rhizobiales(100);uncultured(100);uncultured_ge(100);		0	0	0	0	0.0608	0	0	0	0	0	0	0	0	0	0	0	0	0	0	0	0	0	0	0	0	0	0	0	0	0	0	0	0	0	0	0	0	0	0	0	0	0	0	0	0	0	0
asv_1173	Bacteria(100);Proteobacteria(100);Gammaproteobacteria(100);Steroidobacterales(99);Steroidobacteraceae(99);uncultured(99);		0	0	0	0	0.0608	0	0	0	0	0	0	0	0	0	0	0	0	0	0	0	0	0	0	0	0	0	0	0	0	0	0	0	0	0	0	0	0	0	0	0	0	0	0	0	0	0	0
asv_1174	Bacteria(100);Proteobacteria(100);Gammaproteobacteria(100);Burkholderiales(100);Nitrosomonadaceae(100);Ellin6067(100);		0	0	0	0	0.0608	0	0	0	0	0	0	0	0	0	0	0	0	0	0	0	0	0	0	0	0	0	0	0	0	0	0	0	0	0	0	0	0	0	0	0	0	0	0	0	0	0	0
asv_1175	Bacteria(100);Acidobacteriota(100);Holophagae(100);Subgroup_7(100);Subgroup_7_fa(100);Subgroup_7_ge(100);		0	0	0	0	0.0608	0	0	0	0	0	0	0	0	0	0	0	0	0	0	0	0	0	0	0	0	0	0	0	0	0	0	0	0	0	0	0	0	0	0	0	0	0	0	0	0	0	0
asv_1176	Bacteria(100);Proteobacteria(100);Gammaproteobacteria(100);Burkholderiales(100);Oxalobacteraceae(100);Oxalobacteraceae(100);		0	0	0	0	0.0608	0	0	0	0	0	0	0	0	0	0	0	0	0	0	0	0	0	0	0	0	0	0	0	0	0	0	0	0	0	0	0	0	0	0	0	0	0	0	0	0	0	0
asv_1177	Bacteria(100);Proteobacteria(100);Gammaproteobacteria(100);Burkholderiales(100);Nitrosomonadaceae(100);MND1(98);		0	0	0	0	0.0608	0	0	0	0	0	0	0	0	0	0	0	0	0	0	0	0	0	0	0	0	0	0	0	0	0	0	0	0	0	0	0	0	0	0	0	0	0	0	0	0	0	0
asv_1178	Bacteria(100);Bacteroidota(100);Bacteroidia(100);Cytophagales(100);Microscillaceae(100);Chryseolinea(99);		0	0	0	0	0.0608	0	0	0	0	0	0	0	0	0	0	0	0	0	0	0	0	0	0	0	0	0	0	0	0	0	0	0	0	0	0	0	0	0	0	0	0	0	0	0	0	0	0
asv_1179	Bacteria(100);Bacteroidota(100);Bacteroidia(100);Bacteroidales(100);SB-5(100);SB-5_ge(100);		0	0	0	0	0.0608	0	0	0	0	0	0	0	0	0	0	0	0	0	0	0	0	0	0	0	0	0	0	0	0	0	0	0	0	0	0	0	0	0	0	0	0	0	0	0	0	0	0
asv_1180	Bacteria(100);Verrucomicrobiota(100);Verrucomicrobiae(100);Verrucomicrobiales(100);Rubritaleaceae(100);Luteolibacter(100);		0	0	0	0	0.0608	0	0	0	0	0	0	0	0	0	0	0	0	0	0	0	0	0	0	0	0	0	0	0	0	0	0	0	0	0	0	0	0	0	0	0	0	0	0	0	0	0	0
asv_1181	Bacteria(100);Firmicutes(100);Clostridia(100);Clostridiales(100);Clostridiaceae(100);Clostridium_sensu_stricto_9(97);		0	0	0	0	0.0608	0	0	0	0	0	0	0	0	0	0	0	0	0	0	0	0	0	0	0	0	0	0	0	0	0	0	0	0	0	0	0	0	0	0	0	0	0	0	0	0	0	0
asv_1182	Bacteria(100);Proteobacteria(100);Alphaproteobacteria(100);Rhizobiales(100);Rhizobiaceae(100);Rhizobiaceae(100);		0	0	0	0.0248	0	0.0353	0	0	0	0	0	0	0	0	0	0	0	0	0	0	0	0	0	0	0	0	0	0	0	0	0	0	0	0	0	0	0	0	0	0	0	0	0	0	0	0	0
asv_1183	Bacteria(100);Elusimicrobiota(100);Elusimicrobia(100);Lineage_IV(100);Lineage_IV_fa(100);Lineage_IV_ge(100);		0	0	0	0	0	0.0598	0	0	0	0	0	0	0	0	0	0	0	0	0	0	0	0	0	0	0	0	0	0	0	0	0	0	0	0	0	0	0	0	0	0	0	0	0	0	0	0	0
asv_1184	Bacteria(100);Proteobacteria(100);Alphaproteobacteria(100);Sphingomonadales(100);Sphingomonadaceae(100);Sphingomonadaceae(100);		0	0	0	0	0	0.0598	0	0	0	0	0	0	0	0	0	0	0	0	0	0	0	0	0	0	0	0	0	0	0	0	0	0	0	0	0	0	0	0	0	0	0	0	0	0	0	0	0
asv_1185	Bacteria(100);Proteobacteria(100);Gammaproteobacteria(100);Burkholderiales(100);Comamonadaceae(100);Hydrogenophaga(95);		0	0	0	0	0	0.0598	0	0	0	0	0	0	0	0	0	0	0	0	0	0	0	0	0	0	0	0	0	0	0	0	0	0	0	0	0	0	0	0	0	0	0	0	0	0	0	0	0
asv_1186	Bacteria(100);Actinobacteriota(100);Acidimicrobiia(100);Microtrichales(100);Microtrichaceae(100);IMCC26207(100);		0	0	0.0382	0	0	0.0215	0	0	0	0	0	0	0	0	0	0	0	0	0	0	0	0	0	0	0	0	0	0	0	0	0	0	0	0	0	0	0	0	0	0	0	0	0	0	0	0	0
asv_1187	Bacteria(100);Actinobacteriota(100);Acidimicrobiia(100);IMCC26256(97);IMCC26256_fa(97);IMCC26256_ge(97);		0	0	0.0229	0	0.0234	0	0	0	0	0	0	0	0.0062	0	0.0069	0	0	0	0	0	0	0	0	0	0	0	0	0	0	0	0	0	0	0	0	0	0	0	0	0	0	0	0	0	0	0	0
asv_1188	Bacteria(100);Methylomirabilota(100);Methylomirabilia(100);Rokubacteriales(100);Rokubacteriales_fa(100);Rokubacteriales_ge(100);		0	0	0	0	0.0593	0	0	0	0	0	0	0	0	0	0	0	0	0	0	0	0	0	0	0	0	0	0	0	0	0	0	0	0	0	0	0	0	0	0	0	0	0	0	0	0	0	0
asv_1189	Bacteria(100);Planctomycetota(100);Pla4_lineage(96);Pla4_lineage_or(96);Pla4_lineage_fa(96);Pla4_lineage_ge(96);		0	0	0	0	0.0593	0	0	0	0	0	0	0	0	0	0	0	0	0	0	0	0	0	0	0	0	0	0	0	0	0	0	0	0	0	0	0	0	0	0	0	0	0	0	0	0	0	0
asv_1190	Bacteria(99);Bacteria(99);Bacteria(99);Bacteria(99);Bacteria(99);Bacteria(99);		0	0	0	0	0.0593	0	0	0	0	0	0	0	0	0	0	0	0	0	0	0	0	0	0	0	0	0	0	0	0	0	0	0	0	0	0	0	0	0	0	0	0	0	0	0	0	0	0
asv_1191	Bacteria(100);Verrucomicrobiota(100);Verrucomicrobiae(100);Pedosphaerales(100);Pedosphaeraceae(100);uncultured(100);		0	0	0	0	0.0593	0	0	0	0	0	0	0	0	0	0	0	0	0	0	0	0	0	0	0	0	0	0	0	0	0	0	0	0	0	0	0	0	0	0	0	0	0	0	0	0	0	0
asv_1192	Bacteria(100);Acidobacteriota(100);Vicinamibacteria(100);Vicinamibacterales(100);Vicinamibacteraceae(100);Vicinamibacteraceae_ge(98);		0	0	0	0	0.0593	0	0	0	0	0	0	0	0	0	0	0	0	0	0	0	0	0	0	0	0	0	0	0	0	0	0	0	0	0	0	0	0	0	0	0	0	0	0	0	0	0	0
asv_1193	Bacteria(100);Proteobacteria(100);Gammaproteobacteria(100);PLTA13(100);PLTA13_fa(100);PLTA13_ge(100);		0	0	0	0	0.0593	0	0	0	0	0	0	0	0	0	0	0	0	0	0	0	0	0	0	0	0	0	0	0	0	0	0	0	0	0	0	0	0	0	0	0	0	0	0	0	0	0	0
asv_1194	Bacteria(100);Proteobacteria(100);Gammaproteobacteria(99);Pseudomonadales(99);Pseudomonadales(99);Pseudomonadales(99);		0	0	0	0	0.0593	0	0	0	0	0	0	0	0	0	0	0	0	0	0	0	0	0	0	0	0	0	0	0	0	0	0	0	0	0	0	0	0	0	0	0	0	0	0	0	0	0	0
asv_1195	Bacteria(100);Proteobacteria(100);Alphaproteobacteria(100);Alphaproteobacteria(100);Alphaproteobacteria(100);Alphaproteobacteria(100);		0	0	0	0	0.0593	0	0	0	0	0	0	0	0	0	0	0	0	0	0	0	0	0	0	0	0	0	0	0	0	0	0	0	0	0	0	0	0	0	0	0	0	0	0	0	0	0	0
asv_1196	Bacteria(100);Proteobacteria(100);Alphaproteobacteria(100);Rhizobiales(100);Xanthobacteraceae(100);Xanthobacteraceae(100);		0	0	0	0	0.0281	0.0215	0	0	0	0	0	0	0.0093	0	0	0	0	0	0	0	0	0	0	0	0	0	0	0	0	0	0	0	0	0	0	0	0	0	0	0	0	0	0	0	0	0	0
asv_1197	Bacteria(100);Bacteroidota(100);Bacteroidia(100);Flavobacteriales(100);Flavobacteriaceae(100);Lutibacter(100);		0	0	0	0	0	0.0583	0	0	0	0	0	0	0	0	0	0	0	0	0	0	0	0	0	0	0	0	0	0	0	0	0	0	0	0	0	0	0	0	0	0	0	0	0	0	0	0	0
asv_1198	Bacteria(100);Planctomycetota(100);Planctomycetes(100);Planctomycetales(100);Rubinisphaeraceae(100);SH-PL14(100);		0	0	0	0	0	0.0583	0	0	0	0	0	0	0	0	0	0	0	0	0	0	0	0	0	0	0	0	0	0	0	0	0	0	0	0	0	0	0	0	0	0	0	0	0	0	0	0	0
asv_1199	Bacteria(100);Proteobacteria(100);Alphaproteobacteria(100);Sphingomonadales(100);Sphingomonadaceae(100);Sphingorhabdus(100);		0	0	0	0	0	0.0583	0	0	0	0	0	0	0	0	0	0	0	0	0	0	0	0	0	0	0	0	0	0	0	0	0	0	0	0	0	0	0	0	0	0	0	0	0	0	0	0	0
asv_1200	Bacteria(100);Bacteroidota(100);Bacteroidia(100);Sphingobacteriales(91);Lentimicrobiaceae(80);Lentimicrobiaceae(80);		0	0	0	0.0579	0	0	0	0	0	0	0	0	0	0	0	0	0	0	0	0	0	0	0	0	0	0	0	0	0	0	0	0	0	0	0	0	0	0	0	0	0	0	0	0	0	0	0
asv_1201	Bacteria(100);Verrucomicrobiota(100);Kiritimatiellae(100);Kiritimatiellales(100);Kiritimatiellaceae(100);MSBL3(100);		0	0	0	0.0579	0	0	0	0	0	0	0	0	0	0	0	0	0	0	0	0	0	0	0	0	0	0	0	0	0	0	0	0	0	0	0	0	0	0	0	0	0	0	0	0	0	0	0
asv_1202	Bacteria(100);Actinobacteriota(100);Acidimicrobiia(100);IMCC26256(100);IMCC26256_fa(100);IMCC26256_ge(100);		0	0	0	0	0.0577	0	0	0	0	0	0	0	0	0	0	0	0	0	0	0	0	0	0	0	0	0	0	0	0	0	0	0	0	0	0	0	0	0	0	0	0	0	0	0	0	0	0
asv_1203	Bacteria(100);Acidobacteriota(100);Vicinamibacteria(100);Vicinamibacterales(100);uncultured(100);uncultured_ge(100);		0	0	0	0	0.0577	0	0	0	0	0	0	0	0	0	0	0	0	0	0	0	0	0	0	0	0	0	0	0	0	0	0	0	0	0	0	0	0	0	0	0	0	0	0	0	0	0	0
asv_1204	Bacteria(100);Verrucomicrobiota(100);Verrucomicrobiae(100);Pedosphaerales(100);Pedosphaeraceae(100);uncultured(98);		0	0	0	0	0.0577	0	0	0	0	0	0	0	0	0	0	0	0	0	0	0	0	0	0	0	0	0	0	0	0	0	0	0	0	0	0	0	0	0	0	0	0	0	0	0	0	0	0
asv_1205	Bacteria(100);Bdellovibrionota(100);Bdellovibrionia(100);Bdellovibrionales(100);Bdellovibrionaceae(100);OM27_clade(100);		0	0	0	0	0.0577	0	0	0	0	0	0	0	0	0	0	0	0	0	0	0	0	0	0	0	0	0	0	0	0	0	0	0	0	0	0	0	0	0	0	0	0	0	0	0	0	0	0
asv_1206	Bacteria(100);Methylomirabilota(100);Methylomirabilia(100);Rokubacteriales(100);Rokubacteriales_fa(100);Rokubacteriales_ge(100);		0	0	0	0	0.0577	0	0	0	0	0	0	0	0	0	0	0	0	0	0	0	0	0	0	0	0	0	0	0	0	0	0	0	0	0	0	0	0	0	0	0	0	0	0	0	0	0	0
asv_1207	Bacteria(97);Proteobacteria(92);Proteobacteria(92);Proteobacteria(92);Proteobacteria(92);Proteobacteria(92);		0	0	0	0	0.0577	0	0	0	0	0	0	0	0	0	0	0	0	0	0	0	0	0	0	0	0	0	0	0	0	0	0	0	0	0	0	0	0	0	0	0	0	0	0	0	0	0	0
asv_1208	Bacteria(100);Bacteroidota(100);Kryptonia(100);Kryptoniales(100);BSV26(100);BSV26_ge(100);		0	0	0	0	0.0577	0	0	0	0	0	0	0	0	0	0	0	0	0	0	0	0	0	0	0	0	0	0	0	0	0	0	0	0	0	0	0	0	0	0	0	0	0	0	0	0	0	0
asv_1209	Bacteria(100);Planctomycetota(100);Planctomycetes(100);Gemmatales(100);Gemmataceae(100);uncultured(100);		0	0	0	0	0.0577	0	0	0	0	0	0	0	0	0	0	0	0	0	0	0	0	0	0	0	0	0	0	0	0	0	0	0	0	0	0	0	0	0	0	0	0	0	0	0	0	0	0
asv_1210	Bacteria(100);Verrucomicrobiota(100);Verrucomicrobiae(100);Pedosphaerales(100);Pedosphaeraceae(100);Pedosphaeraceae(100);		0	0	0	0	0.0577	0	0	0	0	0	0	0	0	0	0	0	0	0	0	0	0	0	0	0	0	0	0	0	0	0	0	0	0	0	0	0	0	0	0	0	0	0	0	0	0	0	0
asv_1211	Bacteria(100);Bacteroidota(100);Bacteroidia(100);Bacteroidales(100);Prolixibacteraceae(100);WCHB1-32(100);		0	0	0	0	0.0577	0	0	0	0	0	0	0	0	0	0	0	0	0	0	0	0	0	0	0	0	0	0	0	0	0	0	0	0	0	0	0	0	0	0	0	0	0	0	0	0	0	0
asv_1212	Bacteria(100);Gemmatimonadota(100);Gemmatimonadetes(100);Gemmatimonadales(100);Gemmatimonadaceae(100);Gemmatimonas(95);		0	0	0	0	0.0577	0	0	0	0	0	0	0	0	0	0	0	0	0	0	0	0	0	0	0	0	0	0	0	0	0	0	0	0	0	0	0	0	0	0	0	0	0	0	0	0	0	0
asv_1213	Bacteria(100);Bacteroidota(100);Bacteroidia(100);Cytophagales(100);Microscillaceae(100);uncultured(100);		0	0	0	0	0.0577	0	0	0	0	0	0	0	0	0	0	0	0	0	0	0	0	0	0	0	0	0	0	0	0	0	0	0	0	0	0	0	0	0	0	0	0	0	0	0	0	0	0
asv_1214	Bacteria(100);Bacteroidota(100);Bacteroidia(100);Bacteroidia(100);Bacteroidia(100);Bacteroidia(100);		0	0	0	0	0.0577	0	0	0	0	0	0	0	0	0	0	0	0	0	0	0	0	0	0	0	0	0	0	0	0	0	0	0	0	0	0	0	0	0	0	0	0	0	0	0	0	0	0
asv_1215	Bacteria(100);Desulfobacterota(100);Desulfobulbia(100);Desulfobulbales(100);Desulfocapsaceae(100);Desulfocapsaceae_ge(96);		0	0	0	0	0.0577	0	0	0	0	0	0	0	0	0	0	0	0	0	0	0	0	0	0	0	0	0	0	0	0	0	0	0	0	0	0	0	0	0	0	0	0	0	0	0	0	0	0
asv_1216	Bacteria(100);Verrucomicrobiota(100);Verrucomicrobiae(100);Pedosphaerales(100);Pedosphaeraceae(100);uncultured(90);		0	0	0	0	0.0577	0	0	0	0	0	0	0	0	0	0	0	0	0	0	0	0	0	0	0	0	0	0	0	0	0	0	0	0	0	0	0	0	0	0	0	0	0	0	0	0	0	0
asv_1217	Bacteria(100);Planctomycetota(100);Planctomycetes(100);Pirellulales(100);Pirellulaceae(100);uncultured(94);		0.0139	0	0	0	0	0	0	0	0	0	0	0.0136	0	0	0.0069	0	0.0229	0	0	0	0	0	0	0	0	0	0	0	0	0	0	0	0	0	0	0	0	0	0	0	0	0	0	0	0	0	0
asv_1218	Bacteria(100);Proteobacteria(100);Gammaproteobacteria(100);Burkholderiales(100);Rhodocyclaceae(97);Rhodocyclaceae(97);		0	0	0	0	0.0296	0.0276	0	0	0	0	0	0	0	0	0	0	0	0	0	0	0	0	0	0	0	0	0	0	0	0	0	0	0	0	0	0	0	0	0	0	0	0	0	0	0	0	0
asv_1219	Bacteria(100);Proteobacteria(100);Alphaproteobacteria(100);Caulobacterales(100);Hyphomonadaceae(100);Hirschia(100);		0	0	0	0.0165	0.0406	0	0	0	0	0	0	0	0	0	0	0	0	0	0	0	0	0	0	0	0	0	0	0	0	0	0	0	0	0	0	0	0	0	0	0	0	0	0	0	0	0	0
asv_1220	Bacteria(100);Proteobacteria(100);Alphaproteobacteria(100);Sphingomonadales(100);Sphingomonadaceae(100);Sphingomonas(92);		0	0	0	0	0	0.046	0	0	0	0	0	0	0	0	0	0	0	0	0	0	0	0	0	0	0	0	0	0	0	0	0	0	0	0	0	0	0	0	0	0	0	0	0	0	0	0	0
asv_1221	Bacteria(100);Firmicutes(100);Clostridia(100);Oscillospirales(100);Hungateiclostridiaceae(100);uncultured(80);		0	0	0	0	0	0	0	0	0	0	0	0	0	0	0	0	0	0	0	0	0	0	0	0	0	0	0	0	0	0	0	0	0	0	0	0	0	0	0	0	0	0	0	0	0	0	0
asv_1222	Bacteria(100);Actinobacteriota(100);Thermoleophilia(100);Solirubrobacterales(100);67-14(99);67-14_ge(99);		0	0	0	0	0.0452	0	0	0	0	0	0	0	0	0	0.0115	0	0	0	0	0	0	0	0	0	0	0	0	0	0	0	0	0	0	0	0	0	0	0	0	0	0	0	0	0	0	0	0
asv_1223	Bacteria(100);Myxococcota(100);Myxococcia(100);Myxococcales(100);Myxococcaceae(100);P3OB-42(100);		0	0	0	0	0	0.0567	0	0	0	0	0	0	0	0	0	0	0	0	0	0	0	0	0	0	0	0	0	0	0	0	0	0	0	0	0	0	0	0	0	0	0	0	0	0	0	0	0
asv_1224	Bacteria(100);Planctomycetota(100);Planctomycetes(100);Planctomycetales(100);Rubinisphaeraceae(100);uncultured(100);		0	0	0	0	0	0.0567	0	0	0	0	0	0	0	0	0	0	0	0	0	0	0	0	0	0	0	0	0	0	0	0	0	0	0	0	0	0	0	0	0	0	0	0	0	0	0	0	0
asv_1225	Bacteria(100);Proteobacteria(100);Gammaproteobacteria(100);Burkholderiales(100);Gallionellaceae(100);Gallionella(100);		0	0	0	0	0	0.0567	0	0	0	0	0	0	0	0	0	0	0	0	0	0	0	0	0	0	0	0	0	0	0	0	0	0	0	0	0	0	0	0	0	0	0	0	0	0	0	0	0
asv_1226	Bacteria(100);Proteobacteria(100);Alphaproteobacteria(100);Sphingomonadales(100);Sphingomonadaceae(100);Altererythrobacter(92);		0	0.0349	0	0	0	0	0	0	0	0	0	0	0.0218	0	0	0	0	0	0	0	0	0	0	0	0	0	0	0	0	0	0	0	0	0	0	0	0	0	0	0	0	0	0	0	0	0	0
asv_1227	Bacteria(100);Acidobacteriota(100);Vicinamibacteria(100);Vicinamibacterales(100);uncultured(100);uncultured_ge(100);		0	0	0	0	0.0562	0	0	0	0	0	0	0	0	0	0	0	0	0	0	0	0	0	0	0	0	0	0	0	0	0	0	0	0	0	0	0	0	0	0	0	0	0	0	0	0	0	0
asv_1228	Bacteria(100);Verrucomicrobiota(100);Verrucomicrobiae(100);Chthoniobacterales(100);Chthoniobacteraceae(100);Chthoniobacter(100);		0	0	0	0	0.0562	0	0	0	0	0	0	0	0	0	0	0	0	0	0	0	0	0	0	0	0	0	0	0	0	0	0	0	0	0	0	0	0	0	0	0	0	0	0	0	0	0	0
asv_1229	Bacteria(100);Proteobacteria(100);Gammaproteobacteria(100);Burkholderiales(100);SC-I-84(100);SC-I-84_ge(100);		0	0	0	0	0.0562	0	0	0	0	0	0	0	0	0	0	0	0	0	0	0	0	0	0	0	0	0	0	0	0	0	0	0	0	0	0	0	0	0	0	0	0	0	0	0	0	0	0
asv_1230	Bacteria(100);Actinobacteriota(100);MB-A2-108(100);MB-A2-108_or(100);MB-A2-108_fa(100);MB-A2-108_ge(100);		0	0	0	0	0.0562	0	0	0	0	0	0	0	0	0	0	0	0	0	0	0	0	0	0	0	0	0	0	0	0	0	0	0	0	0	0	0	0	0	0	0	0	0	0	0	0	0	0
asv_1231	Bacteria(100);Chloroflexi(100);JG30-KF-CM66(99);JG30-KF-CM66_or(99);JG30-KF-CM66_fa(99);JG30-KF-CM66_ge(99);		0	0	0	0	0.0562	0	0	0	0	0	0	0	0	0	0	0	0	0	0	0	0	0	0	0	0	0	0	0	0	0	0	0	0	0	0	0	0	0	0	0	0	0	0	0	0	0	0
asv_1232	Bacteria(100);Acidobacteriota(100);Vicinamibacteria(100);Vicinamibacterales(100);uncultured(100);uncultured_ge(100);		0	0	0	0	0.0562	0	0	0	0	0	0	0	0	0	0	0	0	0	0	0	0	0	0	0	0	0	0	0	0	0	0	0	0	0	0	0	0	0	0	0	0	0	0	0	0	0	0
asv_1233	Bacteria(100);Bacteroidota(100);Ignavibacteria(100);SJA-28(100);SJA-28_fa(100);SJA-28_ge(100);		0	0	0	0	0.0562	0	0	0	0	0	0	0	0	0	0	0	0	0	0	0	0	0	0	0	0	0	0	0	0	0	0	0	0	0	0	0	0	0	0	0	0	0	0	0	0	0	0
asv_1234	Bacteria(100);Proteobacteria(100);Alphaproteobacteria(100);Reyranellales(100);Reyranellaceae(100);uncultured(100);		0	0	0	0	0.0562	0	0	0	0	0	0	0	0	0	0	0	0	0	0	0	0	0	0	0	0	0	0	0	0	0	0	0	0	0	0	0	0	0	0	0	0	0	0	0	0	0	0
asv_1235	Bacteria(100);Verrucomicrobiota(100);Verrucomicrobiae(100);Pedosphaerales(100);Pedosphaeraceae(100);Pedosphaeraceae(100);		0	0	0	0	0.0562	0	0	0	0	0	0	0	0	0	0	0	0	0	0	0	0	0	0	0	0	0	0	0	0	0	0	0	0	0	0	0	0	0	0	0	0	0	0	0	0	0	0
asv_1236	Bacteria(100);Nitrospirota(100);Nitrospiria(100);Nitrospirales(100);Nitrospiraceae(100);Nitrospira(100);		0	0	0	0	0.0562	0	0	0	0	0	0	0	0	0	0	0	0	0	0	0	0	0	0	0	0	0	0	0	0	0	0	0	0	0	0	0	0	0	0	0	0	0	0	0	0	0	0
asv_1237	Bacteria(100);Proteobacteria(100);Gammaproteobacteria(100);Steroidobacterales(100);Steroidobacteraceae(100);uncultured(100);		0	0	0	0	0.0562	0	0	0	0	0	0	0	0	0	0	0	0	0	0	0	0	0	0	0	0	0	0	0	0	0	0	0	0	0	0	0	0	0	0	0	0	0	0	0	0	0	0
asv_1238	Bacteria(100);Proteobacteria(100);Gammaproteobacteria(100);Burkholderiales(100);Nitrosomonadaceae(99);IS-44(99);		0	0	0	0	0.0562	0	0	0	0	0	0	0	0	0	0	0	0	0	0	0	0	0	0	0	0	0	0	0	0	0	0	0	0	0	0	0	0	0	0	0	0	0	0	0	0	0	0
asv_1239	Bacteria(100);Proteobacteria(100);Gammaproteobacteria(100);Burkholderiales(100);Nitrosomonadaceae(100);MND1(100);		0	0	0	0	0.0562	0	0	0	0	0	0	0	0	0	0	0	0	0	0	0	0	0	0	0	0	0	0	0	0	0	0	0	0	0	0	0	0	0	0	0	0	0	0	0	0	0	0
asv_1240	Bacteria(100);Actinobacteriota(100);Thermoleophilia(100);Gaiellales(100);Gaiellaceae(99);Gaiella(99);		0	0	0	0	0.0281	0	0	0	0	0	0	0	0.028	0	0	0	0	0	0	0	0	0	0	0	0	0	0	0	0	0	0	0	0	0	0	0	0	0	0	0	0	0	0	0	0	0	0
asv_1241	Bacteria(100);Verrucomicrobiota(100);Verrucomicrobiae(100);Chthoniobacterales(100);Terrimicrobiaceae(100);Terrimicrobium(100);		0	0.0559	0	0	0	0	0	0	0	0	0	0	0	0	0	0	0	0	0	0	0	0	0	0	0	0	0	0	0	0	0	0	0	0	0	0	0	0	0	0	0	0	0	0	0	0	0
asv_1242	Bacteria(100);Planctomycetota(100);BD7-11(83);BD7-11_or(83);BD7-11_fa(83);BD7-11_ge(83);		0	0	0.0229	0	0.0328	0	0	0	0	0	0	0	0	0	0	0	0	0	0	0	0	0	0	0	0	0	0	0	0	0	0	0	0	0	0	0	0	0	0	0	0	0	0	0	0	0	0
asv_1243	Bacteria(99);Spirochaetota(88);Spirochaetia(88);Spirochaetales(88);Spirochaetaceae(88);Treponema(84);		0.0557	0	0	0	0	0	0	0	0	0	0	0	0	0	0	0	0	0	0	0	0	0	0	0	0	0	0	0	0	0	0	0	0	0	0	0	0	0	0	0	0	0	0	0	0	0	0
asv_1244	Bacteria(100);Planctomycetota(100);Phycisphaerae(100);Tepidisphaerales(100);WD2101_soil_group(81);WD2101_soil_group_ge(81);		0	0	0.0306	0.0248	0	0	0	0	0	0	0	0	0	0	0	0	0	0	0	0	0	0	0	0	0	0	0	0	0	0	0	0	0	0	0	0	0	0	0	0	0	0	0	0	0	0	0
asv_1245	Bacteria(96);Patescibacteria(85);Patescibacteria(85);Patescibacteria(85);Patescibacteria(85);Patescibacteria(85);		0	0	0	0	0	0.0552	0	0	0	0	0	0	0	0	0	0	0	0	0	0	0	0	0	0	0	0	0	0	0	0	0	0	0	0	0	0	0	0	0	0	0	0	0	0	0	0	0
asv_1246	Bacteria(100);Proteobacteria(100);Gammaproteobacteria(100);Burkholderiales(100);Gallionellaceae(100);Gallionellaceae(100);		0	0	0	0	0	0.0552	0	0	0	0	0	0	0	0	0	0	0	0	0	0	0	0	0	0	0	0	0	0	0	0	0	0	0	0	0	0	0	0	0	0	0	0	0	0	0	0	0
asv_1247	Bacteria(100);Desulfobacterota(100);Desulfobulbia(99);Desulfobulbales(99);uncultured(96);uncultured_ge(96);		0	0	0	0	0	0.0552	0	0	0	0	0	0	0	0	0	0	0	0	0	0	0	0	0	0	0	0	0	0	0	0	0	0	0	0	0	0	0	0	0	0	0	0	0	0	0	0	0
asv_1248	Bacteria(100);Bacteroidota(100);Bacteroidia(100);Bacteroidales(100);Paludibacteraceae(100);Paludibacter(100);		0	0	0	0	0	0.0552	0	0	0	0	0	0	0	0	0	0	0	0	0	0	0	0	0	0	0	0	0	0	0	0	0	0	0	0	0	0	0	0	0	0	0	0	0	0	0	0	0
asv_1249	Bacteria(100);Gemmatimonadota(100);Gemmatimonadetes(100);Gemmatimonadales(100);Gemmatimonadaceae(100);Gemmatimonadaceae(100);		0	0	0	0	0.0546	0	0	0	0	0	0	0	0	0	0	0	0	0	0	0	0	0	0	0	0	0	0	0	0	0	0	0	0	0	0	0	0	0	0	0	0	0	0	0	0	0	0
asv_1250	Bacteria(100);Proteobacteria(100);Alphaproteobacteria(100);Elsterales(100);uncultured(100);uncultured_ge(100);		0	0	0	0	0.0546	0	0	0	0	0	0	0	0	0	0	0	0	0	0	0	0	0	0	0	0	0	0	0	0	0	0	0	0	0	0	0	0	0	0	0	0	0	0	0	0	0	0
asv_1251	Bacteria(100);Acidobacteriota(100);Blastocatellia(100);Blastocatellales(100);Blastocatellaceae(100);Stenotrophobacter(92);		0	0	0	0	0.0546	0	0	0	0	0	0	0	0	0	0	0	0	0	0	0	0	0	0	0	0	0	0	0	0	0	0	0	0	0	0	0	0	0	0	0	0	0	0	0	0	0	0
asv_1252	Bacteria(100);Acidobacteriota(100);Acidobacteriae(100);Subgroup_2(100);Subgroup_2_fa(100);Subgroup_2_ge(100);		0	0	0	0	0.0546	0	0	0	0	0	0	0	0	0	0	0	0	0	0	0	0	0	0	0	0	0	0	0	0	0	0	0	0	0	0	0	0	0	0	0	0	0	0	0	0	0	0
asv_1253	Bacteria(100);Myxococcota(100);Polyangia(100);Haliangiales(100);Haliangiaceae(100);Haliangium(100);		0	0	0	0	0.0546	0	0	0	0	0	0	0	0	0	0	0	0	0	0	0	0	0	0	0	0	0	0	0	0	0	0	0	0	0	0	0	0	0	0	0	0	0	0	0	0	0	0
asv_1254	Bacteria(100);Verrucomicrobiota(100);Omnitrophia(100);Omnitrophales(100);Omnitrophales_fa(98);Omnitrophales_ge(98);		0	0	0	0	0.0546	0	0	0	0	0	0	0	0	0	0	0	0	0	0	0	0	0	0	0	0	0	0	0	0	0	0	0	0	0	0	0	0	0	0	0	0	0	0	0	0	0	0
asv_1255	Bacteria(100);Methylomirabilota(100);Methylomirabilia(100);Rokubacteriales(100);Rokubacteriales_fa(100);Rokubacteriales_ge(100);		0	0	0	0	0.0546	0	0	0	0	0	0	0	0	0	0	0	0	0	0	0	0	0	0	0	0	0	0	0	0	0	0	0	0	0	0	0	0	0	0	0	0	0	0	0	0	0	0
asv_1256	Bacteria(100);Proteobacteria(100);Alphaproteobacteria(100);Caulobacterales(100);Hyphomonadaceae(100);SWB02(100);		0	0	0	0	0.0546	0	0	0	0	0	0	0	0	0	0	0	0	0	0	0	0	0	0	0	0	0	0	0	0	0	0	0	0	0	0	0	0	0	0	0	0	0	0	0	0	0	0
asv_1257	Bacteria(100);Proteobacteria(100);Gammaproteobacteria(100);Burkholderiales(100);Burkholderiales(100);Burkholderiales(100);		0	0	0	0	0.0546	0	0	0	0	0	0	0	0	0	0	0	0	0	0	0	0	0	0	0	0	0	0	0	0	0	0	0	0	0	0	0	0	0	0	0	0	0	0	0	0	0	0
asv_1258	Bacteria(100);Bacteroidota(100);Kryptonia(100);Kryptoniales(100);BSV26(100);BSV26_ge(100);		0	0	0	0	0.0546	0	0	0	0	0	0	0	0	0	0	0	0	0	0	0	0	0	0	0	0	0	0	0	0	0	0	0	0	0	0	0	0	0	0	0	0	0	0	0	0	0	0
asv_1259	Bacteria(100);Elusimicrobiota(100);Lineage_IIb(99);Lineage_IIb_or(99);Lineage_IIb_fa(99);Lineage_IIb_ge(99);		0	0	0	0	0.0546	0	0	0	0	0	0	0	0	0	0	0	0	0	0	0	0	0	0	0	0	0	0	0	0	0	0	0	0	0	0	0	0	0	0	0	0	0	0	0	0	0	0
asv_1260	Bacteria(100);Bacteroidota(100);Bacteroidia(100);Chitinophagales(100);Chitinophagaceae(100);Chitinophagaceae(100);		0	0	0	0	0.0546	0	0	0	0	0	0	0	0	0	0	0	0	0	0	0	0	0	0	0	0	0	0	0	0	0	0	0	0	0	0	0	0	0	0	0	0	0	0	0	0	0	0
asv_1261	Bacteria(100);Bacteroidota(100);Bacteroidia(100);Bacteroidales(99);Bacteroidetes_BD2-2(98);Bacteroidetes_BD2-2_ge(98);		0	0	0	0	0.0546	0	0	0	0	0	0	0	0	0	0	0	0	0	0	0	0	0	0	0	0	0	0	0	0	0	0	0	0	0	0	0	0	0	0	0	0	0	0	0	0	0	0
asv_1262	Bacteria(100);FCPU426(100);FCPU426_cl(100);FCPU426_or(100);FCPU426_fa(100);FCPU426_ge(100);		0	0	0	0	0.0546	0	0	0	0	0	0	0	0	0	0	0	0	0	0	0	0	0	0	0	0	0	0	0	0	0	0	0	0	0	0	0	0	0	0	0	0	0	0	0	0	0	0
asv_1263	Bacteria(100);Desulfobacterota(100);Desulfuromonadia(100);Geobacterales(100);Geobacteraceae(100);uncultured(95);		0	0	0	0	0.0546	0	0	0	0	0	0	0	0	0	0	0	0	0	0	0	0	0	0	0	0	0	0	0	0	0	0	0	0	0	0	0	0	0	0	0	0	0	0	0	0	0	0
asv_1264	Bacteria(100);Bacteroidota(100);Bacteroidia(100);Flavobacteriales(100);Flavobacteriaceae(100);Flavobacterium(100);		0	0	0	0	0.0546	0	0	0	0	0	0	0	0	0	0	0	0	0	0	0	0	0	0	0	0	0	0	0	0	0	0	0	0	0	0	0	0	0	0	0	0	0	0	0	0	0	0
asv_1265	Bacteria(100);Proteobacteria(100);Gammaproteobacteria(100);Burkholderiales(100);Comamonadaceae(100);Comamonadaceae(100);		0	0	0	0	0.0546	0	0	0	0	0	0	0	0	0	0	0	0	0	0	0	0	0	0	0	0	0	0	0	0	0	0	0	0	0	0	0	0	0	0	0	0	0	0	0	0	0	0
asv_1266	Bacteria(100);Desulfobacterota(100);Desulfuromonadia(100);Geobacterales(100);Geobacteraceae(100);uncultured(99);		0	0	0	0	0.0546	0	0	0	0	0	0	0	0	0	0	0	0	0	0	0	0	0	0	0	0	0	0	0	0	0	0	0	0	0	0	0	0	0	0	0	0	0	0	0	0	0	0
asv_1267	Bacteria(100);Verrucomicrobiota(100);Verrucomicrobiae(100);Pedosphaerales(100);Pedosphaeraceae(100);Pedosphaeraceae_ge(86);		0	0	0	0	0.0546	0	0	0	0	0	0	0	0	0	0	0	0	0	0	0	0	0	0	0	0	0	0	0	0	0	0	0	0	0	0	0	0	0	0	0	0	0	0	0	0	0	0
asv_1268	Bacteria(100);Desulfobacterota(100);Desulfuromonadia(100);Geobacterales(100);Geobacteraceae(100);uncultured(88);		0	0	0	0	0.0546	0	0	0	0	0	0	0	0	0	0	0	0	0	0	0	0	0	0	0	0	0	0	0	0	0	0	0	0	0	0	0	0	0	0	0	0	0	0	0	0	0	0
asv_1269	Bacteria(100);MBNT15(100);MBNT15_cl(100);MBNT15_or(100);MBNT15_fa(100);MBNT15_ge(100);		0	0	0	0	0.0546	0	0	0	0	0	0	0	0	0	0	0	0	0	0	0	0	0	0	0	0	0	0	0	0	0	0	0	0	0	0	0	0	0	0	0	0	0	0	0	0	0	0
asv_1270	Bacteria(100);Myxococcota(100);Polyangia(100);Haliangiales(99);Haliangiaceae(99);Haliangium(99);		0	0	0	0	0.0546	0	0	0	0	0	0	0	0	0	0	0	0	0	0	0	0	0	0	0	0	0	0	0	0	0	0	0	0	0	0	0	0	0	0	0	0	0	0	0	0	0	0
asv_1271	Bacteria(100);Proteobacteria(100);Alphaproteobacteria(100);Rhizobiales(100);Xanthobacteraceae(91);Xanthobacteraceae(91);		0	0	0	0	0.0546	0	0	0	0	0	0	0	0	0	0	0	0	0	0	0	0	0	0	0	0	0	0	0	0	0	0	0	0	0	0	0	0	0	0	0	0	0	0	0	0	0	0
asv_1272	Bacteria(100);Acidobacteriota(100);Blastocatellia(100);Pyrinomonadales(100);Pyrinomonadaceae(100);RB41(100);		0	0	0	0	0.0546	0	0	0	0	0	0	0	0	0	0	0	0	0	0	0	0	0	0	0	0	0	0	0	0	0	0	0	0	0	0	0	0	0	0	0	0	0	0	0	0	0	0
asv_1273	Bacteria(100);Firmicutes(100);Bacilli(100);Bacillales(100);Bacillales(100);Bacillales(100);		0	0	0	0	0.014	0	0	0	0	0	0	0	0.0124	0	0	0	0	0	0	0	0	0	0	0	0	0	0	0	0	0	0	0	0	0	0	0	0	0	0	0	0	0	0	0	0	0	0
asv_1274	Bacteria(100);Acidobacteriota(99);Holophagae(99);Subgroup_7(99);Subgroup_7_fa(99);Subgroup_7_ge(99);		0	0	0	0	0	0	0	0	0	0	0	0	0.0124	0.0145	0	0	0	0	0	0	0	0	0	0	0	0	0	0	0	0	0	0	0	0	0	0	0	0	0	0	0	0	0	0	0	0	0
asv_1275	Bacteria(100);Gemmatimonadota(100);AKAU4049(100);AKAU4049_or(100);AKAU4049_fa(100);AKAU4049_ge(100);		0	0	0	0	0.0468	0	0	0	0	0	0	0	0.0031	0	0	0	0	0	0	0.0044	0	0	0	0	0	0	0	0	0	0	0	0	0	0	0	0	0	0	0	0	0	0	0	0	0	0	0
asv_1276	Bacteria(100);Patescibacteria(100);Gracilibacteria(100);JGI_0000069-P22(100);JGI_0000069-P22_fa(100);JGI_0000069-P22_ge(100);		0	0	0	0.0496	0.0047	0	0	0	0	0	0	0	0	0	0	0	0	0	0	0	0	0	0	0	0	0	0	0	0	0	0	0	0	0	0	0	0	0	0	0	0	0	0	0	0	0	0
asv_1277	Bacteria(100);Firmicutes(100);Clostridia(100);Thermincolales(100);Thermincolaceae(100);Thermincola(100);		0	0	0	0	0	0	0	0	0	0.054	0	0	0	0	0	0	0	0	0	0	0	0	0	0	0	0	0	0	0	0	0	0	0	0	0	0	0	0	0	0	0	0	0	0	0	0	0
asv_1278	Bacteria(100);Firmicutes(100);Clostridia(100);Christensenellales(100);Christensenellaceae(100);uncultured(100);		0	0	0	0	0	0	0	0	0	0	0	0	0.014	0	0.0046	0.0079	0	0	0	0	0	0	0	0	0	0	0	0	0	0	0	0	0	0	0	0	0	0	0	0	0	0	0	0	0	0	0
asv_1279	Bacteria(100);Actinobacteriota(100);Thermoleophilia(100);Gaiellales(100);uncultured(90);uncultured_ge(90);		0	0	0	0	0.039	0	0	0	0	0	0	0	0.0078	0	0.0069	0	0	0	0	0	0	0	0	0	0	0	0	0	0	0	0	0	0	0	0	0	0	0	0	0	0	0	0	0	0	0	0
asv_1280	Bacteria(100);Bacteroidota(100);Bacteroidia(100);Bacteroidales(100);Bacteroidetes_BD2-2(100);Bacteroidetes_BD2-2_ge(100);		0	0	0	0	0	0.0537	0	0	0	0	0	0	0	0	0	0	0	0	0	0	0	0	0	0	0	0	0	0	0	0	0	0	0	0	0	0	0	0	0	0	0	0	0	0	0	0	0
asv_1281	Bacteria(100);Bdellovibrionota(100);Bdellovibrionia(100);Bacteriovoracales(100);Bacteriovoracaceae(100);Bacteriovorax(90);		0	0	0	0	0	0.0537	0	0	0	0	0	0	0	0	0	0	0	0	0	0	0	0	0	0	0	0	0	0	0	0	0	0	0	0	0	0	0	0	0	0	0	0	0	0	0	0	0
asv_1282	Bacteria(100);Bacteroidota(100);Bacteroidia(100);Sphingobacteriales(100);env.OPS_17(100);env.OPS_17_ge(100);		0	0	0	0	0	0.0537	0	0	0	0	0	0	0	0	0	0	0	0	0	0	0	0	0	0	0	0	0	0	0	0	0	0	0	0	0	0	0	0	0	0	0	0	0	0	0	0	0
asv_1283	Bacteria(100);Chloroflexi(100);OLB14(100);OLB14_or(100);OLB14_fa(100);OLB14_ge(100);		0	0	0.0458	0	0.0078	0	0	0	0	0	0	0	0	0	0	0	0	0	0	0	0	0	0	0	0	0	0	0	0	0	0	0	0	0	0	0	0	0	0	0	0	0	0	0	0	0	0
asv_1284	Bacteria(100);Latescibacterota(100);Latescibacterota_cl(100);Latescibacterota_or(100);Latescibacterota_fa(100);Latescibacterota_ge(100);		0	0	0.0535	0	0	0	0	0	0	0	0	0	0	0	0	0	0	0	0	0	0	0	0	0	0	0	0	0	0	0	0	0	0	0	0	0	0	0	0	0	0	0	0	0	0	0	0
asv_1285	Bacteria(100);Myxococcota(100);Polyangia(100);Haliangiales(100);Haliangiaceae(100);Haliangium(100);		0	0	0.0535	0	0	0	0	0	0	0	0	0	0	0	0	0	0	0	0	0	0	0	0	0	0	0	0	0	0	0	0	0	0	0	0	0	0	0	0	0	0	0	0	0	0	0	0
asv_1286	Bacteria(100);Actinobacteriota(100);Acidimicrobiia(100);IMCC26256(100);IMCC26256_fa(100);IMCC26256_ge(100);		0	0	0.0535	0	0	0	0	0	0	0	0	0	0	0	0	0	0	0	0	0	0	0	0	0	0	0	0	0	0	0	0	0	0	0	0	0	0	0	0	0	0	0	0	0	0	0	0
asv_1287	Bacteria(100);Bacteroidota(100);Bacteroidia(100);Sphingobacteriales(100);AKYH767(100);AKYH767_ge(100);		0	0	0.0535	0	0	0	0	0	0	0	0	0	0	0	0	0	0	0	0	0	0	0	0	0	0	0	0	0	0	0	0	0	0	0	0	0	0	0	0	0	0	0	0	0	0	0	0
asv_1288	unknown;unknown(0);unknown(0);unknown(0);unknown(0);unknown(0);		0	0	0.0535	0	0	0	0	0	0	0	0	0	0	0	0	0	0	0	0	0	0	0	0	0	0	0	0	0	0	0	0	0	0	0	0	0	0	0	0	0	0	0	0	0	0	0	0
asv_1289	Bacteria(100);Proteobacteria(100);Alphaproteobacteria(100);Acetobacterales(100);Acetobacteraceae(100);Rhodovastum(100);		0	0	0.0535	0	0	0	0	0	0	0	0	0	0	0	0	0	0	0	0	0	0	0	0	0	0	0	0	0	0	0	0	0	0	0	0	0	0	0	0	0	0	0	0	0	0	0	0
asv_1290	Bacteria(100);Planctomycetota(100);Planctomycetes(100);Pirellulales(100);Pirellulaceae(100);uncultured(99);		0	0	0.0535	0	0	0	0	0	0	0	0	0	0	0	0	0	0	0	0	0	0	0	0	0	0	0	0	0	0	0	0	0	0	0	0	0	0	0	0	0	0	0	0	0	0	0	0
asv_1291	Bacteria(100);Fibrobacterota(100);Fibrobacteria(100);Fibrobacterales(100);Fibrobacteraceae(100);Fibrobacteraceae(100);		0	0	0.0535	0	0	0	0	0	0	0	0	0	0	0	0	0	0	0	0	0	0	0	0	0	0	0	0	0	0	0	0	0	0	0	0	0	0	0	0	0	0	0	0	0	0	0	0
asv_1292	Bacteria(100);WPS-2(100);WPS-2_cl(100);WPS-2_or(100);WPS-2_fa(100);WPS-2_ge(100);		0	0	0.0535	0	0	0	0	0	0	0	0	0	0	0	0	0	0	0	0	0	0	0	0	0	0	0	0	0	0	0	0	0	0	0	0	0	0	0	0	0	0	0	0	0	0	0	0
asv_1293	Bacteria(100);Verrucomicrobiota(100);Verrucomicrobiae(100);Pedosphaerales(99);Pedosphaeraceae(99);Pedosphaeraceae(99);		0	0	0.0535	0	0	0	0	0	0	0	0	0	0	0	0	0	0	0	0	0	0	0	0	0	0	0	0	0	0	0	0	0	0	0	0	0	0	0	0	0	0	0	0	0	0	0	0
asv_1294	Bacteria(100);Bacteroidota(100);Bacteroidia(100);Bacteroidia(100);Bacteroidia(100);Bacteroidia(100);		0	0	0.0535	0	0	0	0	0	0	0	0	0	0	0	0	0	0	0	0	0	0	0	0	0	0	0	0	0	0	0	0	0	0	0	0	0	0	0	0	0	0	0	0	0	0	0	0
asv_1295	Bacteria(100);Acidobacteriota(100);Vicinamibacteria(100);Subgroup_17(100);Subgroup_17_fa(100);Subgroup_17_ge(100);		0	0	0.0535	0	0	0	0	0	0	0	0	0	0	0	0	0	0	0	0	0	0	0	0	0	0	0	0	0	0	0	0	0	0	0	0	0	0	0	0	0	0	0	0	0	0	0	0
asv_1296	Bacteria(100);Bdellovibrionota(99);Bdellovibrionia(99);Bdellovibrionales(99);Bdellovibrionaceae(99);OM27_clade(99);		0	0	0.0535	0	0	0	0	0	0	0	0	0	0	0	0	0	0	0	0	0	0	0	0	0	0	0	0	0	0	0	0	0	0	0	0	0	0	0	0	0	0	0	0	0	0	0	0
asv_1297	Bacteria(100);Bacteroidota(100);Bacteroidia(100);Flavobacteriales(94);Crocinitomicaceae(87);Crocinitomicaceae(87);		0	0	0.0535	0	0	0	0	0	0	0	0	0	0	0	0	0	0	0	0	0	0	0	0	0	0	0	0	0	0	0	0	0	0	0	0	0	0	0	0	0	0	0	0	0	0	0	0
asv_1298	Bacteria(100);Bacteroidota(100);Bacteroidia(100);Flavobacteriales(100);Flavobacteriaceae(100);Flavobacterium(100);		0	0	0.0535	0	0	0	0	0	0	0	0	0	0	0	0	0	0	0	0	0	0	0	0	0	0	0	0	0	0	0	0	0	0	0	0	0	0	0	0	0	0	0	0	0	0	0	0
asv_1299	Bacteria(100);Proteobacteria(100);Gammaproteobacteria(100);Burkholderiales(100);Nitrosomonadaceae(99);MND1(92);		0	0	0.0535	0	0	0	0	0	0	0	0	0	0	0	0	0	0	0	0	0	0	0	0	0	0	0	0	0	0	0	0	0	0	0	0	0	0	0	0	0	0	0	0	0	0	0	0
asv_1300	Bacteria(100);Planctomycetota(100);Planctomycetes(100);Pirellulales(100);Pirellulaceae(100);Pir4_lineage(100);		0	0	0	0	0.053	0	0	0	0	0	0	0	0	0	0	0	0	0	0	0	0	0	0	0	0	0	0	0	0	0	0	0	0	0	0	0	0	0	0	0	0	0	0	0	0	0	0
asv_1301	Bacteria(100);Acidobacteriota(100);Vicinamibacteria(100);Subgroup_17(100);Subgroup_17_fa(100);Subgroup_17_ge(100);		0	0	0	0	0.053	0	0	0	0	0	0	0	0	0	0	0	0	0	0	0	0	0	0	0	0	0	0	0	0	0	0	0	0	0	0	0	0	0	0	0	0	0	0	0	0	0	0
asv_1302	Bacteria(100);Chloroflexi(84);Chloroflexi(84);Chloroflexi(84);Chloroflexi(84);Chloroflexi(84);		0	0	0	0	0.053	0	0	0	0	0	0	0	0	0	0	0	0	0	0	0	0	0	0	0	0	0	0	0	0	0	0	0	0	0	0	0	0	0	0	0	0	0	0	0	0	0	0
asv_1303	Bacteria(100);Gemmatimonadota(100);Gemmatimonadetes(100);Gemmatimonadales(100);Gemmatimonadaceae(100);uncultured(97);		0	0	0	0	0.053	0	0	0	0	0	0	0	0	0	0	0	0	0	0	0	0	0	0	0	0	0	0	0	0	0	0	0	0	0	0	0	0	0	0	0	0	0	0	0	0	0	0
asv_1304	Bacteria(100);Proteobacteria(100);Gammaproteobacteria(100);PLTA13(100);PLTA13_fa(100);PLTA13_ge(100);		0	0	0	0	0.053	0	0	0	0	0	0	0	0	0	0	0	0	0	0	0	0	0	0	0	0	0	0	0	0	0	0	0	0	0	0	0	0	0	0	0	0	0	0	0	0	0	0
asv_1305	Bacteria(100);Planctomycetota(100);Planctomycetes(100);Pirellulales(100);Pirellulaceae(100);uncultured(93);		0	0	0	0	0.053	0	0	0	0	0	0	0	0	0	0	0	0	0	0	0	0	0	0	0	0	0	0	0	0	0	0	0	0	0	0	0	0	0	0	0	0	0	0	0	0	0	0
asv_1306	Bacteria(99);Planctomycetota(98);Pla4_lineage(95);Pla4_lineage_or(95);Pla4_lineage_fa(95);Pla4_lineage_ge(95);		0	0	0	0	0.053	0	0	0	0	0	0	0	0	0	0	0	0	0	0	0	0	0	0	0	0	0	0	0	0	0	0	0	0	0	0	0	0	0	0	0	0	0	0	0	0	0	0
asv_1307	Bacteria(100);FCPU426(100);FCPU426_cl(100);FCPU426_or(100);FCPU426_fa(100);FCPU426_ge(100);		0	0	0	0	0.053	0	0	0	0	0	0	0	0	0	0	0	0	0	0	0	0	0	0	0	0	0	0	0	0	0	0	0	0	0	0	0	0	0	0	0	0	0	0	0	0	0	0
asv_1308	Bacteria(100);Proteobacteria(100);Gammaproteobacteria(100);R7C24(100);R7C24_fa(100);R7C24_ge(100);		0	0	0	0	0.053	0	0	0	0	0	0	0	0	0	0	0	0	0	0	0	0	0	0	0	0	0	0	0	0	0	0	0	0	0	0	0	0	0	0	0	0	0	0	0	0	0	0
asv_1309	Bacteria(100);Acidobacteriota(100);Vicinamibacteria(100);Vicinamibacterales(100);Vicinamibacteraceae(99);Vicinamibacteraceae_ge(86);		0	0	0	0	0.053	0	0	0	0	0	0	0	0	0	0	0	0	0	0	0	0	0	0	0	0	0	0	0	0	0	0	0	0	0	0	0	0	0	0	0	0	0	0	0	0	0	0
asv_1310	Bacteria(100);Bacteroidota(100);Bacteroidia(100);Bacteroidales(100);Paludibacteraceae(92);Paludibacteraceae(92);		0	0	0	0	0.053	0	0	0	0	0	0	0	0	0	0	0	0	0	0	0	0	0	0	0	0	0	0	0	0	0	0	0	0	0	0	0	0	0	0	0	0	0	0	0	0	0	0
asv_1311	Bacteria(100);Firmicutes(99);Clostridia(93);Clostridia(93);Clostridia(93);Clostridia(93);		0	0	0	0	0	0	0	0	0	0	0	0	0.0062	0.0062	0.0092	0.0079	0	0	0	0	0	0	0	0	0	0	0	0	0	0	0	0	0	0	0	0	0	0	0	0	0	0	0	0	0	0	0
asv_1312	Bacteria(100);Campylobacterota(100);Campylobacteria(100);Campylobacterales(100);uncultured(100);uncultured_ge(100);		0	0	0	0	0	0	0	0	0	0	0	0	0	0	0	0	0	0	0	0	0	0	0	0	0	0	0	0	0	0	0	0	0	0	0	0	0	0	0	0	0	0	0	0	0	0	0
asv_1313	Bacteria(100);Cyanobacteria(100);Cyanobacteriia(100);Chloroplast(100);Chloroplast_fa(100);Chloroplast_ge(100);		0	0	0	0	0.0281	0.0245	0	0	0	0	0	0	0	0	0	0	0	0	0	0	0	0	0	0	0	0	0	0	0	0	0	0	0	0	0	0	0	0	0	0	0	0	0	0	0	0	0
asv_1314	Bacteria(100);Proteobacteria(100);Gammaproteobacteria(100);Burkholderiales(91);Comamonadaceae(89);Comamonadaceae(89);		0	0	0	0	0	0	0	0	0	0	0	0	0	0	0	0	0	0	0	0	0	0	0	0	0	0	0	0	0	0	0	0	0	0	0	0	0	0	0	0	0	0	0	0	0.0525	0	0
asv_1315	Bacteria(100);Bacteroidota(100);Bacteroidia(100);Bacteroidales(100);Prolixibacteraceae(100);BSV13(100);		0	0	0	0	0	0.0521	0	0	0	0	0	0	0	0	0	0	0	0	0	0	0	0	0	0	0	0	0	0	0	0	0	0	0	0	0	0	0	0	0	0	0	0	0	0	0	0	0
asv_1316	Bacteria(100);Proteobacteria(100);Gammaproteobacteria(100);Burkholderiales(100);Oxalobacteraceae(97);Oxalobacteraceae(97);		0	0	0	0	0	0.0521	0	0	0	0	0	0	0	0	0	0	0	0	0	0	0	0	0	0	0	0	0	0	0	0	0	0	0	0	0	0	0	0	0	0	0	0	0	0	0	0	0
asv_1317	Bacteria(100);Proteobacteria(100);Gammaproteobacteria(100);Burkholderiales(100);Sulfuricellaceae(100);Ferritrophicum(100);		0	0	0	0	0	0.0521	0	0	0	0	0	0	0	0	0	0	0	0	0	0	0	0	0	0	0	0	0	0	0	0	0	0	0	0	0	0	0	0	0	0	0	0	0	0	0	0	0
asv_1318	Bacteria(100);Proteobacteria(100);Gammaproteobacteria(100);Burkholderiales(100);Gallionellaceae(100);Gallionella(100);		0	0	0	0	0	0.0521	0	0	0	0	0	0	0	0	0	0	0	0	0	0	0	0	0	0	0	0	0	0	0	0	0	0	0	0	0	0	0	0	0	0	0	0	0	0	0	0	0
asv_1319	Bacteria(100);Planctomycetota(100);Phycisphaerae(100);Tepidisphaerales(100);WD2101_soil_group(100);WD2101_soil_group_ge(100);		0	0	0.0458	0	0.0062	0	0	0	0	0	0	0	0	0	0	0	0	0	0	0	0	0	0	0	0	0	0	0	0	0	0	0	0	0	0	0	0	0	0	0	0	0	0	0	0	0	0
asv_1320	Bacteria(100);Planctomycetota(100);Planctomycetes(100);Gemmatales(100);Gemmataceae(100);Gemmata(100);		0	0	0.0458	0	0	0.0061	0	0	0	0	0	0	0	0	0	0	0	0	0	0	0	0	0	0	0	0	0	0	0	0	0	0	0	0	0	0	0	0	0	0	0	0	0	0	0	0	0
asv_1321	Bacteria(100);Actinobacteriota(100);MB-A2-108(100);MB-A2-108_or(100);MB-A2-108_fa(100);MB-A2-108_ge(100);		0	0	0	0	0.0234	0	0	0	0	0	0	0	0	0	0	0	0	0	0	0	0	0	0	0	0	0	0	0	0	0	0	0	0	0	0	0	0	0	0	0	0	0	0	0	0	0	0
asv_1322	Bacteria(100);Actinobacteriota(100);Actinobacteria(100);Frankiales(99);Frankiales_fa(98);Frankiales_ge(98);		0	0	0	0	0	0	0	0	0	0	0	0	0	0.0331	0	0.0184	0	0	0	0	0	0	0	0	0	0	0	0	0	0	0	0	0	0	0	0	0	0	0	0	0	0	0	0	0	0	0
asv_1323	Bacteria(100);Proteobacteria(100);Gammaproteobacteria(100);Burkholderiales(100);Comamonadaceae(100);Comamonadaceae(100);		0	0	0	0	0.0515	0	0	0	0	0	0	0	0	0	0	0	0	0	0	0	0	0	0	0	0	0	0	0	0	0	0	0	0	0	0	0	0	0	0	0	0	0	0	0	0	0	0
asv_1324	Bacteria(100);Actinobacteriota(100);MB-A2-108(100);MB-A2-108_or(100);MB-A2-108_fa(100);MB-A2-108_ge(100);		0	0	0	0	0.0515	0	0	0	0	0	0	0	0	0	0	0	0	0	0	0	0	0	0	0	0	0	0	0	0	0	0	0	0	0	0	0	0	0	0	0	0	0	0	0	0	0	0
asv_1325	Bacteria(100);Acidobacteriota(100);Vicinamibacteria(100);Vicinamibacterales(100);uncultured(100);uncultured_ge(100);		0	0	0	0	0.0515	0	0	0	0	0	0	0	0	0	0	0	0	0	0	0	0	0	0	0	0	0	0	0	0	0	0	0	0	0	0	0	0	0	0	0	0	0	0	0	0	0	0
asv_1326	Bacteria(100);Latescibacterota(100);Latescibacterota_cl(100);Latescibacterota_or(100);Latescibacterota_fa(100);Latescibacterota_ge(100);		0	0	0	0	0.0515	0	0	0	0	0	0	0	0	0	0	0	0	0	0	0	0	0	0	0	0	0	0	0	0	0	0	0	0	0	0	0	0	0	0	0	0	0	0	0	0	0	0
asv_1327	Bacteria(100);Planctomycetota(100);Planctomycetes(100);Pirellulales(100);Pirellulaceae(100);Pir4_lineage(100);		0	0	0	0	0.0515	0	0	0	0	0	0	0	0	0	0	0	0	0	0	0	0	0	0	0	0	0	0	0	0	0	0	0	0	0	0	0	0	0	0	0	0	0	0	0	0	0	0
asv_1328	Bacteria(100);Proteobacteria(100);Gammaproteobacteria(100);Burkholderiales(100);Nitrosomonadaceae(100);MND1(100);		0	0	0	0	0.0515	0	0	0	0	0	0	0	0	0	0	0	0	0	0	0	0	0	0	0	0	0	0	0	0	0	0	0	0	0	0	0	0	0	0	0	0	0	0	0	0	0	0
asv_1329	Bacteria(100);Proteobacteria(100);Alphaproteobacteria(100);Caulobacterales(88);Hyphomonadaceae(87);Hirschia(86);		0	0	0	0	0.0515	0	0	0	0	0	0	0	0	0	0	0	0	0	0	0	0	0	0	0	0	0	0	0	0	0	0	0	0	0	0	0	0	0	0	0	0	0	0	0	0	0	0
asv_1330	Bacteria(100);Latescibacterota(100);Latescibacterota_cl(100);Latescibacterota_or(100);Latescibacterota_fa(100);Latescibacterota_ge(100);		0	0	0	0	0.0515	0	0	0	0	0	0	0	0	0	0	0	0	0	0	0	0	0	0	0	0	0	0	0	0	0	0	0	0	0	0	0	0	0	0	0	0	0	0	0	0	0	0
asv_1331	Bacteria(100);Planctomycetota(99);OM190(98);OM190_or(98);OM190_fa(98);OM190_ge(98);		0	0	0	0	0.0515	0	0	0	0	0	0	0	0	0	0	0	0	0	0	0	0	0	0	0	0	0	0	0	0	0	0	0	0	0	0	0	0	0	0	0	0	0	0	0	0	0	0
asv_1332	Bacteria(100);Bacteroidota(100);Bacteroidia(100);Cytophagales(100);Microscillaceae(100);uncultured(100);		0	0	0	0	0.0515	0	0	0	0	0	0	0	0	0	0	0	0	0	0	0	0	0	0	0	0	0	0	0	0	0	0	0	0	0	0	0	0	0	0	0	0	0	0	0	0	0	0
asv_1333	Bacteria(100);Bacteroidota(100);Bacteroidia(100);Chitinophagales(100);Chitinophagaceae(100);Terrimonas(99);		0	0	0	0	0.0515	0	0	0	0	0	0	0	0	0	0	0	0	0	0	0	0	0	0	0	0	0	0	0	0	0	0	0	0	0	0	0	0	0	0	0	0	0	0	0	0	0	0
asv_1334	Bacteria(100);Proteobacteria(100);Gammaproteobacteria(100);CCM19a(100);CCM19a_fa(100);CCM19a_ge(100);		0	0	0	0	0.0515	0	0	0	0	0	0	0	0	0	0	0	0	0	0	0	0	0	0	0	0	0	0	0	0	0	0	0	0	0	0	0	0	0	0	0	0	0	0	0	0	0	0
asv_1335	Bacteria(100);Bacteroidota(100);Bacteroidia(100);Chitinophagales(100);Saprospiraceae(100);uncultured(100);		0	0	0	0	0.0515	0	0	0	0	0	0	0	0	0	0	0	0	0	0	0	0	0	0	0	0	0	0	0	0	0	0	0	0	0	0	0	0	0	0	0	0	0	0	0	0	0	0
asv_1336	Bacteria(100);Proteobacteria(100);Gammaproteobacteria(100);Burkholderiales(100);Nitrosomonadaceae(97);MND1(96);		0	0	0	0	0.0515	0	0	0	0	0	0	0	0	0	0	0	0	0	0	0	0	0	0	0	0	0	0	0	0	0	0	0	0	0	0	0	0	0	0	0	0	0	0	0	0	0	0
asv_1337	Bacteria(100);Bacteroidota(100);Bacteroidia(100);Bacteroidales(97);Paludibacteraceae(92);Paludibacteraceae(92);		0	0	0	0	0.0515	0	0	0	0	0	0	0	0	0	0	0	0	0	0	0	0	0	0	0	0	0	0	0	0	0	0	0	0	0	0	0	0	0	0	0	0	0	0	0	0	0	0
asv_1338	Bacteria(100);Acidobacteriota(100);Vicinamibacteria(100);Subgroup_17(100);Subgroup_17_fa(100);Subgroup_17_ge(100);		0	0	0	0	0.0515	0	0	0	0	0	0	0	0	0	0	0	0	0	0	0	0	0	0	0	0	0	0	0	0	0	0	0	0	0	0	0	0	0	0	0	0	0	0	0	0	0	0
asv_1339	Bacteria(100);Myxococcota(100);Polyangia(100);Polyangiales(100);BIrii41(100);BIrii41_ge(100);		0	0	0	0	0.0515	0	0	0	0	0	0	0	0	0	0	0	0	0	0	0	0	0	0	0	0	0	0	0	0	0	0	0	0	0	0	0	0	0	0	0	0	0	0	0	0	0	0
asv_1340	Bacteria(100);Planctomycetota(100);OM190(100);OM190_or(100);OM190_fa(100);OM190_ge(100);		0	0	0	0	0.0515	0	0	0	0	0	0	0	0	0	0	0	0	0	0	0	0	0	0	0	0	0	0	0	0	0	0	0	0	0	0	0	0	0	0	0	0	0	0	0	0	0	0
asv_1341	Bacteria(100);Actinobacteriota(100);Acidimicrobiia(99);Actinomarinales(98);uncultured(93);uncultured_ge(93);		0	0	0	0	0.0343	0	0	0	0	0	0	0	0	0	0.0092	0.0079	0	0	0	0	0	0	0	0	0	0	0	0	0	0	0	0	0	0	0	0	0	0	0	0	0	0	0	0	0	0	0
asv_1342	Bacteria(100);Planctomycetota(100);Planctomycetes(100);Pirellulales(100);Pirellulaceae(100);Pirellulaceae(100);		0	0	0	0	0	0	0	0	0	0	0	0	0	0	0	0	0	0	0	0	0	0	0	0	0	0	0	0	0	0	0	0	0	0	0	0	0	0	0	0	0	0	0	0.0039	0	0	0
asv_1343	Bacteria(100);Bacteroidota(100);Bacteroidia(100);Bacteroidales(94);Bacteroidales(94);Bacteroidales(94);		0.0279	0	0.0229	0	0	0	0	0	0	0	0	0	0	0	0	0	0	0	0	0	0	0	0	0	0	0	0	0	0	0	0	0	0	0	0	0	0	0	0	0	0	0	0	0	0	0	0
asv_1344	Bacteria(100);Bacteroidota(100);Bacteroidia(100);Chitinophagales(100);Saprospiraceae(100);Saprospiraceae(100);		0	0	0.0382	0	0.0125	0	0	0	0	0	0	0	0	0	0	0	0	0	0	0	0	0	0	0	0	0	0	0	0	0	0	0	0	0	0	0	0	0	0	0	0	0	0	0	0	0	0
asv_1345	Bacteria(100);Desulfobacterota(100);Desulfuromonadia(100);Geobacterales(100);Geobacteraceae(100);Citrifermentans(100);		0	0	0	0	0	0.0506	0	0	0	0	0	0	0	0	0	0	0	0	0	0	0	0	0	0	0	0	0	0	0	0	0	0	0	0	0	0	0	0	0	0	0	0	0	0	0	0	0
asv_1346	Bacteria(100);Proteobacteria(100);Alphaproteobacteria(100);Rhodobacterales(100);Rhodobacteraceae(100);Rhodobacteraceae(100);		0	0	0	0	0	0.0506	0	0	0	0	0	0	0	0	0	0	0	0	0	0	0	0	0	0	0	0	0	0	0	0	0	0	0	0	0	0	0	0	0	0	0	0	0	0	0	0	0
asv_1347	Bacteria(100);Acidobacteriota(100);Vicinamibacteria(100);Vicinamibacterales(100);Vicinamibacterales(100);Vicinamibacterales(100);		0	0	0	0.0248	0	0.0199	0	0	0	0	0	0	0	0	0	0	0	0	0	0.0058	0	0	0	0	0	0	0	0	0	0	0	0	0	0	0	0	0	0	0	0	0	0	0	0	0	0	0
asv_1348	Bacteria(100);Acidobacteriota(100);Blastocatellia(100);Blastocatellales(100);Blastocatellaceae(100);Blastocatellaceae(100);		0	0	0.0306	0	0	0.0199	0	0	0	0	0	0	0	0	0	0	0	0	0	0	0	0	0	0	0	0	0	0	0	0	0	0	0	0	0	0	0	0	0	0	0	0	0	0	0	0	0
asv_1349	Bacteria(100);Myxococcota(100);Polyangia(100);Haliangiales(100);Haliangiaceae(100);Haliangium(100);		0	0	0.0458	0	0	0.0046	0	0	0	0	0	0	0	0	0	0	0	0	0	0	0	0	0	0	0	0	0	0	0	0	0	0	0	0	0	0	0	0	0	0	0	0	0	0	0	0	0
asv_1350	Bacteria(100);Actinobacteriota(100);Actinobacteria(100);Actinobacteria(100);Actinobacteria(100);Actinobacteria(100);		0	0	0	0	0	0	0	0	0	0	0	0	0	0	0	0	0	0	0.0111	0	0	0	0	0	0	0	0	0	0	0	0	0	0	0	0	0	0	0	0	0	0	0	0	0	0	0	0
asv_1351	Bacteria(100);Planctomycetota(100);Planctomycetes(100);Pirellulales(100);Pirellulaceae(100);uncultured(100);		0	0	0	0	0	0	0	0	0	0	0	0	0	0.0372	0	0	0	0	0.013	0	0	0	0	0	0	0	0	0	0	0	0	0	0	0	0	0	0	0	0	0	0	0	0	0	0	0	0
asv_1352	Bacteria(100);Desulfobacterota(100);Syntrophia(100);Syntrophales(100);Syntrophaceae(100);Syntrophus(100);		0	0	0	0	0	0	0	0	0	0	0	0	0	0	0	0	0	0	0	0	0.0501	0	0	0	0	0	0	0	0	0	0	0	0	0	0	0	0	0	0	0	0	0	0	0	0	0	0
asv_1353	Bacteria(100);Acidobacteriota(100);Vicinamibacteria(100);Vicinamibacterales(100);uncultured(100);uncultured_ge(100);		0	0	0	0	0.0499	0	0	0	0	0	0	0	0	0	0	0	0	0	0	0	0	0	0	0	0	0	0	0	0	0	0	0	0	0	0	0	0	0	0	0	0	0	0	0	0	0	0
asv_1354	Bacteria(100);Latescibacterota(100);Latescibacteria(100);Latescibacterales(100);Latescibacteraceae(100);Latescibacteraceae_ge(100);		0	0	0	0	0.0499	0	0	0	0	0	0	0	0	0	0	0	0	0	0	0	0	0	0	0	0	0	0	0	0	0	0	0	0	0	0	0	0	0	0	0	0	0	0	0	0	0	0
asv_1355	Bacteria(100);Acidobacteriota(100);Blastocatellia(100);Pyrinomonadales(100);Pyrinomonadaceae(100);RB41(100);		0	0	0	0	0.0499	0	0	0	0	0	0	0	0	0	0	0	0	0	0	0	0	0	0	0	0	0	0	0	0	0	0	0	0	0	0	0	0	0	0	0	0	0	0	0	0	0	0
asv_1356	Bacteria(98);Planctomycetota(90);Planctomycetes(90);Gemmatales(83);Gemmataceae(83);Gemmataceae(83);		0	0	0	0	0.0499	0	0	0	0	0	0	0	0	0	0	0	0	0	0	0	0	0	0	0	0	0	0	0	0	0	0	0	0	0	0	0	0	0	0	0	0	0	0	0	0	0	0
asv_1357	Bacteria(100);Gemmatimonadota(97);Gemmatimonadetes(96);Gemmatimonadales(96);Gemmatimonadaceae(96);uncultured(96);		0	0	0	0	0.0499	0	0	0	0	0	0	0	0	0	0	0	0	0	0	0	0	0	0	0	0	0	0	0	0	0	0	0	0	0	0	0	0	0	0	0	0	0	0	0	0	0	0
asv_1358	Bacteria(100);Desulfobacterota(83);uncultured(81);uncultured_or(81);uncultured_fa(81);uncultured_ge(81);		0	0	0	0	0.0499	0	0	0	0	0	0	0	0	0	0	0	0	0	0	0	0	0	0	0	0	0	0	0	0	0	0	0	0	0	0	0	0	0	0	0	0	0	0	0	0	0	0
asv_1359	Bacteria(100);Proteobacteria(100);Gammaproteobacteria(100);Burkholderiales(100);Oxalobacteraceae(100);Undibacterium(100);		0	0	0	0	0.0499	0	0	0	0	0	0	0	0	0	0	0	0	0	0	0	0	0	0	0	0	0	0	0	0	0	0	0	0	0	0	0	0	0	0	0	0	0	0	0	0	0	0
asv_1360	Bacteria(100);Bacteroidota(100);Bacteroidia(100);Chitinophagales(100);Saprospiraceae(100);uncultured(100);		0	0	0	0	0.0499	0	0	0	0	0	0	0	0	0	0	0	0	0	0	0	0	0	0	0	0	0	0	0	0	0	0	0	0	0	0	0	0	0	0	0	0	0	0	0	0	0	0
asv_1361	Bacteria(100);Bacteroidota(100);Bacteroidia(100);Cytophagales(100);Microscillaceae(100);uncultured(100);		0	0	0	0	0.0499	0	0	0	0	0	0	0	0	0	0	0	0	0	0	0	0	0	0	0	0	0	0	0	0	0	0	0	0	0	0	0	0	0	0	0	0	0	0	0	0	0	0
asv_1362	Bacteria(100);Proteobacteria(100);Gammaproteobacteria(100);Burkholderiales(100);Nitrosomonadaceae(95);MND1(92);		0	0	0	0	0.0499	0	0	0	0	0	0	0	0	0	0	0	0	0	0	0	0	0	0	0	0	0	0	0	0	0	0	0	0	0	0	0	0	0	0	0	0	0	0	0	0	0	0
asv_1363	Bacteria(100);Myxococcota(81);bacteriap25(81);bacteriap25_or(81);bacteriap25_fa(81);bacteriap25_ge(81);		0	0	0	0	0.0499	0	0	0	0	0	0	0	0	0	0	0	0	0	0	0	0	0	0	0	0	0	0	0	0	0	0	0	0	0	0	0	0	0	0	0	0	0	0	0	0	0	0
asv_1364	Bacteria(100);Bacteroidota(100);Bacteroidia(100);Cytophagales(100);Microscillaceae(100);Chryseolinea(99);		0	0	0	0	0.0499	0	0	0	0	0	0	0	0	0	0	0	0	0	0	0	0	0	0	0	0	0	0	0	0	0	0	0	0	0	0	0	0	0	0	0	0	0	0	0	0	0	0
asv_1365	Bacteria(100);Proteobacteria(100);Gammaproteobacteria(100);Acidiferrobacterales(100);Acidiferrobacteraceae(100);Sulfurifustis(100);		0	0	0	0	0.0499	0	0	0	0	0	0	0	0	0	0	0	0	0	0	0	0	0	0	0	0	0	0	0	0	0	0	0	0	0	0	0	0	0	0	0	0	0	0	0	0	0	0
asv_1366	Bacteria(100);Proteobacteria(100);Gammaproteobacteria(100);Burkholderiales(100);Nitrosomonadaceae(100);MND1(100);		0	0	0	0	0.0499	0	0	0	0	0	0	0	0	0	0	0	0	0	0	0	0	0	0	0	0	0	0	0	0	0	0	0	0	0	0	0	0	0	0	0	0	0	0	0	0	0	0
asv_1367	Bacteria(97);Bacteria(97);Bacteria(97);Bacteria(97);Bacteria(97);Bacteria(97);		0	0	0	0	0.0499	0	0	0	0	0	0	0	0	0	0	0	0	0	0	0	0	0	0	0	0	0	0	0	0	0	0	0	0	0	0	0	0	0	0	0	0	0	0	0	0	0	0
asv_1368	Bacteria(100);Proteobacteria(100);Gammaproteobacteria(100);Burkholderiales(100);Nitrosomonadaceae(100);MND1(100);		0	0	0	0	0.0499	0	0	0	0	0	0	0	0	0	0	0	0	0	0	0	0	0	0	0	0	0	0	0	0	0	0	0	0	0	0	0	0	0	0	0	0	0	0	0	0	0	0
asv_1369	Bacteria(100);Bacteroidota(100);Bacteroidia(100);Bacteroidales(100);Dysgonomonadaceae(100);uncultured(100);		0	0	0	0	0.0499	0	0	0	0	0	0	0	0	0	0	0	0	0	0	0	0	0	0	0	0	0	0	0	0	0	0	0	0	0	0	0	0	0	0	0	0	0	0	0	0	0	0
asv_1370	Bacteria(100);Acidobacteriota(100);Vicinamibacteria(100);Vicinamibacterales(100);Vicinamibacteraceae(100);Vicinamibacteraceae_ge(99);		0	0	0	0	0.0499	0	0	0	0	0	0	0	0	0	0	0	0	0	0	0	0	0	0	0	0	0	0	0	0	0	0	0	0	0	0	0	0	0	0	0	0	0	0	0	0	0	0
asv_1371	Bacteria(100);Bacteria(100);Bacteria(100);Bacteria(100);Bacteria(100);Bacteria(100);		0	0	0	0	0.0499	0	0	0	0	0	0	0	0	0	0	0	0	0	0	0	0	0	0	0	0	0	0	0	0	0	0	0	0	0	0	0	0	0	0	0	0	0	0	0	0	0	0
asv_1372	Bacteria(100);Proteobacteria(100);Alphaproteobacteria(100);Sphingomonadales(100);Sphingomonadaceae(100);Novosphingobium(95);		0	0	0	0	0.0374	0	0	0	0	0	0	0	0.0124	0	0	0	0	0	0	0	0	0	0	0	0	0	0	0	0	0	0	0	0	0	0	0	0	0	0	0	0	0	0	0	0	0	0
asv_1373	Bacteria(100);Chloroflexi(100);Anaerolineae(100);Anaerolineales(98);Anaerolineaceae(98);Anaerolinea(89);		0	0	0	0	0	0	0	0	0	0	0	0	0.0093	0	0.0092	0	0	0	0	0.0073	0	0	0	0	0	0	0	0	0	0	0	0	0	0	0	0	0	0	0	0	0	0	0	0	0	0	0
asv_1374	Bacteria(100);Verrucomicrobiota(100);Verrucomicrobiae(100);Opitutales(100);Opitutaceae(100);IMCC26134(99);		0	0	0	0.0496	0	0	0	0	0	0	0	0	0	0	0	0	0	0	0	0	0	0	0	0	0	0	0	0	0	0	0	0	0	0	0	0	0	0	0	0	0	0	0	0	0	0	0
asv_1375	Bacteria(100);Cyanobacteria(100);Cyanobacteriia(100);Chloroplast(100);Chloroplast_fa(100);Chloroplast_ge(100);		0	0	0	0.0496	0	0	0	0	0	0	0	0	0	0	0	0	0	0	0	0	0	0	0	0	0	0	0	0	0	0	0	0	0	0	0	0	0	0	0	0	0	0	0	0	0	0	0
asv_1376	Bacteria(100);Proteobacteria(100);Alphaproteobacteria(100);Rhodospirillales(95);uncultured(95);uncultured_ge(95);		0	0	0	0.0496	0	0	0	0	0	0	0	0	0	0	0	0	0	0	0	0	0	0	0	0	0	0	0	0	0	0	0	0	0	0	0	0	0	0	0	0	0	0	0	0	0	0	0
asv_1377	Bacteria(100);Nitrospinota(100);P9X2b3D02(100);P9X2b3D02_or(100);P9X2b3D02_fa(100);P9X2b3D02_ge(100);		0	0	0	0	0.0203	0.0291	0	0	0	0	0	0	0	0	0	0	0	0	0	0	0	0	0	0	0	0	0	0	0	0	0	0	0	0	0	0	0	0	0	0	0	0	0	0	0	0	0
asv_1378	Bacteria(100);Proteobacteria(100);Gammaproteobacteria(100);Burkholderiales(100);Sutterellaceae(100);AAP99(100);		0	0	0	0	0.0156	0.0337	0	0	0	0	0	0	0	0	0	0	0	0	0	0	0	0	0	0	0	0	0	0	0	0	0	0	0	0	0	0	0	0	0	0	0	0	0	0	0	0	0
asv_1379	Bacteria(100);Bacteroidota(100);Bacteroidia(100);Chitinophagales(100);Saprospiraceae(100);uncultured(98);		0	0	0.0306	0	0.0187	0	0	0	0	0	0	0	0	0	0	0	0	0	0	0	0	0	0	0	0	0	0	0	0	0	0	0	0	0	0	0	0	0	0	0	0	0	0	0	0	0	0
asv_1380	Bacteria(100);Proteobacteria(100);Alphaproteobacteria(100);Sphingomonadales(100);Sphingomonadaceae(100);Novosphingobium(100);		0	0	0	0	0	0.0307	0	0	0	0	0	0	0	0	0.0184	0	0	0	0	0	0	0	0	0	0	0	0	0	0	0	0	0	0	0	0	0	0	0	0	0	0	0	0	0	0	0	0
asv_1381	Bacteria(100);Proteobacteria(100);Gammaproteobacteria(100);Burkholderiales(100);Comamonadaceae(100);Comamonadaceae(100);		0	0	0	0	0	0.0491	0	0	0	0	0	0	0	0	0	0	0	0	0	0	0	0	0	0	0	0	0	0	0	0	0	0	0	0	0	0	0	0	0	0	0	0	0	0	0	0	0
asv_1382	Bacteria(100);Bacteroidota(100);Bacteroidia(100);Cytophagales(100);Spirosomaceae(100);Arcicella(100);		0	0	0	0	0	0.0491	0	0	0	0	0	0	0	0	0	0	0	0	0	0	0	0	0	0	0	0	0	0	0	0	0	0	0	0	0	0	0	0	0	0	0	0	0	0	0	0	0
asv_1383	Bacteria(99);Bacteria(99);Bacteria(99);Bacteria(99);Bacteria(99);Bacteria(99);		0	0	0	0	0	0.0491	0	0	0	0	0	0	0	0	0	0	0	0	0	0	0	0	0	0	0	0	0	0	0	0	0	0	0	0	0	0	0	0	0	0	0	0	0	0	0	0	0
asv_1384	Bacteria(100);Fibrobacterota(100);Fibrobacteria(100);Fibrobacterales(100);Fibrobacteraceae(100);Fibrobacteraceae_ge(100);		0.0488	0	0	0	0	0	0	0	0	0	0	0	0	0	0	0	0	0	0	0	0	0	0	0	0	0	0	0	0	0	0	0	0	0	0	0	0	0	0	0	0	0	0	0	0	0	0
asv_1385	Bacteria(100);Patescibacteria(100);Gracilibacteria(100);Absconditabacteriales_(SR1)(100);Absconditabacteriales_(SR1)_fa(100);Absconditabacteriales_(SR1)_ge(100);	Absconditabacteriales_	0.0488	0	0	0	0	0	0	0	0	0	0	0	0	0	0	0	0	0	0	0	0	0	0	0	0	0	0	0	0	0	0	0	0	0	0	0	0	0	0	0	0	0	0	0	0	0	0
asv_1386	Bacteria(100);Proteobacteria(100);Gammaproteobacteria(100);Chromatiales(100);Chromatiaceae(100);Thiocystis(98);		0.0488	0	0	0	0	0	0	0	0	0	0	0	0	0	0	0	0	0	0	0	0	0	0	0	0	0	0	0	0	0	0	0	0	0	0	0	0	0	0	0	0	0	0	0	0	0	0
asv_1387	Bacteria(100);Bacteroidota(100);Bacteroidia(100);Chitinophagales(100);Chitinophagaceae(100);Ferruginibacter(100);		0.0488	0	0	0	0	0	0	0	0	0	0	0	0	0	0	0	0	0	0	0	0	0	0	0	0	0	0	0	0	0	0	0	0	0	0	0	0	0	0	0	0	0	0	0	0	0	0
asv_1388	Bacteria(100);Elusimicrobiota(100);Elusimicrobia(100);Lineage_IV(100);Lineage_IV_fa(100);Lineage_IV_ge(100);		0.0488	0	0	0	0	0	0	0	0	0	0	0	0	0	0	0	0	0	0	0	0	0	0	0	0	0	0	0	0	0	0	0	0	0	0	0	0	0	0	0	0	0	0	0	0	0	0
asv_1389	Archaea(100);Thermoplasmatota(100);Thermoplasmata(100);Thermoplasmata(100);Thermoplasmata(100);Thermoplasmata(100);		0.0488	0	0	0	0	0	0	0	0	0	0	0	0	0	0	0	0	0	0	0	0	0	0	0	0	0	0	0	0	0	0	0	0	0	0	0	0	0	0	0	0	0	0	0	0	0	0
asv_1390	Bacteria(100);Chloroflexi(100);Anaerolineae(100);Anaerolineales(100);Anaerolineaceae(100);Anaerolineaceae_UCG-001(100);		0.0139	0.0349	0	0	0	0	0	0	0	0	0	0	0	0	0	0	0	0	0	0	0	0	0	0	0	0	0	0	0	0	0	0	0	0	0	0	0	0	0	0	0	0	0	0	0	0	0
asv_1391	Bacteria(100);Actinobacteriota(100);Thermoleophilia(100);uncultured(100);uncultured_fa(100);uncultured_ge(100);		0	0	0	0	0.0421	0	0	0	0	0	0	0	0	0	0	0	0	0	0	0	0	0	0	0	0	0	0	0	0	0	0	0	0	0	0	0	0	0	0	0	0	0	0	0	0	0	0
asv_1392	Bacteria(100);Chloroflexi(93);JG30-KF-CM66(82);JG30-KF-CM66_or(82);JG30-KF-CM66_fa(82);JG30-KF-CM66_ge(82);		0	0	0	0	0.0484	0	0	0	0	0	0	0	0	0	0	0	0	0	0	0	0	0	0	0	0	0	0	0	0	0	0	0	0	0	0	0	0	0	0	0	0	0	0	0	0	0	0
asv_1393	Bacteria(100);Proteobacteria(100);Alphaproteobacteria(100);Rhizobiales(100);Hyphomicrobiaceae(100);Hyphomicrobium(100);		0	0	0	0	0.0484	0	0	0	0	0	0	0	0	0	0	0	0	0	0	0	0	0	0	0	0	0	0	0	0	0	0	0	0	0	0	0	0	0	0	0	0	0	0	0	0	0	0
asv_1394	Bacteria(100);Verrucomicrobiota(100);Omnitrophia(100);Omnitrophales(100);Omnitrophaceae(100);Candidatus_Omnitrophus(100);		0	0	0	0	0.0484	0	0	0	0	0	0	0	0	0	0	0	0	0	0	0	0	0	0	0	0	0	0	0	0	0	0	0	0	0	0	0	0	0	0	0	0	0	0	0	0	0	0
asv_1395	Bacteria(100);Acidobacteriota(100);Vicinamibacteria(100);Subgroup_17(100);Subgroup_17_fa(100);Subgroup_17_ge(100);		0	0	0	0	0.0484	0	0	0	0	0	0	0	0	0	0	0	0	0	0	0	0	0	0	0	0	0	0	0	0	0	0	0	0	0	0	0	0	0	0	0	0	0	0	0	0	0	0
asv_1396	Bacteria(100);Proteobacteria(100);Gammaproteobacteria(100);Burkholderiales(100);Rhodocyclaceae(100);Rhodocyclaceae(100);		0	0	0	0	0.0484	0	0	0	0	0	0	0	0	0	0	0	0	0	0	0	0	0	0	0	0	0	0	0	0	0	0	0	0	0	0	0	0	0	0	0	0	0	0	0	0	0	0
asv_1397	Bacteria(100);Acidobacteriota(100);Vicinamibacteria(100);Vicinamibacterales(100);uncultured(100);uncultured_ge(100);		0	0	0	0	0.0484	0	0	0	0	0	0	0	0	0	0	0	0	0	0	0	0	0	0	0	0	0	0	0	0	0	0	0	0	0	0	0	0	0	0	0	0	0	0	0	0	0	0
asv_1398	Bacteria(100);Bdellovibrionota(100);Bdellovibrionia(100);Bdellovibrionales(100);Bdellovibrionaceae(100);OM27_clade(100);		0	0	0	0	0.0484	0	0	0	0	0	0	0	0	0	0	0	0	0	0	0	0	0	0	0	0	0	0	0	0	0	0	0	0	0	0	0	0	0	0	0	0	0	0	0	0	0	0
asv_1399	Bacteria(100);Verrucomicrobiota(100);Verrucomicrobiae(100);Pedosphaerales(100);Pedosphaeraceae(100);Pedosphaeraceae_ge(86);		0	0	0	0	0.0484	0	0	0	0	0	0	0	0	0	0	0	0	0	0	0	0	0	0	0	0	0	0	0	0	0	0	0	0	0	0	0	0	0	0	0	0	0	0	0	0	0	0
asv_1400	Bacteria(100);Proteobacteria(100);Gammaproteobacteria(100);Burkholderiales(100);Burkholderiales(100);Burkholderiales(100);		0	0	0	0	0.0484	0	0	0	0	0	0	0	0	0	0	0	0	0	0	0	0	0	0	0	0	0	0	0	0	0	0	0	0	0	0	0	0	0	0	0	0	0	0	0	0	0	0
asv_1401	Bacteria(100);Proteobacteria(100);Gammaproteobacteria(100);Acidiferrobacterales(100);Acidiferrobacteraceae(100);Sulfurifustis(100);		0	0	0	0	0.0484	0	0	0	0	0	0	0	0	0	0	0	0	0	0	0	0	0	0	0	0	0	0	0	0	0	0	0	0	0	0	0	0	0	0	0	0	0	0	0	0	0	0
asv_1402	Bacteria(100);Acidobacteriota(100);Subgroup_5(100);Subgroup_5_or(100);Subgroup_5_fa(100);Subgroup_5_ge(100);		0	0	0	0	0.0484	0	0	0	0	0	0	0	0	0	0	0	0	0	0	0	0	0	0	0	0	0	0	0	0	0	0	0	0	0	0	0	0	0	0	0	0	0	0	0	0	0	0
asv_1403	Bacteria(100);Bacteroidota(100);Bacteroidia(100);Chitinophagales(100);Chitinophagaceae(100);Terrimonas(98);		0	0	0	0	0.0484	0	0	0	0	0	0	0	0	0	0	0	0	0	0	0	0	0	0	0	0	0	0	0	0	0	0	0	0	0	0	0	0	0	0	0	0	0	0	0	0	0	0
asv_1404	Archaea(100);Crenarchaeota(100);Nitrososphaeria(100);Nitrosopumilales(100);Nitrosopumilaceae(100);Nitrosarchaeum(100);		0	0	0	0	0.0484	0	0	0	0	0	0	0	0	0	0	0	0	0	0	0	0	0	0	0	0	0	0	0	0	0	0	0	0	0	0	0	0	0	0	0	0	0	0	0	0	0	0
asv_1405	Bacteria(100);Myxococcota(99);Polyangia(99);Polyangiales(98);Sandaracinaceae(97);uncultured(90);		0	0	0	0	0.0484	0	0	0	0	0	0	0	0	0	0	0	0	0	0	0	0	0	0	0	0	0	0	0	0	0	0	0	0	0	0	0	0	0	0	0	0	0	0	0	0	0	0
asv_1406	Bacteria(100);Bacteroidota(100);Bacteroidia(100);Chitinophagales(100);Chitinophagaceae(100);Chitinophagaceae(100);		0	0	0	0	0.0484	0	0	0	0	0	0	0	0	0	0	0	0	0	0	0	0	0	0	0	0	0	0	0	0	0	0	0	0	0	0	0	0	0	0	0	0	0	0	0	0	0	0
asv_1407	Bacteria(100);Actinobacteriota(100);MB-A2-108(100);MB-A2-108_or(100);MB-A2-108_fa(100);MB-A2-108_ge(100);		0	0	0	0	0.0374	0	0	0	0	0	0	0	0.0109	0	0	0	0	0	0	0	0	0	0	0	0	0	0	0	0	0	0	0	0	0	0	0	0	0	0	0	0	0	0	0	0	0	0
asv_1408	Bacteria(100);Firmicutes(100);Clostridia(100);Peptostreptococcales-Tissierellales(99);Peptostreptococcales-Tissierellales(99);Peptostreptococcales-Tissierellales(99);		0	0	0	0	0.0296	0.0184	0	0	0	0	0	0	0	0	0	0	0	0	0	0	0	0	0	0	0	0	0	0	0	0	0	0	0	0	0	0	0	0	0	0	0	0	0	0	0	0	0
asv_1409	Bacteria(100);Bacteroidota(100);Bacteroidia(100);Cytophagales(100);Spirosomaceae(100);uncultured(100);		0	0	0	0	0.0078	0.0399	0	0	0	0	0	0	0	0	0	0	0	0	0	0	0	0	0	0	0	0	0	0	0	0	0	0	0	0	0	0	0	0	0	0	0	0	0	0	0	0	0
asv_1410	Bacteria(100);Proteobacteria(100);Gammaproteobacteria(100);Burkholderiales(100);Comamonadaceae(100);Comamonadaceae(100);		0	0	0	0	0	0.0475	0	0	0	0	0	0	0	0	0	0	0	0	0	0	0	0	0	0	0	0	0	0	0	0	0	0	0	0	0	0	0	0	0	0	0	0	0	0	0	0	0
asv_1411	Bacteria(100);Proteobacteria(100);Gammaproteobacteria(100);Burkholderiales(100);Comamonadaceae(100);Hydrogenophaga(93);		0	0	0	0	0	0.0475	0	0	0	0	0	0	0	0	0	0	0	0	0	0	0	0	0	0	0	0	0	0	0	0	0	0	0	0	0	0	0	0	0	0	0	0	0	0	0	0	0
asv_1412	Bacteria(100);Proteobacteria(100);Alphaproteobacteria(100);Rhizobiales(100);Rhizobiales_Incertae_Sedis(96);uncultured(96);		0	0	0	0	0.039	0	0	0	0	0	0	0	0	0.0083	0	0	0	0	0	0	0	0	0	0	0	0	0	0	0	0	0	0	0	0	0	0	0	0	0	0	0	0	0	0	0	0	0
asv_1413	Bacteria(100);WPS-2(100);WPS-2_cl(100);WPS-2_or(100);WPS-2_fa(100);WPS-2_ge(100);		0	0	0.0382	0	0	0	0	0	0	0	0	0	0.0047	0	0	0	0	0	0	0	0	0	0	0	0	0	0	0	0	0	0	0	0	0	0	0	0	0	0	0	0	0	0	0	0	0	0
asv_1414	Bacteria(100);Planctomycetota(100);Planctomycetes(100);Gemmatales(100);Gemmataceae(100);Gemmataceae(100);		0	0	0.0382	0	0	0	0	0	0	0	0	0	0	0	0.0046	0	0	0	0	0.0044	0	0	0	0	0	0	0	0	0	0	0	0	0	0	0	0	0	0	0	0	0	0	0	0	0	0	0
asv_1415	Bacteria(100);Bacteria(100);Bacteria(100);Bacteria(100);Bacteria(100);Bacteria(100);		0	0	0	0	0	0	0	0	0	0	0	0	0	0	0	0	0	0	0	0	0	0	0	0	0	0	0	0	0	0	0	0	0	0	0	0	0	0	0	0	0	0	0	0	0	0	0
asv_1416	Bacteria(100);Acidobacteriota(100);Holophagae(100);Subgroup_7(100);Subgroup_7_fa(100);Subgroup_7_ge(100);		0	0	0	0	0.0374	0	0	0	0	0	0	0	0	0	0	0	0	0	0.0037	0.0058	0	0	0	0	0	0	0	0	0	0	0	0	0	0	0	0	0	0	0	0	0	0	0	0	0	0	0
asv_1417	Bacteria(100);Fibrobacterota(100);Fibrobacteria(100);Fibrobacterales(100);Fibrobacteraceae(100);possible_genus_06(97);		0	0	0	0.0331	0	0.0138	0	0	0	0	0	0	0	0	0	0	0	0	0	0	0	0	0	0	0	0	0	0	0	0	0	0	0	0	0	0	0	0	0	0	0	0	0	0	0	0	0
asv_1418	Bacteria(100);Planctomycetota(100);Planctomycetes(100);Pirellulales(100);Pirellulaceae(100);Pirellula(98);		0	0	0	0	0.0468	0	0	0	0	0	0	0	0	0	0	0	0	0	0	0	0	0	0	0	0	0	0	0	0	0	0	0	0	0	0	0	0	0	0	0	0	0	0	0	0	0	0
asv_1419	Bacteria(100);Proteobacteria(100);Alphaproteobacteria(100);Micropepsales(98);Micropepsaceae(98);uncultured(84);		0	0	0	0	0.0468	0	0	0	0	0	0	0	0	0	0	0	0	0	0	0	0	0	0	0	0	0	0	0	0	0	0	0	0	0	0	0	0	0	0	0	0	0	0	0	0	0	0
asv_1420	Bacteria(100);Acidobacteriota(100);Vicinamibacteria(100);Vicinamibacterales(100);Vicinamibacteraceae(98);Vicinamibacteraceae_ge(98);		0	0	0	0	0.0468	0	0	0	0	0	0	0	0	0	0	0	0	0	0	0	0	0	0	0	0	0	0	0	0	0	0	0	0	0	0	0	0	0	0	0	0	0	0	0	0	0	0
asv_1421	Bacteria(100);Proteobacteria(100);Gammaproteobacteria(100);CCM19a(100);CCM19a_fa(100);CCM19a_ge(100);		0	0	0	0	0.0468	0	0	0	0	0	0	0	0	0	0	0	0	0	0	0	0	0	0	0	0	0	0	0	0	0	0	0	0	0	0	0	0	0	0	0	0	0	0	0	0	0	0
asv_1422	Bacteria(100);Gemmatimonadota(100);Gemmatimonadetes(100);Gemmatimonadales(100);Gemmatimonadaceae(100);uncultured(100);		0	0	0	0	0.0468	0	0	0	0	0	0	0	0	0	0	0	0	0	0	0	0	0	0	0	0	0	0	0	0	0	0	0	0	0	0	0	0	0	0	0	0	0	0	0	0	0	0
asv_1423	Bacteria(100);Planctomycetota(100);Planctomycetes(100);Planctomycetales(100);uncultured(100);uncultured_ge(100);		0	0	0	0	0.0468	0	0	0	0	0	0	0	0	0	0	0	0	0	0	0	0	0	0	0	0	0	0	0	0	0	0	0	0	0	0	0	0	0	0	0	0	0	0	0	0	0	0
asv_1424	Bacteria(100);Proteobacteria(100);Alphaproteobacteria(100);Rhizobiales(100);KF-JG30-B3(100);KF-JG30-B3_ge(100);		0	0	0	0	0.0468	0	0	0	0	0	0	0	0	0	0	0	0	0	0	0	0	0	0	0	0	0	0	0	0	0	0	0	0	0	0	0	0	0	0	0	0	0	0	0	0	0	0
asv_1425	Bacteria(100);Patescibacteria(100);Gracilibacteria(100);Candidatus_Peribacteria(100);Candidatus_Peribacteria_fa(100);Candidatus_Peribacteria_ge(100);		0	0	0	0	0.0468	0	0	0	0	0	0	0	0	0	0	0	0	0	0	0	0	0	0	0	0	0	0	0	0	0	0	0	0	0	0	0	0	0	0	0	0	0	0	0	0	0	0
asv_1426	Bacteria(100);Bacteroidota(100);Bacteroidia(100);Bacteroidia(100);Bacteroidia(100);Bacteroidia(100);		0	0	0	0	0.0468	0	0	0	0	0	0	0	0	0	0	0	0	0	0	0	0	0	0	0	0	0	0	0	0	0	0	0	0	0	0	0	0	0	0	0	0	0	0	0	0	0	0
asv_1427	Bacteria(100);Planctomycetota(100);OM190(100);OM190_or(100);OM190_fa(100);OM190_ge(100);		0	0	0	0	0.0468	0	0	0	0	0	0	0	0	0	0	0	0	0	0	0	0	0	0	0	0	0	0	0	0	0	0	0	0	0	0	0	0	0	0	0	0	0	0	0	0	0	0
asv_1428	Bacteria(100);Proteobacteria(100);Gammaproteobacteria(100);Burkholderiales(100);Nitrosomonadaceae(96);GOUTA6(96);		0	0	0	0	0.0468	0	0	0	0	0	0	0	0	0	0	0	0	0	0	0	0	0	0	0	0	0	0	0	0	0	0	0	0	0	0	0	0	0	0	0	0	0	0	0	0	0	0
asv_1429	Bacteria(100);Latescibacterota(100);Latescibacterota_cl(100);Latescibacterota_or(100);Latescibacterota_fa(100);Latescibacterota_ge(100);		0	0	0	0	0.0468	0	0	0	0	0	0	0	0	0	0	0	0	0	0	0	0	0	0	0	0	0	0	0	0	0	0	0	0	0	0	0	0	0	0	0	0	0	0	0	0	0	0
asv_1430	Bacteria(100);Proteobacteria(100);Gammaproteobacteria(100);Pseudomonadales(99);Spongiibacteraceae(99);BD1-7_clade(99);		0	0	0	0	0.0468	0	0	0	0	0	0	0	0	0	0	0	0	0	0	0	0	0	0	0	0	0	0	0	0	0	0	0	0	0	0	0	0	0	0	0	0	0	0	0	0	0	0
asv_1431	Bacteria(100);Acidobacteriota(100);Vicinamibacteria(100);Vicinamibacterales(100);Vicinamibacteraceae(100);Vicinamibacteraceae_ge(100);		0	0	0	0	0.0468	0	0	0	0	0	0	0	0	0	0	0	0	0	0	0	0	0	0	0	0	0	0	0	0	0	0	0	0	0	0	0	0	0	0	0	0	0	0	0	0	0	0
asv_1432	Bacteria(100);Myxococcota(99);Polyangia(99);Haliangiales(89);Haliangiaceae(89);Haliangium(89);		0	0	0	0	0.0468	0	0	0	0	0	0	0	0	0	0	0	0	0	0	0	0	0	0	0	0	0	0	0	0	0	0	0	0	0	0	0	0	0	0	0	0	0	0	0	0	0	0
asv_1433	Bacteria(98);Bacteria(98);Bacteria(98);Bacteria(98);Bacteria(98);Bacteria(98);		0	0	0	0	0.0156	0.0307	0	0	0	0	0	0	0	0	0	0	0	0	0	0	0	0	0	0	0	0	0	0	0	0	0	0	0	0	0	0	0	0	0	0	0	0	0	0	0	0	0
asv_1434	Bacteria(100);Planctomycetota(100);Planctomycetes(100);Planctomycetales(100);Rubinisphaeraceae(100);SH-PL14(100);		0	0	0.0229	0	0.0203	0.0031	0	0	0	0	0	0	0	0	0	0	0	0	0	0	0	0	0	0	0	0	0	0	0	0	0	0	0	0	0	0	0	0	0	0	0	0	0	0	0	0	0
asv_1435	Bacteria(100);Chloroflexi(99);Anaerolineae(98);SBR1031(97);SBR1031_fa(90);SBR1031_ge(90);		0	0	0	0	0	0	0	0	0	0	0	0.0238	0.0047	0.0083	0	0	0	0	0	0	0	0	0	0	0	0	0	0	0	0	0	0	0	0	0	0	0	0	0	0	0	0	0	0	0	0	0
asv_1436	Bacteria(100);Actinobacteriota(100);Actinobacteria(100);Frankiales(99);Frankiales_fa(97);Frankiales_ge(97);		0	0	0	0	0	0	0	0	0	0	0	0	0	0	0.0461	0	0	0	0	0	0	0	0	0	0	0	0	0	0	0	0	0	0	0	0	0	0	0	0	0	0	0	0	0	0	0	0
asv_1437	Bacteria(100);Proteobacteria(100);Alphaproteobacteria(100);Sphingomonadales(100);Sphingomonadaceae(100);Sphingorhabdus(100);		0	0	0	0	0	0.046	0	0	0	0	0	0	0	0	0	0	0	0	0	0	0	0	0	0	0	0	0	0	0	0	0	0	0	0	0	0	0	0	0	0	0	0	0	0	0	0	0
asv_1438	Bacteria(95);Patescibacteria(90);Gracilibacteria(88);Gracilibacteria_or(83);Gracilibacteria_fa(83);Gracilibacteria_ge(83);		0	0	0	0	0	0.046	0	0	0	0	0	0	0	0	0	0	0	0	0	0	0	0	0	0	0	0	0	0	0	0	0	0	0	0	0	0	0	0	0	0	0	0	0	0	0	0	0
asv_1439	Bacteria(100);Proteobacteria(100);Alphaproteobacteria(100);Caulobacterales(100);Caulobacteraceae(100);Brevundimonas(100);		0	0	0	0	0	0.046	0	0	0	0	0	0	0	0	0	0	0	0	0	0	0	0	0	0	0	0	0	0	0	0	0	0	0	0	0	0	0	0	0	0	0	0	0	0	0	0	0
asv_1440	Bacteria(97);Bacteria(97);Bacteria(97);Bacteria(97);Bacteria(97);Bacteria(97);		0	0	0	0	0	0.046	0	0	0	0	0	0	0	0	0	0	0	0	0	0	0	0	0	0	0	0	0	0	0	0	0	0	0	0	0	0	0	0	0	0	0	0	0	0	0	0	0
asv_1441	Bacteria(100);Elusimicrobiota(100);Elusimicrobia(100);Lineage_IV(100);Lineage_IV_fa(100);Lineage_IV_ge(100);		0	0	0	0	0	0.046	0	0	0	0	0	0	0	0	0	0	0	0	0	0	0	0	0	0	0	0	0	0	0	0	0	0	0	0	0	0	0	0	0	0	0	0	0	0	0	0	0
asv_1442	Bacteria(100);Proteobacteria(100);Gammaproteobacteria(100);Methylococcales(100);Methylomonadaceae(100);Methylobacter(87);		0	0	0	0	0	0.046	0	0	0	0	0	0	0	0	0	0	0	0	0	0	0	0	0	0	0	0	0	0	0	0	0	0	0	0	0	0	0	0	0	0	0	0	0	0	0	0	0
asv_1443	Bacteria(100);Verrucomicrobiota(100);Lentisphaeria(100);Victivallales(100);GWF2-44-16(100);GWF2-44-16_ge(100);		0	0.021	0	0.0248	0	0	0	0	0	0	0	0	0	0	0	0	0	0	0	0	0	0	0	0	0	0	0	0	0	0	0	0	0	0	0	0	0	0	0	0	0	0	0	0	0	0	0
asv_1444	Bacteria(100);Bacteroidota(100);Ignavibacteria(100);SJA-28(100);SJA-28_fa(100);SJA-28_ge(100);		0	0	0.0458	0	0	0	0	0	0	0	0	0	0	0	0	0	0	0	0	0	0	0	0	0	0	0	0	0	0	0	0	0	0	0	0	0	0	0	0	0	0	0	0	0	0	0	0
asv_1445	Bacteria(100);Proteobacteria(100);Alphaproteobacteria(100);Rhodobacterales(100);Rhodobacteraceae(100);Rhodobacteraceae(100);		0	0	0.0458	0	0	0	0	0	0	0	0	0	0	0	0	0	0	0	0	0	0	0	0	0	0	0	0	0	0	0	0	0	0	0	0	0	0	0	0	0	0	0	0	0	0	0	0
asv_1446	Bacteria(100);Proteobacteria(100);Gammaproteobacteria(100);Xanthomonadales(100);Rhodanobacteraceae(100);uncultured(100);		0	0	0.0458	0	0	0	0	0	0	0	0	0	0	0	0	0	0	0	0	0	0	0	0	0	0	0	0	0	0	0	0	0	0	0	0	0	0	0	0	0	0	0	0	0	0	0	0
asv_1447	Bacteria(100);Planctomycetota(99);OM190(99);OM190_or(99);OM190_fa(99);OM190_ge(99);		0	0	0.0458	0	0	0	0	0	0	0	0	0	0	0	0	0	0	0	0	0	0	0	0	0	0	0	0	0	0	0	0	0	0	0	0	0	0	0	0	0	0	0	0	0	0	0	0
asv_1448	Bacteria(100);Bacteroidota(100);Bacteroidia(100);Flavobacteriales(100);Crocinitomicaceae(100);Fluviicola(97);		0	0	0.0458	0	0	0	0	0	0	0	0	0	0	0	0	0	0	0	0	0	0	0	0	0	0	0	0	0	0	0	0	0	0	0	0	0	0	0	0	0	0	0	0	0	0	0	0
asv_1449	Bacteria(100);Bacteroidota(100);Bacteroidia(100);Chitinophagales(100);Saprospiraceae(100);Saprospiraceae(100);		0	0	0.0458	0	0	0	0	0	0	0	0	0	0	0	0	0	0	0	0	0	0	0	0	0	0	0	0	0	0	0	0	0	0	0	0	0	0	0	0	0	0	0	0	0	0	0	0
asv_1450	Bacteria(100);Bacteroidota(100);Kryptonia(100);Kryptoniales(100);BSV26(100);BSV26_ge(100);		0	0	0.0458	0	0	0	0	0	0	0	0	0	0	0	0	0	0	0	0	0	0	0	0	0	0	0	0	0	0	0	0	0	0	0	0	0	0	0	0	0	0	0	0	0	0	0	0
asv_1451	Bacteria(100);Acidobacteriota(98);Thermoanaerobaculia(98);Thermoanaerobaculales(98);Thermoanaerobaculaceae(98);Subgroup_10(96);		0	0	0.0458	0	0	0	0	0	0	0	0	0	0	0	0	0	0	0	0	0	0	0	0	0	0	0	0	0	0	0	0	0	0	0	0	0	0	0	0	0	0	0	0	0	0	0	0
asv_1452	Bacteria(100);Verrucomicrobiota(80);Verrucomicrobiae(80);Verrucomicrobiae(80);Verrucomicrobiae(80);Verrucomicrobiae(80);		0	0	0.0458	0	0	0	0	0	0	0	0	0	0	0	0	0	0	0	0	0	0	0	0	0	0	0	0	0	0	0	0	0	0	0	0	0	0	0	0	0	0	0	0	0	0	0	0
asv_1453	Bacteria(100);Latescibacterota(100);Latescibacteria(100);Latescibacterales(100);Latescibacteraceae(100);Latescibacteraceae_ge(100);		0	0	0.0458	0	0	0	0	0	0	0	0	0	0	0	0	0	0	0	0	0	0	0	0	0	0	0	0	0	0	0	0	0	0	0	0	0	0	0	0	0	0	0	0	0	0	0	0
asv_1454	Bacteria(100);Proteobacteria(100);Alphaproteobacteria(100);Caulobacterales(100);Caulobacteraceae(100);uncultured(91);		0	0	0.0458	0	0	0	0	0	0	0	0	0	0	0	0	0	0	0	0	0	0	0	0	0	0	0	0	0	0	0	0	0	0	0	0	0	0	0	0	0	0	0	0	0	0	0	0
asv_1455	Bacteria(100);Planctomycetota(100);Planctomycetes(100);Gemmatales(100);Gemmataceae(100);Gemmata(97);		0	0	0.0458	0	0	0	0	0	0	0	0	0	0	0	0	0	0	0	0	0	0	0	0	0	0	0	0	0	0	0	0	0	0	0	0	0	0	0	0	0	0	0	0	0	0	0	0
asv_1456	Bacteria(100);Firmicutes(99);Clostridia(95);Clostridia(95);Clostridia(95);Clostridia(95);		0	0	0.0458	0	0	0	0	0	0	0	0	0	0	0	0	0	0	0	0	0	0	0	0	0	0	0	0	0	0	0	0	0	0	0	0	0	0	0	0	0	0	0	0	0	0	0	0
asv_1457	Bacteria(100);Proteobacteria(100);Gammaproteobacteria(98);Pseudomonadales(98);Moraxellaceae(98);Acinetobacter(95);		0	0	0	0	0	0	0	0	0	0	0	0	0	0	0	0	0	0	0	0	0	0	0	0	0	0	0	0	0	0	0	0	0	0	0	0	0	0	0	0	0	0	0	0	0	0	0
asv_1458	Bacteria(100);Proteobacteria(100);Alphaproteobacteria(100);Rhizobiales(100);Rhizobiales(100);Rhizobiales(100);		0	0	0	0	0	0	0	0	0	0	0	0	0	0.0455	0	0	0	0	0	0	0	0	0	0	0	0	0	0	0	0	0	0	0	0	0	0	0	0	0	0	0	0	0	0	0	0	0
asv_1459	Bacteria(100);Actinobacteriota(100);Thermoleophilia(100);Gaiellales(100);Gaiellales(100);Gaiellales(100);		0	0	0	0	0.0328	0	0	0	0	0	0	0	0.0124	0	0	0	0	0	0	0	0	0	0	0	0	0	0	0	0	0	0	0	0	0	0	0	0	0	0	0	0	0	0	0	0	0	0
asv_1460	Bacteria(100);Acidobacteriota(100);Vicinamibacteria(100);Vicinamibacterales(100);uncultured(100);uncultured_ge(100);		0	0	0	0	0.0452	0	0	0	0	0	0	0	0	0	0	0	0	0	0	0	0	0	0	0	0	0	0	0	0	0	0	0	0	0	0	0	0	0	0	0	0	0	0	0	0	0	0
asv_1461	Bacteria(100);Latescibacterota(98);Latescibacteria(98);Latescibacterales(98);Latescibacteraceae(98);Latescibacteraceae_ge(98);		0	0	0	0	0.0452	0	0	0	0	0	0	0	0	0	0	0	0	0	0	0	0	0	0	0	0	0	0	0	0	0	0	0	0	0	0	0	0	0	0	0	0	0	0	0	0	0	0
asv_1462	Bacteria(100);Firmicutes(100);Clostridia(100);Clostridiales(100);Clostridiaceae(100);Clostridium_sensu_stricto_1(85);		0	0	0	0	0.0062	0.0153	0	0	0	0	0	0	0	0	0	0	0	0	0	0	0	0	0	0	0	0	0	0	0	0	0	0	0	0	0	0	0	0	0	0	0	0	0	0	0	0	0
asv_1463	Bacteria(100);Acidobacteriota(100);Blastocatellia(100);Pyrinomonadales(100);Pyrinomonadaceae(100);RB41(100);		0	0	0	0	0.0452	0	0	0	0	0	0	0	0	0	0	0	0	0	0	0	0	0	0	0	0	0	0	0	0	0	0	0	0	0	0	0	0	0	0	0	0	0	0	0	0	0	0
asv_1464	Bacteria(100);Proteobacteria(100);Gammaproteobacteria(100);JG36-GS-52(100);JG36-GS-52_fa(100);JG36-GS-52_ge(100);		0	0	0	0	0.0452	0	0	0	0	0	0	0	0	0	0	0	0	0	0	0	0	0	0	0	0	0	0	0	0	0	0	0	0	0	0	0	0	0	0	0	0	0	0	0	0	0	0
asv_1465	Bacteria(100);Bdellovibrionota(100);Bdellovibrionia(100);Bdellovibrionales(100);Bdellovibrionaceae(100);OM27_clade(100);		0	0	0	0	0.0452	0	0	0	0	0	0	0	0	0	0	0	0	0	0	0	0	0	0	0	0	0	0	0	0	0	0	0	0	0	0	0	0	0	0	0	0	0	0	0	0	0	0
asv_1466	Bacteria(100);Methylomirabilota(100);Methylomirabilia(100);Rokubacteriales(100);Rokubacteriales_fa(100);Rokubacteriales_ge(100);		0	0	0	0	0.0452	0	0	0	0	0	0	0	0	0	0	0	0	0	0	0	0	0	0	0	0	0	0	0	0	0	0	0	0	0	0	0	0	0	0	0	0	0	0	0	0	0	0
asv_1467	Bacteria(100);Nitrospirota(100);4-29-1(100);4-29-1_or(100);4-29-1_fa(100);4-29-1_ge(100);		0	0	0	0	0.0452	0	0	0	0	0	0	0	0	0	0	0	0	0	0	0	0	0	0	0	0	0	0	0	0	0	0	0	0	0	0	0	0	0	0	0	0	0	0	0	0	0	0
asv_1468	Bacteria(100);Planctomycetota(100);Phycisphaerae(100);Tepidisphaerales(100);WD2101_soil_group(100);WD2101_soil_group_ge(100);		0	0	0	0	0.0452	0	0	0	0	0	0	0	0	0	0	0	0	0	0	0	0	0	0	0	0	0	0	0	0	0	0	0	0	0	0	0	0	0	0	0	0	0	0	0	0	0	0
asv_1469	Bacteria(100);Bacteroidota(97);Kryptonia(96);Kryptoniales(96);BSV26(96);BSV26_ge(96);		0	0	0	0	0.0452	0	0	0	0	0	0	0	0	0	0	0	0	0	0	0	0	0	0	0	0	0	0	0	0	0	0	0	0	0	0	0	0	0	0	0	0	0	0	0	0	0	0
asv_1470	Bacteria(100);Proteobacteria(100);Gammaproteobacteria(100);Burkholderiales(100);Comamonadaceae(100);Comamonadaceae(100);		0	0	0	0	0.0452	0	0	0	0	0	0	0	0	0	0	0	0	0	0	0	0	0	0	0	0	0	0	0	0	0	0	0	0	0	0	0	0	0	0	0	0	0	0	0	0	0	0
asv_1471	Bacteria(100);Verrucomicrobiota(100);Verrucomicrobiae(100);Pedosphaerales(100);Pedosphaeraceae(100);uncultured(99);		0	0	0	0	0.0452	0	0	0	0	0	0	0	0	0	0	0	0	0	0	0	0	0	0	0	0	0	0	0	0	0	0	0	0	0	0	0	0	0	0	0	0	0	0	0	0	0	0
asv_1472	Bacteria(100);Gemmatimonadota(100);Gemmatimonadetes(100);Gemmatimonadales(100);Gemmatimonadaceae(100);Gemmatimonadaceae(100);		0	0	0	0	0.0452	0	0	0	0	0	0	0	0	0	0	0	0	0	0	0	0	0	0	0	0	0	0	0	0	0	0	0	0	0	0	0	0	0	0	0	0	0	0	0	0	0	0
asv_1473	Bacteria(100);Acidobacteriota(97);Acidobacteriae(97);Subgroup_15(93);Subgroup_15_fa(93);Subgroup_15_ge(93);		0	0	0	0	0.0452	0	0	0	0	0	0	0	0	0	0	0	0	0	0	0	0	0	0	0	0	0	0	0	0	0	0	0	0	0	0	0	0	0	0	0	0	0	0	0	0	0	0
asv_1474	Bacteria(100);Acidobacteriota(100);Vicinamibacteria(100);Vicinamibacterales(100);Vicinamibacteraceae(100);Vicinamibacteraceae_ge(100);		0	0	0	0	0.0452	0	0	0	0	0	0	0	0	0	0	0	0	0	0	0	0	0	0	0	0	0	0	0	0	0	0	0	0	0	0	0	0	0	0	0	0	0	0	0	0	0	0
asv_1475	Bacteria(100);Bacteroidota(100);Bacteroidia(100);Cytophagales(100);Microscillaceae(100);uncultured(100);		0	0	0	0	0.0452	0	0	0	0	0	0	0	0	0	0	0	0	0	0	0	0	0	0	0	0	0	0	0	0	0	0	0	0	0	0	0	0	0	0	0	0	0	0	0	0	0	0
asv_1476	Bacteria(100);Gemmatimonadota(100);Gemmatimonadetes(100);Gemmatimonadales(100);Gemmatimonadaceae(100);uncultured(100);		0	0	0	0	0.0452	0	0	0	0	0	0	0	0	0	0	0	0	0	0	0	0	0	0	0	0	0	0	0	0	0	0	0	0	0	0	0	0	0	0	0	0	0	0	0	0	0	0
asv_1477	Bacteria(100);Firmicutes(100);Clostridia(100);Oscillospirales(100);Hungateiclostridiaceae(100);Hungateiclostridiaceae(100);		0	0	0	0	0.0452	0	0	0	0	0	0	0	0	0	0	0	0	0	0	0	0	0	0	0	0	0	0	0	0	0	0	0	0	0	0	0	0	0	0	0	0	0	0	0	0	0	0
asv_1478	Bacteria(100);Bacteroidota(100);Bacteroidia(100);Cytophagales(94);Cytophagales(94);Cytophagales(94);		0	0	0	0	0.0452	0	0	0	0	0	0	0	0	0	0	0	0	0	0	0	0	0	0	0	0	0	0	0	0	0	0	0	0	0	0	0	0	0	0	0	0	0	0	0	0	0	0
asv_1479	Bacteria(100);Bacteroidota(100);Bacteroidia(100);Cytophagales(100);Spirosomaceae(100);Lacihabitans(100);		0	0	0	0	0.0452	0	0	0	0	0	0	0	0	0	0	0	0	0	0	0	0	0	0	0	0	0	0	0	0	0	0	0	0	0	0	0	0	0	0	0	0	0	0	0	0	0	0
asv_1480	Bacteria(100);Proteobacteria(100);Gammaproteobacteria(100);CCD24(100);CCD24_fa(100);CCD24_ge(100);		0	0	0	0	0.0452	0	0	0	0	0	0	0	0	0	0	0	0	0	0	0	0	0	0	0	0	0	0	0	0	0	0	0	0	0	0	0	0	0	0	0	0	0	0	0	0	0	0
asv_1481	Bacteria(100);Proteobacteria(100);Alphaproteobacteria(100);Rhizobiales(100);Xanthobacteraceae(100);Rhodoplanes(91);		0	0	0	0	0.0452	0	0	0	0	0	0	0	0	0	0	0	0	0	0	0	0	0	0	0	0	0	0	0	0	0	0	0	0	0	0	0	0	0	0	0	0	0	0	0	0	0	0
asv_1482	Bacteria(100);Firmicutes(100);Clostridia(100);Clostridia_or(100);Gracilibacteraceae(100);Lutispora(100);		0	0	0	0	0.0452	0	0	0	0	0	0	0	0	0	0	0	0	0	0	0	0	0	0	0	0	0	0	0	0	0	0	0	0	0	0	0	0	0	0	0	0	0	0	0	0	0	0
asv_1483	Bacteria(100);Desulfobacterota(100);Desulfobulbia(100);Desulfobulbales(100);Desulfocapsaceae(100);Desulfocapsaceae(100);		0	0	0	0	0.0452	0	0	0	0	0	0	0	0	0	0	0	0	0	0	0	0	0	0	0	0	0	0	0	0	0	0	0	0	0	0	0	0	0	0	0	0	0	0	0	0	0	0
asv_1484	Bacteria(100);Bacteroidota(100);Bacteroidia(100);Bacteroidales(100);Bacteroidetes_BD2-2(96);Bacteroidetes_BD2-2_ge(96);		0	0	0	0	0.0452	0	0	0	0	0	0	0	0	0	0	0	0	0	0	0	0	0	0	0	0	0	0	0	0	0	0	0	0	0	0	0	0	0	0	0	0	0	0	0	0	0	0
asv_1485	Bacteria(100);Acidobacteriota(100);Blastocatellia(100);Blastocatellia(100);Blastocatellia(100);Blastocatellia(100);		0	0	0	0	0.0452	0	0	0	0	0	0	0	0	0	0	0	0	0	0	0	0	0	0	0	0	0	0	0	0	0	0	0	0	0	0	0	0	0	0	0	0	0	0	0	0	0	0
asv_1486	Bacteria(99);Bacteria(99);Bacteria(99);Bacteria(99);Bacteria(99);Bacteria(99);		0	0	0	0	0.0452	0	0	0	0	0	0	0	0	0	0	0	0	0	0	0	0	0	0	0	0	0	0	0	0	0	0	0	0	0	0	0	0	0	0	0	0	0	0	0	0	0	0
asv_1487	Bacteria(100);Bacteroidota(100);Bacteroidia(100);Flavobacteriales(100);Flavobacteriaceae(100);Flavobacterium(100);		0	0	0	0	0.0452	0	0	0	0	0	0	0	0	0	0	0	0	0	0	0	0	0	0	0	0	0	0	0	0	0	0	0	0	0	0	0	0	0	0	0	0	0	0	0	0	0	0
asv_1488	Bacteria(100);Desulfobacterota(100);Desulfobulbia(100);Desulfobulbales(100);Desulfobulbaceae(100);Desulfobulbus(100);		0	0	0	0	0.0172	0.0276	0	0	0	0	0	0	0	0	0	0	0	0	0	0	0	0	0	0	0	0	0	0	0	0	0	0	0	0	0	0	0	0	0	0	0	0	0	0	0	0	0
asv_1489	Bacteria(100);Campylobacterota(100);Campylobacteria(100);Campylobacterales(100);Sulfurospirillaceae(100);Sulfurospirillum(100);		0	0	0	0	0	0.0445	0	0	0	0	0	0	0	0	0	0	0	0	0	0	0	0	0	0	0	0	0	0	0	0	0	0	0	0	0	0	0	0	0	0	0	0	0	0	0	0	0
asv_1490	Bacteria(100);Proteobacteria(100);Gammaproteobacteria(100);Burkholderiales(100);Gallionellaceae(91);Candidatus_Nitrotoga(81);		0	0	0	0	0	0.0445	0	0	0	0	0	0	0	0	0	0	0	0	0	0	0	0	0	0	0	0	0	0	0	0	0	0	0	0	0	0	0	0	0	0	0	0	0	0	0	0	0
asv_1491	Bacteria(100);Actinobacteriota(100);Actinobacteria(100);Propionibacteriales(100);Nocardioidaceae(100);Nocardioides(100);		0	0	0	0	0	0.0445	0	0	0	0	0	0	0	0	0	0	0	0	0	0	0	0	0	0	0	0	0	0	0	0	0	0	0	0	0	0	0	0	0	0	0	0	0	0	0	0	0
asv_1492	Bacteria(100);Bacteroidota(100);Bacteroidia(100);Cytophagales(100);Hymenobacteraceae(100);Hymenobacter(100);		0	0	0	0	0	0.0445	0	0	0	0	0	0	0	0	0	0	0	0	0	0	0	0	0	0	0	0	0	0	0	0	0	0	0	0	0	0	0	0	0	0	0	0	0	0	0	0	0
asv_1493	Bacteria(100);Hydrogenedentes(100);Hydrogenedentia(100);Hydrogenedentiales(100);Hydrogenedensaceae(100);Hydrogenedensaceae_ge(100);		0	0	0	0.0331	0.0109	0	0	0	0	0	0	0	0	0	0	0	0	0	0	0	0	0	0	0	0	0	0	0	0	0	0	0	0	0	0	0	0	0	0	0	0	0	0	0	0	0	0
asv_1494	Bacteria(100);Myxococcota(100);Polyangia(100);Nannocystales(100);Nannocystaceae(100);Nannocystaceae(100);		0	0	0	0	0.0437	0	0	0	0	0	0	0	0	0	0	0	0	0	0	0	0	0	0	0	0	0	0	0	0	0	0	0	0	0	0	0	0	0	0	0	0	0	0	0	0	0	0
asv_1495	Bacteria(100);Proteobacteria(100);Gammaproteobacteria(100);Burkholderiales(100);SC-I-84(99);SC-I-84_ge(99);		0	0	0	0	0.0437	0	0	0	0	0	0	0	0	0	0	0	0	0	0	0	0	0	0	0	0	0	0	0	0	0	0	0	0	0	0	0	0	0	0	0	0	0	0	0	0	0	0
asv_1496	Bacteria(100);Bacteria(100);Bacteria(100);Bacteria(100);Bacteria(100);Bacteria(100);		0	0	0	0	0.0437	0	0	0	0	0	0	0	0	0	0	0	0	0	0	0	0	0	0	0	0	0	0	0	0	0	0	0	0	0	0	0	0	0	0	0	0	0	0	0	0	0	0
asv_1497	Bacteria(100);Myxococcota(100);Polyangia(100);Haliangiales(94);Haliangiaceae(94);Haliangium(94);		0	0	0	0	0.0437	0	0	0	0	0	0	0	0	0	0	0	0	0	0	0	0	0	0	0	0	0	0	0	0	0	0	0	0	0	0	0	0	0	0	0	0	0	0	0	0	0	0
asv_1498	Bacteria(100);NB1-j(100);NB1-j_cl(100);NB1-j_or(100);NB1-j_fa(100);NB1-j_ge(100);		0	0	0	0	0.0437	0	0	0	0	0	0	0	0	0	0	0	0	0	0	0	0	0	0	0	0	0	0	0	0	0	0	0	0	0	0	0	0	0	0	0	0	0	0	0	0	0	0
asv_1499	Bacteria(100);Bacteroidota(100);Bacteroidia(100);Chitinophagales(100);Chitinophagaceae(100);Chitinophagaceae(100);		0	0	0	0	0.0437	0	0	0	0	0	0	0	0	0	0	0	0	0	0	0	0	0	0	0	0	0	0	0	0	0	0	0	0	0	0	0	0	0	0	0	0	0	0	0	0	0	0
asv_1500	Bacteria(100);Bacteroidota(100);Bacteroidia(100);Sphingobacteriales(100);AKYH767(100);AKYH767_ge(100);		0	0	0	0	0.0437	0	0	0	0	0	0	0	0	0	0	0	0	0	0	0	0	0	0	0	0	0	0	0	0	0	0	0	0	0	0	0	0	0	0	0	0	0	0	0	0	0	0
asv_1501	Bacteria(100);Proteobacteria(100);Alphaproteobacteria(100);Micavibrionales(100);Micavibrionaceae(96);uncultured(96);		0	0	0	0	0.0437	0	0	0	0	0	0	0	0	0	0	0	0	0	0	0	0	0	0	0	0	0	0	0	0	0	0	0	0	0	0	0	0	0	0	0	0	0	0	0	0	0	0
asv_1502	Bacteria(100);Proteobacteria(100);Gammaproteobacteria(100);JG36-GS-52(92);JG36-GS-52_fa(92);JG36-GS-52_ge(92);		0	0	0	0	0.0437	0	0	0	0	0	0	0	0	0	0	0	0	0	0	0	0	0	0	0	0	0	0	0	0	0	0	0	0	0	0	0	0	0	0	0	0	0	0	0	0	0	0
asv_1503	Bacteria(100);Nitrospirota(100);Nitrospiria(100);Nitrospirales(100);Nitrospiraceae(100);Nitrospira(100);		0	0	0	0	0.0437	0	0	0	0	0	0	0	0	0	0	0	0	0	0	0	0	0	0	0	0	0	0	0	0	0	0	0	0	0	0	0	0	0	0	0	0	0	0	0	0	0	0
asv_1504	Bacteria(100);Bacteroidota(99);Bacteroidia(99);Bacteroidia(99);Bacteroidia(99);Bacteroidia(99);		0	0	0	0	0.0437	0	0	0	0	0	0	0	0	0	0	0	0	0	0	0	0	0	0	0	0	0	0	0	0	0	0	0	0	0	0	0	0	0	0	0	0	0	0	0	0	0	0
asv_1505	Bacteria(100);Bacteroidota(100);Bacteroidia(100);Bacteroidales(100);Paludibacteraceae(100);Paludibacter(100);		0	0	0	0	0.0406	0	0	0	0	0	0	0	0.0031	0	0	0	0	0	0	0	0	0	0	0	0	0	0	0	0	0	0	0	0	0	0	0	0	0	0	0	0	0	0	0	0	0	0
asv_1506	Archaea(100);Crenarchaeota(100);Nitrososphaeria(100);Nitrosopumilales(100);Nitrosopumilaceae(100);Nitrosarchaeum(100);		0	0	0	0	0.0359	0.0077	0	0	0	0	0	0	0	0	0	0	0	0	0	0	0	0	0	0	0	0	0	0	0	0	0	0	0	0	0	0	0	0	0	0	0	0	0	0	0	0	0
asv_1507	Bacteria(100);Bacteroidota(100);Bacteroidia(100);Sphingobacteriales(100);NS11-12_marine_group(100);NS11-12_marine_group_ge(100);		0	0	0	0	0.0312	0.0123	0	0	0	0	0	0	0	0	0	0	0	0	0	0	0	0	0	0	0	0	0	0	0	0	0	0	0	0	0	0	0	0	0	0	0	0	0	0	0	0	0
asv_1508	Bacteria(99);Bacteria(99);Bacteria(99);Bacteria(99);Bacteria(99);Bacteria(99);		0	0	0	0.0248	0.0047	0.0138	0	0	0	0	0	0	0	0	0	0	0	0	0	0	0	0	0	0	0	0	0	0	0	0	0	0	0	0	0	0	0	0	0	0	0	0	0	0	0	0	0
asv_1509	Bacteria(100);Proteobacteria(98);Alphaproteobacteria(98);Caulobacterales(90);Hyphomonadaceae(90);SWB02(88);		0	0	0	0	0.0374	0	0	0	0	0	0	0	0	0	0	0	0	0	0	0.0058	0	0	0	0	0	0	0	0	0	0	0	0	0	0	0	0	0	0	0	0	0	0	0	0	0	0	0
asv_1510	Bacteria(100);Proteobacteria(100);Alphaproteobacteria(100);Caulobacterales(100);Hyphomonadaceae(100);Hyphomonas(100);		0	0	0	0.0248	0	0.0184	0	0	0	0	0	0	0	0	0	0	0	0	0	0	0	0	0	0	0	0	0	0	0	0	0	0	0	0	0	0	0	0	0	0	0	0	0	0	0	0	0
asv_1511	Bacteria(100);Firmicutes(99);Clostridia(99);Lachnospirales(99);Lachnospiraceae(99);Lachnospiraceae(99);		0	0	0	0	0	0.0215	0	0	0	0	0	0	0	0	0	0	0	0	0	0	0	0	0	0	0	0	0	0	0	0	0	0	0	0	0	0	0	0	0	0	0	0	0	0	0	0	0
asv_1512	Bacteria(100);Verrucomicrobiota(100);Verrucomicrobiae(100);Verrucomicrobiales(100);DEV007(100);DEV007_ge(100);		0	0	0.0382	0	0.0047	0	0	0	0	0	0	0	0	0	0	0	0	0	0	0	0	0	0	0	0	0	0	0	0	0	0	0	0	0	0	0	0	0	0	0	0	0	0	0	0	0	0
asv_1513	Bacteria(100);Gemmatimonadota(100);Gemmatimonadetes(100);Gemmatimonadales(100);Gemmatimonadaceae(100);Gemmatimonas(99);		0	0	0.0306	0	0	0.0123	0	0	0	0	0	0	0	0	0	0	0	0	0	0	0	0	0	0	0	0	0	0	0	0	0	0	0	0	0	0	0	0	0	0	0	0	0	0	0	0	0
asv_1514	Bacteria(100);Proteobacteria(100);Gammaproteobacteria(100);Methylococcales(99);Methylomonadaceae(99);Methylomonadaceae(99);		0	0	0	0	0	0.0429	0	0	0	0	0	0	0	0	0	0	0	0	0	0	0	0	0	0	0	0	0	0	0	0	0	0	0	0	0	0	0	0	0	0	0	0	0	0	0	0	0
asv_1515	Bacteria(100);Proteobacteria(100);Alphaproteobacteria(100);Rhizobiales(100);Rhizobiales_Incertae_Sedis(98);Phreatobacter(98);		0	0	0	0	0	0	0	0	0	0	0	0	0	0	0	0	0	0	0	0	0	0	0	0	0	0	0	0	0	0	0	0	0	0	0	0	0	0	0	0	0	0	0	0	0	0	0
asv_1516	Bacteria(100);Chloroflexi(100);KD4-96(100);KD4-96_or(100);KD4-96_fa(100);KD4-96_ge(100);		0	0	0	0	0.0421	0	0	0	0	0	0	0	0	0	0	0	0	0	0	0	0	0	0	0	0	0	0	0	0	0	0	0	0	0	0	0	0	0	0	0	0	0	0	0	0	0	0
asv_1517	Bacteria(100);Proteobacteria(100);Alphaproteobacteria(100);Caulobacterales(99);Hyphomonadaceae(99);Hirschia(99);		0	0	0	0	0.0421	0	0	0	0	0	0	0	0	0	0	0	0	0	0	0	0	0	0	0	0	0	0	0	0	0	0	0	0	0	0	0	0	0	0	0	0	0	0	0	0	0	0
asv_1518	Bacteria(100);Acidobacteriota(100);Vicinamibacteria(100);Vicinamibacterales(100);Vicinamibacteraceae(100);Vicinamibacteraceae_ge(100);		0	0	0	0	0.0421	0	0	0	0	0	0	0	0	0	0	0	0	0	0	0	0	0	0	0	0	0	0	0	0	0	0	0	0	0	0	0	0	0	0	0	0	0	0	0	0	0	0
asv_1519	Bacteria(100);Acidobacteriota(100);Thermoanaerobaculia(100);Thermoanaerobaculales(100);Thermoanaerobaculaceae(100);Subgroup_10(100);		0	0	0	0	0.0421	0	0	0	0	0	0	0	0	0	0	0	0	0	0	0	0	0	0	0	0	0	0	0	0	0	0	0	0	0	0	0	0	0	0	0	0	0	0	0	0	0	0
asv_1520	Bacteria(100);Planctomycetota(100);Planctomycetes(100);Pirellulales(100);Pirellulaceae(100);Pirellulaceae(100);		0	0	0	0	0.0421	0	0	0	0	0	0	0	0	0	0	0	0	0	0	0	0	0	0	0	0	0	0	0	0	0	0	0	0	0	0	0	0	0	0	0	0	0	0	0	0	0	0
asv_1521	Bacteria(100);Acidobacteriota(100);Acidobacteriae(100);Subgroup_2(100);Subgroup_2_fa(100);Subgroup_2_ge(100);		0	0	0	0	0.0421	0	0	0	0	0	0	0	0	0	0	0	0	0	0	0	0	0	0	0	0	0	0	0	0	0	0	0	0	0	0	0	0	0	0	0	0	0	0	0	0	0	0
asv_1522	Bacteria(100);Latescibacterota(98);Latescibacterota_cl(98);Latescibacterota_or(98);Latescibacterota_fa(98);Latescibacterota_ge(98);		0	0	0	0	0.0421	0	0	0	0	0	0	0	0	0	0	0	0	0	0	0	0	0	0	0	0	0	0	0	0	0	0	0	0	0	0	0	0	0	0	0	0	0	0	0	0	0	0
asv_1523	Bacteria(95);Bacteria(95);Bacteria(95);Bacteria(95);Bacteria(95);Bacteria(95);		0	0	0	0	0.0421	0	0	0	0	0	0	0	0	0	0	0	0	0	0	0	0	0	0	0	0	0	0	0	0	0	0	0	0	0	0	0	0	0	0	0	0	0	0	0	0	0	0
asv_1524	Bacteria(100);Methylomirabilota(100);Methylomirabilia(100);Rokubacteriales(100);Rokubacteriales_fa(100);Rokubacteriales_ge(100);		0	0	0	0	0.0421	0	0	0	0	0	0	0	0	0	0	0	0	0	0	0	0	0	0	0	0	0	0	0	0	0	0	0	0	0	0	0	0	0	0	0	0	0	0	0	0	0	0
asv_1525	Bacteria(100);Planctomycetota(100);Phycisphaerae(100);Tepidisphaerales(100);WD2101_soil_group(100);WD2101_soil_group_ge(100);		0	0	0	0	0.0421	0	0	0	0	0	0	0	0	0	0	0	0	0	0	0	0	0	0	0	0	0	0	0	0	0	0	0	0	0	0	0	0	0	0	0	0	0	0	0	0	0	0
asv_1526	Bacteria(100);Bacteroidota(100);Bacteroidia(100);Sphingobacteriales(100);env.OPS_17(100);env.OPS_17_ge(100);		0	0	0	0	0.0421	0	0	0	0	0	0	0	0	0	0	0	0	0	0	0	0	0	0	0	0	0	0	0	0	0	0	0	0	0	0	0	0	0	0	0	0	0	0	0	0	0	0
asv_1527	Bacteria(100);Proteobacteria(100);Gammaproteobacteria(100);Burkholderiales(100);Comamonadaceae(100);Comamonadaceae(100);		0	0	0	0	0.0421	0	0	0	0	0	0	0	0	0	0	0	0	0	0	0	0	0	0	0	0	0	0	0	0	0	0	0	0	0	0	0	0	0	0	0	0	0	0	0	0	0	0
asv_1528	Bacteria(100);Actinobacteriota(100);Acidimicrobiia(100);Actinomarinales(100);uncultured(100);uncultured_ge(100);		0	0	0	0	0.0421	0	0	0	0	0	0	0	0	0	0	0	0	0	0	0	0	0	0	0	0	0	0	0	0	0	0	0	0	0	0	0	0	0	0	0	0	0	0	0	0	0	0
asv_1529	Bacteria(100);Proteobacteria(100);Gammaproteobacteria(100);Burkholderiales(100);Rhodocyclaceae(100);Uliginosibacterium(98);		0	0	0	0	0.0421	0	0	0	0	0	0	0	0	0	0	0	0	0	0	0	0	0	0	0	0	0	0	0	0	0	0	0	0	0	0	0	0	0	0	0	0	0	0	0	0	0	0
asv_1530	Bacteria(100);Proteobacteria(100);Gammaproteobacteria(100);Burkholderiales(100);Burkholderiales(100);Burkholderiales(100);		0	0	0	0	0.0421	0	0	0	0	0	0	0	0	0	0	0	0	0	0	0	0	0	0	0	0	0	0	0	0	0	0	0	0	0	0	0	0	0	0	0	0	0	0	0	0	0	0
asv_1531	Bacteria(100);Proteobacteria(100);Alphaproteobacteria(100);Rhizobiales(100);Xanthobacteraceae(100);Xanthobacteraceae(100);		0	0.0419	0	0	0	0	0	0	0	0	0	0	0	0	0	0	0	0	0	0	0	0	0	0	0	0	0	0	0	0	0	0	0	0	0	0	0	0	0	0	0	0	0	0	0	0	0
asv_1532	Bacteria(100);Bacteroidota(100);Bacteroidia(100);Cytophagales(100);Hymenobacteraceae(100);Hymenobacter(100);		0	0.0419	0	0	0	0	0	0	0	0	0	0	0	0	0	0	0	0	0	0	0	0	0	0	0	0	0	0	0	0	0	0	0	0	0	0	0	0	0	0	0	0	0	0	0	0	0
asv_1533	Bacteria(98);Bacteroidota(98);Bacteroidia(98);Bacteroidia(98);Bacteroidia(98);Bacteroidia(98);		0	0.0419	0	0	0	0	0	0	0	0	0	0	0	0	0	0	0	0	0	0	0	0	0	0	0	0	0	0	0	0	0	0	0	0	0	0	0	0	0	0	0	0	0	0	0	0	0
asv_1534	Bacteria(100);Patescibacteria(100);Gracilibacteria(100);JGI_0000069-P22(100);JGI_0000069-P22_fa(100);JGI_0000069-P22_ge(100);		0.0418	0	0	0	0	0	0	0	0	0	0	0	0	0	0	0	0	0	0	0	0	0	0	0	0	0	0	0	0	0	0	0	0	0	0	0	0	0	0	0	0	0	0	0	0	0	0
asv_1535	Bacteria(100);Chloroflexi(100);Gitt-GS-136(100);Gitt-GS-136_or(100);Gitt-GS-136_fa(100);Gitt-GS-136_ge(100);		0.0418	0	0	0	0	0	0	0	0	0	0	0	0	0	0	0	0	0	0	0	0	0	0	0	0	0	0	0	0	0	0	0	0	0	0	0	0	0	0	0	0	0	0	0	0	0	0
asv_1536	Bacteria(99);Bacteroidota(99);Bacteroidia(99);Sphingobacteriales(82);Sphingobacteriales(82);Sphingobacteriales(82);		0	0	0.0229	0	0.0187	0	0	0	0	0	0	0	0	0	0	0	0	0	0	0	0	0	0	0	0	0	0	0	0	0	0	0	0	0	0	0	0	0	0	0	0	0	0	0	0	0	0
asv_1537	Bacteria(100);Bacteroidota(100);Bacteroidia(100);Bacteroidia(100);Bacteroidia(100);Bacteroidia(100);		0	0	0	0	0	0	0	0	0	0	0	0	0	0	0.0115	0.0158	0	0	0	0	0	0	0	0	0	0	0	0	0	0	0	0	0	0	0	0	0	0	0	0	0	0	0	0	0	0	0
asv_1538	Bacteria(100);Proteobacteria(100);Alphaproteobacteria(100);Sphingomonadales(100);Sphingomonadaceae(100);Novosphingobium(100);		0	0	0	0	0	0.0414	0	0	0	0	0	0	0	0	0	0	0	0	0	0	0	0	0	0	0	0	0	0	0	0	0	0	0	0	0	0	0	0	0	0	0	0	0	0	0	0	0
asv_1539	Bacteria(100);Proteobacteria(100);Alphaproteobacteria(100);Caulobacterales(100);Caulobacteraceae(100);Asticcacaulis(100);		0	0	0	0	0	0.0414	0	0	0	0	0	0	0	0	0	0	0	0	0	0	0	0	0	0	0	0	0	0	0	0	0	0	0	0	0	0	0	0	0	0	0	0	0	0	0	0	0
asv_1540	Bacteria(100);Bacteroidota(100);Bacteroidia(100);Flavobacteriales(100);Flavobacteriaceae(100);Flavobacterium(100);		0	0	0	0.0413	0	0	0	0	0	0	0	0	0	0	0	0	0	0	0	0	0	0	0	0	0	0	0	0	0	0	0	0	0	0	0	0	0	0	0	0	0	0	0	0	0	0	0
asv_1541	Bacteria(100);Patescibacteria(99);Gracilibacteria(99);Absconditabacteriales_(SR1)(99);Absconditabacteriales_(SR1)_fa(99);Absconditabacteriales_(SR1)_ge(99);	Absconditabacteriales_	0	0	0	0.0413	0	0	0	0	0	0	0	0	0	0	0	0	0	0	0	0	0	0	0	0	0	0	0	0	0	0	0	0	0	0	0	0	0	0	0	0	0	0	0	0	0	0	0
asv_1542	Bacteria(98);Proteobacteria(96);Alphaproteobacteria(88);Alphaproteobacteria(88);Alphaproteobacteria(88);Alphaproteobacteria(88);		0	0	0	0.0413	0	0	0	0	0	0	0	0	0	0	0	0	0	0	0	0	0	0	0	0	0	0	0	0	0	0	0	0	0	0	0	0	0	0	0	0	0	0	0	0	0	0	0
asv_1543	Bacteria(100);Bacteroidota(100);Bacteroidia(100);Bacteroidales(100);Marinilabiliaceae(98);uncultured(97);		0	0	0	0.0413	0	0	0	0	0	0	0	0	0	0	0	0	0	0	0	0	0	0	0	0	0	0	0	0	0	0	0	0	0	0	0	0	0	0	0	0	0	0	0	0	0	0	0
asv_1544	Bacteria(99);Verrucomicrobiota(85);Kiritimatiellae(83);WCHB1-41(83);WCHB1-41_fa(83);WCHB1-41_ge(83);		0	0	0	0.0413	0	0	0	0	0	0	0	0	0	0	0	0	0	0	0	0	0	0	0	0	0	0	0	0	0	0	0	0	0	0	0	0	0	0	0	0	0	0	0	0	0	0	0
asv_1545	Bacteria(100);Bdellovibrionota(100);Oligoflexia(100);uncultured(100);uncultured_fa(100);uncultured_ge(100);		0	0	0	0.0413	0	0	0	0	0	0	0	0	0	0	0	0	0	0	0	0	0	0	0	0	0	0	0	0	0	0	0	0	0	0	0	0	0	0	0	0	0	0	0	0	0	0	0
asv_1546	Bacteria(100);Myxococcota(100);Polyangia(97);Polyangiales(97);Polyangiales(97);Polyangiales(97);		0	0	0	0.0413	0	0	0	0	0	0	0	0	0	0	0	0	0	0	0	0	0	0	0	0	0	0	0	0	0	0	0	0	0	0	0	0	0	0	0	0	0	0	0	0	0	0	0
asv_1547	Bacteria(100);Planctomycetota(100);Phycisphaerae(100);Pla1_lineage(100);Pla1_lineage_fa(100);Pla1_lineage_ge(100);		0	0	0	0	0	0	0	0	0	0	0	0	0.0031	0.0083	0.0069	0.0184	0	0	0	0	0	0	0	0	0	0	0	0	0	0	0	0	0	0	0	0	0	0	0	0	0	0	0	0	0	0	0
asv_1548	Bacteria(100);Chloroflexi(100);Chloroflexia(100);Thermomicrobiales(100);JG30-KF-CM45(100);JG30-KF-CM45_ge(100);		0	0	0	0	0	0	0	0	0	0	0	0	0.0062	0	0	0	0	0	0	0	0	0	0	0	0	0	0	0	0	0	0	0	0	0	0	0	0	0	0	0	0	0	0	0	0	0	0
asv_1549	Bacteria(100);Bacteroidota(100);Rhodothermia(100);Balneolales(100);Balneolaceae(100);F1-37X2(100);		0	0	0	0	0.0125	0.0107	0	0	0	0	0	0	0	0	0	0	0	0	0	0	0	0	0	0	0	0	0	0	0	0	0	0	0	0	0	0	0	0	0	0	0	0	0	0	0	0	0
asv_1550	Bacteria(100);Planctomycetota(100);Planctomycetes(100);Planctomycetales(99);uncultured(95);uncultured_ge(95);		0	0	0.0229	0	0	0	0	0	0	0	0	0	0.0047	0	0	0	0	0	0.0037	0	0	0	0	0	0	0	0	0	0	0	0	0	0	0	0	0	0	0	0	0	0	0	0	0	0	0	0
asv_1551	Bacteria(100);Actinobacteriota(100);Thermoleophilia(100);Gaiellales(100);Gaiellaceae(100);Gaiella(100);		0	0	0	0	0.0406	0	0	0	0	0	0	0	0	0	0	0	0	0	0	0	0	0	0	0	0	0	0	0	0	0	0	0	0	0	0	0	0	0	0	0	0	0	0	0	0	0	0
asv_1552	Bacteria(100);Chloroflexi(100);Dehalococcoidia(100);S085(100);S085_fa(100);S085_ge(100);		0	0	0	0	0.0406	0	0	0	0	0	0	0	0	0	0	0	0	0	0	0	0	0	0	0	0	0	0	0	0	0	0	0	0	0	0	0	0	0	0	0	0	0	0	0	0	0	0
asv_1553	Bacteria(100);Chloroflexi(100);Dehalococcoidia(100);S085(100);S085_fa(100);S085_ge(100);		0	0	0	0	0.0406	0	0	0	0	0	0	0	0	0	0	0	0	0	0	0	0	0	0	0	0	0	0	0	0	0	0	0	0	0	0	0	0	0	0	0	0	0	0	0	0	0	0
asv_1554	Bacteria(100);Planctomycetota(100);Planctomycetes(100);Planctomycetales(100);Planctomycetales(100);Planctomycetales(100);		0	0	0	0	0.0406	0	0	0	0	0	0	0	0	0	0	0	0	0	0	0	0	0	0	0	0	0	0	0	0	0	0	0	0	0	0	0	0	0	0	0	0	0	0	0	0	0	0
asv_1555	Bacteria(100);Planctomycetota(99);Pla4_lineage(88);Pla4_lineage_or(88);Pla4_lineage_fa(88);Pla4_lineage_ge(88);		0	0	0	0	0.0406	0	0	0	0	0	0	0	0	0	0	0	0	0	0	0	0	0	0	0	0	0	0	0	0	0	0	0	0	0	0	0	0	0	0	0	0	0	0	0	0	0	0
asv_1556	Bacteria(100);Proteobacteria(100);Gammaproteobacteria(100);Burkholderiales(100);A21b(100);A21b_ge(100);		0	0	0	0	0.0406	0	0	0	0	0	0	0	0	0	0	0	0	0	0	0	0	0	0	0	0	0	0	0	0	0	0	0	0	0	0	0	0	0	0	0	0	0	0	0	0	0	0
asv_1557	Bacteria(100);Bacteroidota(100);Bacteroidia(100);Sphingobacteriales(99);AKYH767(94);AKYH767_ge(94);		0	0	0	0	0.0406	0	0	0	0	0	0	0	0	0	0	0	0	0	0	0	0	0	0	0	0	0	0	0	0	0	0	0	0	0	0	0	0	0	0	0	0	0	0	0	0	0	0
asv_1558	Bacteria(100);Armatimonadota(100);Chthonomonadetes(100);Chthonomonadales(100);Chthonomonadales_fa(100);Chthonomonadales_ge(100);		0	0	0	0	0.0406	0	0	0	0	0	0	0	0	0	0	0	0	0	0	0	0	0	0	0	0	0	0	0	0	0	0	0	0	0	0	0	0	0	0	0	0	0	0	0	0	0	0
asv_1559	Bacteria(100);Proteobacteria(100);Gammaproteobacteria(99);Pseudomonadales(98);KI89A_clade(84);KI89A_clade_ge(84);		0	0	0	0	0.0406	0	0	0	0	0	0	0	0	0	0	0	0	0	0	0	0	0	0	0	0	0	0	0	0	0	0	0	0	0	0	0	0	0	0	0	0	0	0	0	0	0	0
asv_1560	Bacteria(100);Proteobacteria(100);Alphaproteobacteria(100);Rhizobiales(100);Rhizobiaceae(99);Mesorhizobium(86);		0	0	0	0	0.0406	0	0	0	0	0	0	0	0	0	0	0	0	0	0	0	0	0	0	0	0	0	0	0	0	0	0	0	0	0	0	0	0	0	0	0	0	0	0	0	0	0	0
asv_1561	Bacteria(100);Planctomycetota(100);Pla4_lineage(96);Pla4_lineage_or(96);Pla4_lineage_fa(96);Pla4_lineage_ge(96);		0	0	0	0	0.0406	0	0	0	0	0	0	0	0	0	0	0	0	0	0	0	0	0	0	0	0	0	0	0	0	0	0	0	0	0	0	0	0	0	0	0	0	0	0	0	0	0	0
asv_1562	Bacteria(100);Verrucomicrobiota(100);Verrucomicrobiae(100);Pedosphaerales(100);Pedosphaeraceae(100);Pedosphaeraceae(100);		0	0	0	0	0.0406	0	0	0	0	0	0	0	0	0	0	0	0	0	0	0	0	0	0	0	0	0	0	0	0	0	0	0	0	0	0	0	0	0	0	0	0	0	0	0	0	0	0
asv_1563	Bacteria(100);Desulfobacterota(99);uncultured(99);uncultured_or(99);uncultured_fa(99);uncultured_ge(99);		0	0	0	0	0.0406	0	0	0	0	0	0	0	0	0	0	0	0	0	0	0	0	0	0	0	0	0	0	0	0	0	0	0	0	0	0	0	0	0	0	0	0	0	0	0	0	0	0
asv_1564	Bacteria(100);Proteobacteria(100);Alphaproteobacteria(100);Alphaproteobacteria(100);Alphaproteobacteria(100);Alphaproteobacteria(100);		0	0	0	0	0.0406	0	0	0	0	0	0	0	0	0	0	0	0	0	0	0	0	0	0	0	0	0	0	0	0	0	0	0	0	0	0	0	0	0	0	0	0	0	0	0	0	0	0
asv_1565	Bacteria(100);Bacteria(100);Bacteria(100);Bacteria(100);Bacteria(100);Bacteria(100);		0	0	0	0	0.0406	0	0	0	0	0	0	0	0	0	0	0	0	0	0	0	0	0	0	0	0	0	0	0	0	0	0	0	0	0	0	0	0	0	0	0	0	0	0	0	0	0	0
asv_1566	Bacteria(98);Patescibacteria(97);Gracilibacteria(97);Absconditabacteriales_(SR1)(97);Absconditabacteriales_(SR1)_fa(97);Absconditabacteriales_(SR1)_ge(97);	Absconditabacteriales_	0	0	0	0	0.0406	0	0	0	0	0	0	0	0	0	0	0	0	0	0	0	0	0	0	0	0	0	0	0	0	0	0	0	0	0	0	0	0	0	0	0	0	0	0	0	0	0	0
asv_1567	Bacteria(100);Proteobacteria(100);Alphaproteobacteria(100);Rhizobiales(100);Devosiaceae(100);Devosia(87);		0	0	0	0	0.0406	0	0	0	0	0	0	0	0	0	0	0	0	0	0	0	0	0	0	0	0	0	0	0	0	0	0	0	0	0	0	0	0	0	0	0	0	0	0	0	0	0	0
asv_1568	Bacteria(100);Firmicutes(100);Clostridia(100);Oscillospirales(100);Hungateiclostridiaceae(100);uncultured(94);		0	0	0	0	0.0406	0	0	0	0	0	0	0	0	0	0	0	0	0	0	0	0	0	0	0	0	0	0	0	0	0	0	0	0	0	0	0	0	0	0	0	0	0	0	0	0	0	0
asv_1569	Bacteria(100);Myxococcota(100);Polyangia(100);Polyangiales(100);BIrii41(97);BIrii41_ge(97);		0	0	0	0	0.0406	0	0	0	0	0	0	0	0	0	0	0	0	0	0	0	0	0	0	0	0	0	0	0	0	0	0	0	0	0	0	0	0	0	0	0	0	0	0	0	0	0	0
asv_1570	Bacteria(100);Proteobacteria(100);Alphaproteobacteria(100);Dongiales(99);Dongiaceae(99);Dongia(99);		0	0	0	0	0.0406	0	0	0	0	0	0	0	0	0	0	0	0	0	0	0	0	0	0	0	0	0	0	0	0	0	0	0	0	0	0	0	0	0	0	0	0	0	0	0	0	0	0
asv_1571	Bacteria(100);Proteobacteria(100);Gammaproteobacteria(100);Burkholderiales(100);Nitrosomonadaceae(96);GOUTA6(96);		0	0	0	0	0.0406	0	0	0	0	0	0	0	0	0	0	0	0	0	0	0	0	0	0	0	0	0	0	0	0	0	0	0	0	0	0	0	0	0	0	0	0	0	0	0	0	0	0
asv_1572	Bacteria(100);Verrucomicrobiota(100);Verrucomicrobiae(100);Pedosphaerales(100);Pedosphaeraceae(100);uncultured(100);		0	0	0	0	0.0406	0	0	0	0	0	0	0	0	0	0	0	0	0	0	0	0	0	0	0	0	0	0	0	0	0	0	0	0	0	0	0	0	0	0	0	0	0	0	0	0	0	0
asv_1573	Bacteria(100);Proteobacteria(99);Gammaproteobacteria(99);Gammaproteobacteria(99);Gammaproteobacteria(99);Gammaproteobacteria(99);		0	0	0	0	0.0406	0	0	0	0	0	0	0	0	0	0	0	0	0	0	0	0	0	0	0	0	0	0	0	0	0	0	0	0	0	0	0	0	0	0	0	0	0	0	0	0	0	0
asv_1574	Bacteria(100);Acidobacteriota(100);Blastocatellia(100);11-24(100);11-24_fa(100);11-24_ge(100);		0	0	0	0	0.0406	0	0	0	0	0	0	0	0	0	0	0	0	0	0	0	0	0	0	0	0	0	0	0	0	0	0	0	0	0	0	0	0	0	0	0	0	0	0	0	0	0	0
asv_1575	Bacteria(100);Proteobacteria(100);Gammaproteobacteria(100);JG36-GS-52(98);JG36-GS-52_fa(98);JG36-GS-52_ge(98);		0	0	0	0	0.0406	0	0	0	0	0	0	0	0	0	0	0	0	0	0	0	0	0	0	0	0	0	0	0	0	0	0	0	0	0	0	0	0	0	0	0	0	0	0	0	0	0	0
asv_1576	Bacteria(100);Acidobacteriota(100);Vicinamibacteria(100);Vicinamibacterales(100);uncultured(100);uncultured_ge(100);		0	0	0	0	0.0406	0	0	0	0	0	0	0	0	0	0	0	0	0	0	0	0	0	0	0	0	0	0	0	0	0	0	0	0	0	0	0	0	0	0	0	0	0	0	0	0	0	0
asv_1577	Bacteria(100);Bacteroidota(100);Bacteroidia(100);Chitinophagales(97);Saprospiraceae(97);uncultured(96);		0	0	0	0	0.0406	0	0	0	0	0	0	0	0	0	0	0	0	0	0	0	0	0	0	0	0	0	0	0	0	0	0	0	0	0	0	0	0	0	0	0	0	0	0	0	0	0	0
asv_1578	Bacteria(100);Myxococcota(100);Polyangia(100);Haliangiales(95);Haliangiaceae(95);Haliangium(95);		0	0	0	0	0.0406	0	0	0	0	0	0	0	0	0	0	0	0	0	0	0	0	0	0	0	0	0	0	0	0	0	0	0	0	0	0	0	0	0	0	0	0	0	0	0	0	0	0
asv_1579	Bacteria(100);Proteobacteria(100);Gammaproteobacteria(100);Burkholderiales(100);B1-7BS(100);B1-7BS_ge(100);		0	0	0	0	0.0406	0	0	0	0	0	0	0	0	0	0	0	0	0	0	0	0	0	0	0	0	0	0	0	0	0	0	0	0	0	0	0	0	0	0	0	0	0	0	0	0	0	0
asv_1580	Bacteria(92);Bacteria(92);Bacteria(92);Bacteria(92);Bacteria(92);Bacteria(92);		0	0	0	0	0.0359	0	0	0	0	0	0	0	0	0	0	0	0	0	0	0	0	0	0	0	0	0	0	0	0	0	0	0	0	0	0	0	0	0	0	0	0	0	0	0	0	0	0
asv_1581	Bacteria(100);Proteobacteria(100);Alphaproteobacteria(100);Sphingomonadales(100);Sphingomonadaceae(100);Novosphingobium(91);		0	0	0	0	0	0.0399	0	0	0	0	0	0	0	0	0	0	0	0	0	0	0	0	0	0	0	0	0	0	0	0	0	0	0	0	0	0	0	0	0	0	0	0	0	0	0	0	0
asv_1582	Bacteria(100);Cyanobacteria(100);Sericytochromatia(100);Sericytochromatia_or(100);Sericytochromatia_fa(100);Sericytochromatia_ge(100);		0	0	0	0	0	0.0399	0	0	0	0	0	0	0	0	0	0	0	0	0	0	0	0	0	0	0	0	0	0	0	0	0	0	0	0	0	0	0	0	0	0	0	0	0	0	0	0	0
asv_1583	Bacteria(100);Desulfobacterota(100);Desulfobulbia(99);Desulfobulbales(99);uncultured(81);uncultured_ge(81);		0	0	0	0	0	0.0399	0	0	0	0	0	0	0	0	0	0	0	0	0	0	0	0	0	0	0	0	0	0	0	0	0	0	0	0	0	0	0	0	0	0	0	0	0	0	0	0	0
asv_1584	Bacteria(100);Proteobacteria(100);Gammaproteobacteria(100);Salinisphaerales(100);Solimonadaceae(100);uncultured(100);		0	0	0	0	0	0.0399	0	0	0	0	0	0	0	0	0	0	0	0	0	0	0	0	0	0	0	0	0	0	0	0	0	0	0	0	0	0	0	0	0	0	0	0	0	0	0	0	0
asv_1585	Bacteria(100);Proteobacteria(100);Gammaproteobacteria(100);Burkholderiales(100);Rhodocyclaceae(100);Rhodocyclaceae(100);		0	0	0	0	0	0	0	0	0	0	0	0	0	0	0.0161	0	0	0	0	0	0	0	0	0	0	0	0	0	0	0	0	0	0	0	0	0	0	0	0	0	0	0	0	0	0	0	0
asv_1586	Bacteria(100);Actinobacteriota(100);MB-A2-108(100);MB-A2-108_or(100);MB-A2-108_fa(100);MB-A2-108_ge(100);		0	0	0	0	0	0	0	0	0	0	0	0	0	0.0207	0	0.0079	0	0	0.0111	0	0	0	0	0	0	0	0	0	0	0	0	0	0	0	0	0	0	0	0	0	0	0	0	0	0	0	0
asv_1587	Bacteria(100);Acidobacteriota(99);Holophagae(99);Subgroup_7(99);Subgroup_7_fa(99);Subgroup_7_ge(99);		0	0	0	0	0	0	0	0	0	0	0	0.0102	0.0062	0.0062	0.0092	0.0079	0	0	0	0	0	0	0	0	0	0	0	0	0	0	0	0	0	0	0	0	0	0	0	0	0	0	0	0	0	0	0
asv_1588	Bacteria(100);Proteobacteria(100);Alphaproteobacteria(100);Sphingomonadales(100);Sphingomonadaceae(100);Sphingorhabdus(80);		0	0	0	0	0	0	0	0	0	0	0	0	0.0202	0.0083	0	0	0	0	0.0111	0	0	0	0	0	0	0	0	0	0	0	0	0	0	0	0	0	0	0	0	0	0	0	0	0	0	0	0
asv_1589	Bacteria(100);Chloroflexi(100);Anaerolineae(100);Caldilineales(100);Caldilineaceae(100);uncultured(96);		0	0	0	0	0	0	0	0	0	0	0	0	0	0	0	0	0.0153	0.0201	0.0037	0	0	0	0	0	0	0	0	0	0	0	0	0	0	0	0	0	0	0	0	0	0	0	0	0	0	0	0
asv_1590	Bacteria(100);Proteobacteria(100);Gammaproteobacteria(100);Enterobacterales(100);Yersiniaceae(100);Yersinia(100);		0	0	0	0	0	0	0	0	0	0	0	0	0.0093	0.0186	0.0069	0	0	0	0	0	0	0	0	0	0	0	0	0	0	0	0	0	0	0	0	0	0	0	0	0	0	0	0	0	0	0	0
asv_1591	Bacteria(100);Acidobacteriota(100);Vicinamibacteria(100);Subgroup_17(100);Subgroup_17_fa(100);Subgroup_17_ge(100);		0	0	0	0	0.039	0	0	0	0	0	0	0	0	0	0	0	0	0	0	0	0	0	0	0	0	0	0	0	0	0	0	0	0	0	0	0	0	0	0	0	0	0	0	0	0	0	0
asv_1592	Bacteria(100);Verrucomicrobiota(100);Verrucomicrobiae(100);Verrucomicrobiales(100);Verrucomicrobiaceae(100);uncultured(100);		0	0	0	0	0.039	0	0	0	0	0	0	0	0	0	0	0	0	0	0	0	0	0	0	0	0	0	0	0	0	0	0	0	0	0	0	0	0	0	0	0	0	0	0	0	0	0	0
asv_1593	Bacteria(100);Proteobacteria(100);Gammaproteobacteria(100);Burkholderiales(100);Nitrosomonadaceae(100);Ellin6067(100);		0	0	0	0	0.039	0	0	0	0	0	0	0	0	0	0	0	0	0	0	0	0	0	0	0	0	0	0	0	0	0	0	0	0	0	0	0	0	0	0	0	0	0	0	0	0	0	0
asv_1594	Bacteria(100);Proteobacteria(100);Alphaproteobacteria(100);Caulobacterales(100);Hyphomonadaceae(100);SWB02(100);		0	0	0	0	0.039	0	0	0	0	0	0	0	0	0	0	0	0	0	0	0	0	0	0	0	0	0	0	0	0	0	0	0	0	0	0	0	0	0	0	0	0	0	0	0	0	0	0
asv_1595	Bacteria(100);Proteobacteria(100);Alphaproteobacteria(100);Caulobacterales(100);Hyphomonadaceae(100);SWB02(100);		0	0	0	0	0.039	0	0	0	0	0	0	0	0	0	0	0	0	0	0	0	0	0	0	0	0	0	0	0	0	0	0	0	0	0	0	0	0	0	0	0	0	0	0	0	0	0	0
asv_1596	Bacteria(100);Planctomycetota(100);Phycisphaerae(100);Tepidisphaerales(100);WD2101_soil_group(100);WD2101_soil_group_ge(100);		0	0	0	0	0.039	0	0	0	0	0	0	0	0	0	0	0	0	0	0	0	0	0	0	0	0	0	0	0	0	0	0	0	0	0	0	0	0	0	0	0	0	0	0	0	0	0	0
asv_1597	Bacteria(100);Proteobacteria(100);Alphaproteobacteria(100);Alphaproteobacteria(100);Alphaproteobacteria(100);Alphaproteobacteria(100);		0	0	0	0	0.039	0	0	0	0	0	0	0	0	0	0	0	0	0	0	0	0	0	0	0	0	0	0	0	0	0	0	0	0	0	0	0	0	0	0	0	0	0	0	0	0	0	0
asv_1598	Bacteria(100);Acidobacteriota(100);Vicinamibacteria(100);Vicinamibacterales(100);uncultured(100);uncultured_ge(100);		0	0	0	0	0.039	0	0	0	0	0	0	0	0	0	0	0	0	0	0	0	0	0	0	0	0	0	0	0	0	0	0	0	0	0	0	0	0	0	0	0	0	0	0	0	0	0	0
asv_1599	Bacteria(100);Proteobacteria(100);Gammaproteobacteria(100);Burkholderiales(100);Nitrosomonadaceae(100);MND1(99);		0	0	0	0	0.039	0	0	0	0	0	0	0	0	0	0	0	0	0	0	0	0	0	0	0	0	0	0	0	0	0	0	0	0	0	0	0	0	0	0	0	0	0	0	0	0	0	0
asv_1600	Bacteria(100);Acidobacteriota(100);Vicinamibacteria(100);Vicinamibacterales(100);Vicinamibacteraceae(100);Vicinamibacteraceae_ge(100);		0	0	0	0	0.039	0	0	0	0	0	0	0	0	0	0	0	0	0	0	0	0	0	0	0	0	0	0	0	0	0	0	0	0	0	0	0	0	0	0	0	0	0	0	0	0	0	0
asv_1601	Bacteria(100);Planctomycetota(99);Pla4_lineage(99);Pla4_lineage_or(99);Pla4_lineage_fa(99);Pla4_lineage_ge(99);		0	0	0	0	0.039	0	0	0	0	0	0	0	0	0	0	0	0	0	0	0	0	0	0	0	0	0	0	0	0	0	0	0	0	0	0	0	0	0	0	0	0	0	0	0	0	0	0
asv_1602	Bacteria(100);Myxococcota(100);Polyangia(100);Polyangiales(100);Sandaracinaceae(99);uncultured(96);		0	0	0	0	0.039	0	0	0	0	0	0	0	0	0	0	0	0	0	0	0	0	0	0	0	0	0	0	0	0	0	0	0	0	0	0	0	0	0	0	0	0	0	0	0	0	0	0
asv_1603	Bacteria(100);Planctomycetota(100);Phycisphaerae(100);CCM11a(100);CCM11a_fa(100);CCM11a_ge(100);		0	0	0	0	0.039	0	0	0	0	0	0	0	0	0	0	0	0	0	0	0	0	0	0	0	0	0	0	0	0	0	0	0	0	0	0	0	0	0	0	0	0	0	0	0	0	0	0
asv_1604	Bacteria(99);SAR324_clade(Marine_group_B)(93);SAR324_clade(Marine_group_B)_cl(93);SAR324_clade(Marine_group_B)_or(93);SAR324_clade(Marine_group_B)_fa(93);SAR324_clade(Marine_group_B)_ge(93);	Marine_group_B)_fa	0	0	0	0	0.039	0	0	0	0	0	0	0	0	0	0	0	0	0	0	0	0	0	0	0	0	0	0	0	0	0	0	0	0	0	0	0	0	0	0	0	0	0	0	0	0	0	0
asv_1605	Bacteria(100);Entotheonellaeota(100);Entotheonellia(100);Entotheonellales(100);Entotheonellaceae(100);Entotheonellaceae_ge(100);		0	0	0	0	0.039	0	0	0	0	0	0	0	0	0	0	0	0	0	0	0	0	0	0	0	0	0	0	0	0	0	0	0	0	0	0	0	0	0	0	0	0	0	0	0	0	0	0
asv_1606	Bacteria(100);Planctomycetota(99);Pla3_lineage(99);Pla3_lineage_or(99);Pla3_lineage_fa(99);Pla3_lineage_ge(99);		0	0	0	0	0.039	0	0	0	0	0	0	0	0	0	0	0	0	0	0	0	0	0	0	0	0	0	0	0	0	0	0	0	0	0	0	0	0	0	0	0	0	0	0	0	0	0	0
asv_1607	Bacteria(100);Verrucomicrobiota(100);Verrucomicrobiae(100);Opitutales(100);Opitutaceae(100);Opitutaceae(100);		0	0	0	0	0.039	0	0	0	0	0	0	0	0	0	0	0	0	0	0	0	0	0	0	0	0	0	0	0	0	0	0	0	0	0	0	0	0	0	0	0	0	0	0	0	0	0	0
asv_1608	Bacteria(100);Desulfobacterota(100);Desulfuromonadia(100);Geobacterales(100);Geobacteraceae(100);Geobacter(100);		0	0	0	0	0.039	0	0	0	0	0	0	0	0	0	0	0	0	0	0	0	0	0	0	0	0	0	0	0	0	0	0	0	0	0	0	0	0	0	0	0	0	0	0	0	0	0	0
asv_1609	Bacteria(100);Proteobacteria(100);Gammaproteobacteria(100);Burkholderiales(100);Nitrosomonadaceae(100);Ellin6067(100);		0	0	0	0	0.039	0	0	0	0	0	0	0	0	0	0	0	0	0	0	0	0	0	0	0	0	0	0	0	0	0	0	0	0	0	0	0	0	0	0	0	0	0	0	0	0	0	0
asv_1610	Bacteria(100);Planctomycetota(100);Planctomycetes(100);Gemmatales(100);Gemmataceae(100);Gemmata(100);		0	0	0	0	0.039	0	0	0	0	0	0	0	0	0	0	0	0	0	0	0	0	0	0	0	0	0	0	0	0	0	0	0	0	0	0	0	0	0	0	0	0	0	0	0	0	0	0
asv_1611	Bacteria(100);Firmicutes(100);Clostridia(100);Oscillospirales(100);Hungateiclostridiaceae(99);uncultured(83);		0	0	0	0	0.039	0	0	0	0	0	0	0	0	0	0	0	0	0	0	0	0	0	0	0	0	0	0	0	0	0	0	0	0	0	0	0	0	0	0	0	0	0	0	0	0	0	0
asv_1612	Bacteria(99);Bacteroidota(99);Bacteroidia(99);Bacteroidia(99);Bacteroidia(99);Bacteroidia(99);		0	0	0	0	0.039	0	0	0	0	0	0	0	0	0	0	0	0	0	0	0	0	0	0	0	0	0	0	0	0	0	0	0	0	0	0	0	0	0	0	0	0	0	0	0	0	0	0
asv_1613	Bacteria(100);Planctomycetota(100);Planctomycetes(100);Gemmatales(100);Gemmataceae(100);uncultured(89);		0	0	0	0	0.039	0	0	0	0	0	0	0	0	0	0	0	0	0	0	0	0	0	0	0	0	0	0	0	0	0	0	0	0	0	0	0	0	0	0	0	0	0	0	0	0	0	0
asv_1614	Bacteria(100);Bacteroidota(100);OC31(100);OC31_or(100);OC31_fa(100);OC31_ge(100);		0	0	0	0	0.039	0	0	0	0	0	0	0	0	0	0	0	0	0	0	0	0	0	0	0	0	0	0	0	0	0	0	0	0	0	0	0	0	0	0	0	0	0	0	0	0	0	0
asv_1615	Bacteria(100);Firmicutes(100);Bacilli(100);Acholeplasmatales(100);Acholeplasmataceae(100);EUB33-2(90);		0	0	0	0	0	0	0	0	0	0	0	0	0.0109	0.0083	0	0	0	0	0	0	0	0	0	0	0	0	0	0	0	0	0	0	0	0	0	0	0	0	0	0	0	0	0	0	0	0	0
asv_1616	Bacteria(100);Bacteroidota(100);Bacteroidia(100);Chitinophagales(99);Saprospiraceae(98);Saprospiraceae(98);		0	0	0.0229	0	0.0156	0	0	0	0	0	0	0	0	0	0	0	0	0	0	0	0	0	0	0	0	0	0	0	0	0	0	0	0	0	0	0	0	0	0	0	0	0	0	0	0	0	0
asv_1617	Bacteria(100);Bacteroidota(100);Bacteroidia(100);Chitinophagales(99);Saprospiraceae(99);Saprospiraceae(99);		0	0	0	0	0.014	0.0245	0	0	0	0	0	0	0	0	0	0	0	0	0	0	0	0	0	0	0	0	0	0	0	0	0	0	0	0	0	0	0	0	0	0	0	0	0	0	0	0	0
asv_1618	Bacteria(100);Actinobacteriota(100);Actinobacteria(100);Propionibacteriales(95);Nocardioidaceae(94);Nocardioidaceae(94);		0	0	0	0	0	0.0383	0	0	0	0	0	0	0	0	0	0	0	0	0	0	0	0	0	0	0	0	0	0	0	0	0	0	0	0	0	0	0	0	0	0	0	0	0	0	0	0	0
asv_1619	Bacteria(100);Proteobacteria(100);Alphaproteobacteria(100);Sphingomonadales(100);Sphingomonadaceae(100);Blastomonas(97);		0	0	0	0	0	0.0383	0	0	0	0	0	0	0	0	0	0	0	0	0	0	0	0	0	0	0	0	0	0	0	0	0	0	0	0	0	0	0	0	0	0	0	0	0	0	0	0	0
asv_1620	Bacteria(100);Proteobacteria(100);Gammaproteobacteria(100);Burkholderiales(100);Hydrogenophilaceae(95);uncultured(95);		0	0	0	0	0	0.0383	0	0	0	0	0	0	0	0	0	0	0	0	0	0	0	0	0	0	0	0	0	0	0	0	0	0	0	0	0	0	0	0	0	0	0	0	0	0	0	0	0
asv_1621	Bacteria(100);Proteobacteria(100);Gammaproteobacteria(100);Burkholderiales(100);Comamonadaceae(100);Rhodoferax(94);		0	0	0	0	0	0.0383	0	0	0	0	0	0	0	0	0	0	0	0	0	0	0	0	0	0	0	0	0	0	0	0	0	0	0	0	0	0	0	0	0	0	0	0	0	0	0	0	0
asv_1622	Bacteria(100);Proteobacteria(100);Gammaproteobacteria(100);Burkholderiales(100);Nitrosomonadaceae(100);Ellin6067(100);		0	0	0	0	0	0.0383	0	0	0	0	0	0	0	0	0	0	0	0	0	0	0	0	0	0	0	0	0	0	0	0	0	0	0	0	0	0	0	0	0	0	0	0	0	0	0	0	0
asv_1623	Bacteria(100);Proteobacteria(100);Gammaproteobacteria(100);Burkholderiales(100);Oxalobacteraceae(100);Massilia(96);		0	0	0	0	0	0.0383	0	0	0	0	0	0	0	0	0	0	0	0	0	0	0	0	0	0	0	0	0	0	0	0	0	0	0	0	0	0	0	0	0	0	0	0	0	0	0	0	0
asv_1624	Bacteria(96);Bacteria(96);Bacteria(96);Bacteria(96);Bacteria(96);Bacteria(96);		0	0	0.0382	0	0	0	0	0	0	0	0	0	0	0	0	0	0	0	0	0	0	0	0	0	0	0	0	0	0	0	0	0	0	0	0	0	0	0	0	0	0	0	0	0	0	0	0
asv_1625	Bacteria(100);Bacteroidota(100);Bacteroidia(100);Chitinophagales(98);Saprospiraceae(98);uncultured(97);		0	0	0.0382	0	0	0	0	0	0	0	0	0	0	0	0	0	0	0	0	0	0	0	0	0	0	0	0	0	0	0	0	0	0	0	0	0	0	0	0	0	0	0	0	0	0	0	0
asv_1626	Bacteria(100);Acidobacteriota(100);Vicinamibacteria(100);Vicinamibacterales(100);Vicinamibacteraceae(100);Vicinamibacteraceae(100);		0	0	0.0382	0	0	0	0	0	0	0	0	0	0	0	0	0	0	0	0	0	0	0	0	0	0	0	0	0	0	0	0	0	0	0	0	0	0	0	0	0	0	0	0	0	0	0	0
asv_1627	Bacteria(100);Chloroflexi(97);Anaerolineae(97);Caldilineales(97);Caldilineaceae(97);uncultured(97);		0	0	0.0382	0	0	0	0	0	0	0	0	0	0	0	0	0	0	0	0	0	0	0	0	0	0	0	0	0	0	0	0	0	0	0	0	0	0	0	0	0	0	0	0	0	0	0	0
asv_1628	Bacteria(100);Planctomycetota(100);Planctomycetes(100);Pirellulales(100);Pirellulaceae(100);Pir4_lineage(98);		0	0	0.0382	0	0	0	0	0	0	0	0	0	0	0	0	0	0	0	0	0	0	0	0	0	0	0	0	0	0	0	0	0	0	0	0	0	0	0	0	0	0	0	0	0	0	0	0
asv_1629	Bacteria(100);Proteobacteria(100);Alphaproteobacteria(100);Reyranellales(100);Reyranellaceae(100);Reyranella(100);		0	0	0.0382	0	0	0	0	0	0	0	0	0	0	0	0	0	0	0	0	0	0	0	0	0	0	0	0	0	0	0	0	0	0	0	0	0	0	0	0	0	0	0	0	0	0	0	0
asv_1630	Bacteria(100);Planctomycetota(100);Planctomycetes(100);Gemmatales(100);Gemmataceae(100);uncultured(97);		0	0	0.0382	0	0	0	0	0	0	0	0	0	0	0	0	0	0	0	0	0	0	0	0	0	0	0	0	0	0	0	0	0	0	0	0	0	0	0	0	0	0	0	0	0	0	0	0
asv_1631	Bacteria(100);Bacteria(100);Bacteria(100);Bacteria(100);Bacteria(100);Bacteria(100);		0	0	0.0382	0	0	0	0	0	0	0	0	0	0	0	0	0	0	0	0	0	0	0	0	0	0	0	0	0	0	0	0	0	0	0	0	0	0	0	0	0	0	0	0	0	0	0	0
asv_1632	Bacteria(100);Hydrogenedentes(97);Hydrogenedentia(97);Hydrogenedentiales(97);Hydrogenedensaceae(97);Hydrogenedensaceae(97);		0	0	0.0382	0	0	0	0	0	0	0	0	0	0	0	0	0	0	0	0	0	0	0	0	0	0	0	0	0	0	0	0	0	0	0	0	0	0	0	0	0	0	0	0	0	0	0	0
asv_1633	Bacteria(100);Planctomycetota(100);Planctomycetes(100);Gemmatales(100);Gemmataceae(100);Zavarzinella(83);		0	0	0.0382	0	0	0	0	0	0	0	0	0	0	0	0	0	0	0	0	0	0	0	0	0	0	0	0	0	0	0	0	0	0	0	0	0	0	0	0	0	0	0	0	0	0	0	0
asv_1634	Bacteria(100);Proteobacteria(100);Alphaproteobacteria(100);Alphaproteobacteria(100);Alphaproteobacteria(100);Alphaproteobacteria(100);		0	0	0.0382	0	0	0	0	0	0	0	0	0	0	0	0	0	0	0	0	0	0	0	0	0	0	0	0	0	0	0	0	0	0	0	0	0	0	0	0	0	0	0	0	0	0	0	0
asv_1635	Bacteria(100);Chloroflexi(100);Anaerolineae(100);Caldilineales(100);Caldilineaceae(100);uncultured(100);		0	0	0.0382	0	0	0	0	0	0	0	0	0	0	0	0	0	0	0	0	0	0	0	0	0	0	0	0	0	0	0	0	0	0	0	0	0	0	0	0	0	0	0	0	0	0	0	0
asv_1636	Bacteria(100);Gemmatimonadota(100);Gemmatimonadetes(100);Gemmatimonadales(100);Gemmatimonadaceae(100);uncultured(100);		0	0	0.0382	0	0	0	0	0	0	0	0	0	0	0	0	0	0	0	0	0	0	0	0	0	0	0	0	0	0	0	0	0	0	0	0	0	0	0	0	0	0	0	0	0	0	0	0
asv_1637	Bacteria(100);Chloroflexi(95);Anaerolineae(95);SBR1031(88);SBR1031_fa(88);SBR1031_ge(88);		0	0	0.0382	0	0	0	0	0	0	0	0	0	0	0	0	0	0	0	0	0	0	0	0	0	0	0	0	0	0	0	0	0	0	0	0	0	0	0	0	0	0	0	0	0	0	0	0
asv_1638	Bacteria(100);Gemmatimonadota(96);Gemmatimonadetes(96);Gemmatimonadales(96);Gemmatimonadaceae(96);uncultured(96);		0	0	0.0382	0	0	0	0	0	0	0	0	0	0	0	0	0	0	0	0	0	0	0	0	0	0	0	0	0	0	0	0	0	0	0	0	0	0	0	0	0	0	0	0	0	0	0	0
asv_1639	Bacteria(100);Latescibacterota(98);Latescibacteria(98);Latescibacterales(98);Latescibacteraceae(98);Latescibacteraceae_ge(98);		0	0	0.0382	0	0	0	0	0	0	0	0	0	0	0	0	0	0	0	0	0	0	0	0	0	0	0	0	0	0	0	0	0	0	0	0	0	0	0	0	0	0	0	0	0	0	0	0
asv_1640	Bacteria(100);Planctomycetota(100);Planctomycetes(100);Planctomycetales(100);Rubinisphaeraceae(100);Rubinisphaeraceae(100);		0	0	0.0382	0	0	0	0	0	0	0	0	0	0	0	0	0	0	0	0	0	0	0	0	0	0	0	0	0	0	0	0	0	0	0	0	0	0	0	0	0	0	0	0	0	0	0	0
asv_1641	Bacteria(100);Bacteroidota(100);Bacteroidia(100);Sphingobacteriales(100);env.OPS_17(100);env.OPS_17_ge(100);		0	0	0.0382	0	0	0	0	0	0	0	0	0	0	0	0	0	0	0	0	0	0	0	0	0	0	0	0	0	0	0	0	0	0	0	0	0	0	0	0	0	0	0	0	0	0	0	0
asv_1642	Bacteria(100);Bacteroidota(100);Bacteroidia(100);Chitinophagales(95);Saprospiraceae(95);uncultured(94);		0	0	0.0382	0	0	0	0	0	0	0	0	0	0	0	0	0	0	0	0	0	0	0	0	0	0	0	0	0	0	0	0	0	0	0	0	0	0	0	0	0	0	0	0	0	0	0	0
asv_1643	Bacteria(100);Myxococcota(100);Polyangia(100);Polyangiales(100);Sandaracinaceae(100);Sandaracinus(100);		0	0	0.0382	0	0	0	0	0	0	0	0	0	0	0	0	0	0	0	0	0	0	0	0	0	0	0	0	0	0	0	0	0	0	0	0	0	0	0	0	0	0	0	0	0	0	0	0
asv_1644	Bacteria(100);Acidobacteriota(100);Holophagae(100);Holophagales(100);Holophagaceae(100);uncultured(92);		0	0	0.0382	0	0	0	0	0	0	0	0	0	0	0	0	0	0	0	0	0	0	0	0	0	0	0	0	0	0	0	0	0	0	0	0	0	0	0	0	0	0	0	0	0	0	0	0
asv_1645	Bacteria(100);Bacteroidota(100);Bacteroidia(100);Bacteroidales(100);Prolixibacteraceae(95);Roseimarinus(95);		0	0	0.0382	0	0	0	0	0	0	0	0	0	0	0	0	0	0	0	0	0	0	0	0	0	0	0	0	0	0	0	0	0	0	0	0	0	0	0	0	0	0	0	0	0	0	0	0
asv_1646	Bacteria(100);Bacteroidota(100);Bacteroidia(100);Chitinophagales(93);Saprospiraceae(91);uncultured(91);		0	0	0.0382	0	0	0	0	0	0	0	0	0	0	0	0	0	0	0	0	0	0	0	0	0	0	0	0	0	0	0	0	0	0	0	0	0	0	0	0	0	0	0	0	0	0	0	0
asv_1647	Bacteria(100);Proteobacteria(100);Gammaproteobacteria(100);Ga0077536(95);Ga0077536_fa(95);Ga0077536_ge(95);		0	0	0.0382	0	0	0	0	0	0	0	0	0	0	0	0	0	0	0	0	0	0	0	0	0	0	0	0	0	0	0	0	0	0	0	0	0	0	0	0	0	0	0	0	0	0	0	0
asv_1648	Bacteria(100);Chloroflexi(100);Anaerolineae(100);Anaerolineales(100);Anaerolineaceae(100);Pelolinea(95);		0	0	0	0	0	0	0	0	0	0	0	0	0	0	0	0	0.0229	0	0	0	0	0	0	0	0	0	0	0	0	0	0	0	0	0	0	0	0	0	0	0	0	0	0	0	0	0	0.0043
asv_1649	Bacteria(100);Planctomycetota(100);Planctomycetes(100);Pirellulales(100);Pirellulaceae(100);uncultured(100);		0	0	0	0	0.0218	0	0	0	0	0	0	0	0	0	0	0.0158	0	0	0	0	0	0	0	0	0	0	0	0	0	0	0	0	0	0	0	0	0	0	0	0	0	0	0	0	0	0	0
asv_1650	Bacteria(100);Actinobacteriota(100);Actinobacteria(100);Micrococcales(100);Intrasporangiaceae(100);Intrasporangiaceae(100);		0	0	0	0	0	0	0	0	0	0	0	0	0	0	0	0	0	0	0	0	0.0376	0	0	0	0	0	0	0	0	0	0	0	0	0	0	0	0	0	0	0	0	0	0	0	0	0	0
asv_1651	Bacteria(100);Firmicutes(100);Clostridia(100);Oscillospirales(100);Hungateiclostridiaceae(100);uncultured(92);		0	0	0	0	0	0	0	0	0	0	0	0	0.014	0.0124	0	0	0	0	0.0111	0	0	0	0	0	0	0	0	0	0	0	0	0	0	0	0	0	0	0	0	0	0	0	0	0	0	0	0
asv_1652	Bacteria(100);Proteobacteria(100);Alphaproteobacteria(100);Rhizobiales(100);Methyloligellaceae(99);Methyloligellaceae_ge(97);		0	0	0	0	0.0296	0	0	0	0	0	0	0	0.0078	0	0	0	0	0	0	0	0	0	0	0	0	0	0	0	0	0	0	0	0	0	0	0	0	0	0	0	0	0	0	0	0	0	0
asv_1653	Bacteria(100);Chloroflexi(100);KD4-96(100);KD4-96_or(100);KD4-96_fa(100);KD4-96_ge(100);		0	0	0	0	0.0374	0	0	0	0	0	0	0	0	0	0	0	0	0	0	0	0	0	0	0	0	0	0	0	0	0	0	0	0	0	0	0	0	0	0	0	0	0	0	0	0	0	0
asv_1654	Bacteria(100);Actinobacteriota(100);Thermoleophilia(100);Solirubrobacterales(100);Solirubrobacteraceae(100);Solirubrobacter(100);		0	0	0	0	0.0374	0	0	0	0	0	0	0	0	0	0	0	0	0	0	0	0	0	0	0	0	0	0	0	0	0	0	0	0	0	0	0	0	0	0	0	0	0	0	0	0	0	0
asv_1655	Bacteria(100);Myxococcota(100);Polyangia(100);Haliangiales(99);Haliangiaceae(99);Haliangium(99);		0	0	0	0	0.0374	0	0	0	0	0	0	0	0	0	0	0	0	0	0	0	0	0	0	0	0	0	0	0	0	0	0	0	0	0	0	0	0	0	0	0	0	0	0	0	0	0	0
asv_1656	Bacteria(100);Planctomycetota(96);OM190(92);OM190_or(92);OM190_fa(92);OM190_ge(92);		0	0	0	0	0.0374	0	0	0	0	0	0	0	0	0	0	0	0	0	0	0	0	0	0	0	0	0	0	0	0	0	0	0	0	0	0	0	0	0	0	0	0	0	0	0	0	0	0
asv_1657	Bacteria(100);Acidobacteriota(100);Holophagae(100);Subgroup_7(100);Subgroup_7_fa(100);Subgroup_7_ge(100);		0	0	0	0	0.0374	0	0	0	0	0	0	0	0	0	0	0	0	0	0	0	0	0	0	0	0	0	0	0	0	0	0	0	0	0	0	0	0	0	0	0	0	0	0	0	0	0	0
asv_1658	Bacteria(100);Gemmatimonadota(89);Gemmatimonadetes(88);Gemmatimonadales(88);Gemmatimonadaceae(88);uncultured(88);		0	0	0	0	0.0374	0	0	0	0	0	0	0	0	0	0	0	0	0	0	0	0	0	0	0	0	0	0	0	0	0	0	0	0	0	0	0	0	0	0	0	0	0	0	0	0	0	0
asv_1659	Bacteria(100);Proteobacteria(100);Alphaproteobacteria(100);Rhizobiales(100);Rhizobiales_Incertae_Sedis(100);Bauldia(100);		0	0	0	0	0.0374	0	0	0	0	0	0	0	0	0	0	0	0	0	0	0	0	0	0	0	0	0	0	0	0	0	0	0	0	0	0	0	0	0	0	0	0	0	0	0	0	0	0
asv_1660	Bacteria(100);Latescibacterota(96);Latescibacterota_cl(96);Latescibacterota_or(96);Latescibacterota_fa(96);Latescibacterota_ge(96);		0	0	0	0	0.0374	0	0	0	0	0	0	0	0	0	0	0	0	0	0	0	0	0	0	0	0	0	0	0	0	0	0	0	0	0	0	0	0	0	0	0	0	0	0	0	0	0	0
asv_1661	Bacteria(100);NB1-j(100);NB1-j_cl(100);NB1-j_or(100);NB1-j_fa(100);NB1-j_ge(100);		0	0	0	0	0.0374	0	0	0	0	0	0	0	0	0	0	0	0	0	0	0	0	0	0	0	0	0	0	0	0	0	0	0	0	0	0	0	0	0	0	0	0	0	0	0	0	0	0
[truncated: 1,759 more rows]
[truncated: 80 more columns]

## Sheet: S4
Sample	Time (days)	Phase	Replicate	Sobs	Shannon diversity
In-situ sediments			S1	184	3.36072
			S2	154	3.66373
			S3	512	4.67837
			S4	295	4.22583
[truncated: 119 more rows]

## Sheet: S5
MAG	Genome Size (bp)	Contig Counts	GC contents (%)	N50 (bp)	Completeness (%)	Contamination (%)	Relative abundance (%)
[truncated: 27 more rows]

[truncated: 41 more sheets: S6, S7, S8, S9, S10, S11, S12, S13, S14, S15, S16, S17, S18, S19, S20, S21, S22, S23, S24, S25 …]
